# Supplementary material for: Transcriptome analysis of wheat inoculated with Fusarium graminearum
Source: Front Plant Sci. 2015 Oct 20;6:867. doi: 10.3389/fpls.2015.00867 (PMC4611148; doi:10.3389/fpls.2015.00867)
Supplement: Supplementary file 1 [file Table1.XLSX]

## Sheet: Sayfa1
SEQ_ID	Gun Control 0	Mizrak Control 0	Mizrak Control 12	Gun Control 12	Mizrak 12	Gun 12
Ta_S16239491	5.99529	5.20039	5.05865	6.76313	5.52223	6.1465
Ta_S13028230	5.85281	5.06657	4.7928	4.75452	8.02637	4.81815
Ta_S32632616	5.82293	6.11156	5.28318	6.2948	7.58245	6.22259
Ta_S13048793	5.39142	5.33966	6.63148	5.27089	5.11539	5.32787
Ta_S13199862	6.06401	5.63938	7.0712	5.80123	6.16874	5.60361
Ta_S32503590	6.24588	5.32163	6.14922	6.0234	5.09088	5.33201
Ta_S32554244	6.10316	6.1995	6.34979	5.9689	5.21821	6.40752
Ta_S12868394	5.63351	5.1974	4.62898	5.07552	5.30534	4.74355
Ta_S32537537	6.84605	5.89531	5.41414	5.32223	4.83909	5.0166
Ta_S32619537	6.52458	5.49489	5.87893	6.36674	7.2067	5.69637
Ta_S18005881	6.59804	7.4149	8.14152	6.0452	6.00939	6.46099
Ta_S26022690	4.80536	5.40201	4.92998	6.03352	7.72607	5.81241
Ta_S22371231	6.01434	5.13063	6.07003	5.48975	5.16106	5.79882
Ta_S12922883	7.5036	7.19462	5.1296	6.57638	7.03462	6.72303
Ta_S17897574	5.5428	5.46701	5.31158	5.15968	4.69376	4.94734
Ta_S32689732	5.75322	6.60658	5.21703	5.81172	7.85963	6.94909
Ta_S37910017	4.72974	6.20767	6.37665	5.50016	4.87049	4.36325
Ta_S16261860	5.20182	5.53324	6.58145	5.94705	4.99188	5.43245
Ta_S37800909	5.06452	5.09584	4.92126	4.89231	5.84061	6.06392
Ta_S26028380	5.01298	5.43527	5.23559	5.03868	6.92797	4.97372
Ta_S17988504	6.38292	6.23009	7.47141	5.00202	4.94741	4.66649
Ta_S32502924	5.39415	6.19402	5.47057	6.57328	5.26941	6.46099
Ta_S17987378	6.734	7.5971	7.67006	6.63435	5.28007	6.83485
Ta_S22372629	7.215	8.55508	7.60473	6.36395	5.9648	6.06881
Ta_S13208906	4.88378	4.95172	6.25853	5.23083	4.76918	6.41644
Ta_S37822475	5.64103	5.67485	5.06658	5.59673	7.77155	5.44889
Ta_S13180871	5.81706	6.99879	6.79503	5.10337	5.38838	5.16114
Ta_S37809600	4.91373	5.27887	8.75096	5.094	5.75916	5.08031
Ta_S37761456	5.12796	4.74391	5.93579	5.98288	4.85639	5.12341
Ta_S17890701	5.46774	5.8482	4.84391	4.92929	5.57467	5.24095
Ta_S26028941	5.4272	5.04866	8.9422	6.51828	7.93901	6.10384
Ta_S16229311	6.76087	6.15187	5.89071	4.91723	4.75458	5.42868
Ta_S17987032	5.82967	7.52324	6.12974	6.05852	5.22233	5.10049
Ta_S32546547	9.78774	9.19843	5.01325	7.17232	7.2004	7.10814
Ta_S13161560	5.21152	4.99259	7.33549	6.84237	5.54213	5.94016
Ta_S13177194	5.43237	5.45632	7.91718	6.51713	4.5843	6.00794
Ta_S13000140	5.64324	6.67605	4.80084	5.68422	6.40243	7.55298
Ta_S12923155	6.49129	5.40163	5.04842	5.86534	6.95809	6.84107
Ta_S32498593	5.68251	6.45932	6.12992	5.12982	5.2305	5.57025
Ta_S22391588	5.5262	7.37623	7.66253	6.05659	5.45745	5.30893
Ta_S36127280	6.86349	4.97476	5.26153	5.69736	4.71792	5.39589
Ta_S32509641	5.65503	5.6819	4.86512	5.21033	7.70621	6.35274
Ta_S19221019	5.84342	7.77068	8.00773	7.02913	5.84641	6.79982
Ta_S13135617	5.69864	6.10787	4.65597	5.27351	6.25401	6.5904
Ta_S32515220	5.59749	8.05655	7.14329	6.43173	5.83023	5.95997
Ta_S17988670	5.62777	5.98282	7.05779	6.71657	5.35739	6.16203
Ta_S32418945	4.69727	5.64918	8.35914	7.04424	5.14892	6.0079
Ta_S26020737	7.67519	7.66053	8.99838	7.13466	7.44372	8.48676
Ta_S17898404	8.93286	6.35789	7.07598	5.61524	5.28196	5.81782
Ta_S17889538	6.15705	5.51283	9.18193	5.47608	5.41372	5.29337
Ta_S12947041	5.55231	6.50714	4.8395	7.12717	5.36092	5.0268
Ta_S16267256	7.46356	6.09124	5.98483	7.71452	5.34353	5.30546
Ta_S37915918	5.22056	5.71006	6.75295	8.36814	5.67121	6.24205
Ta_S50378122	4.8606	5.06527	5.01644	5.0294	6.1604	4.99568
Ta_S26024091	5.10649	6.77531	5.4145	5.58525	7.64127	5.19258
Ta_S12994794	5.98234	5.38556	8.04295	7.43384	5.52721	7.74146
Ta_S15903267	7.11257	5.57818	6.18739	5.9964	7.26997	6.35487
Ta_S26022399	5.7974	5.2328	4.78169	5.35872	6.97859	5.87697
Ta_S24513281	6.95564	7.31164	6.41651	7.11709	7.45676	7.05925
Ta_S50382414	4.69108	5.14005	5.94688	5.48667	4.68085	7.21086
Ta_S22389936	5.79347	6.44695	5.94133	5.47388	8.6702	6.71863
Ta_S13272606	6.28294	6.5273	6.56178	6.33316	4.7712	5.18781
Ta_S32506630	5.3303	5.86981	4.74201	5.17666	5.93003	5.28735
Ta_S13185288	6.75117	5.8616	5.22071	5.07426	7.03745	5.15824
Ta_S16215170	7.27314	5.89073	6.25464	6.49058	6.924	6.02487
Ta_S37893634	6.99987	6.60609	7.50886	7.28994	4.96032	6.90338
Ta_S15903191	5.75015	5.03563	4.85666	4.75872	6.71391	5.43546
Ta_S50377669	6.79839	6.48535	5.03685	5.31644	8.00101	6.82461
Ta_S15824399	5.98387	6.00894	4.97128	7.43161	6.30459	6.47486
Ta_S15903015	5.90531	5.74045	7.69863	6.71812	5.74169	5.68646
Ta_S37928800	6.27069	4.86923	6.99488	7.86461	4.94488	7.06592
Ta_S17879374	5.55716	6.34364	6.13894	6.21542	8.26716	7.01381
Ta_S13222607	6.40205	6.35388	6.61038	6.12086	5.11395	5.1133
Ta_S17974028	5.37067	5.39079	7.34614	5.94788	8.11178	7.05582
Ta_S16216542	5.42535	5.19269	5.39126	6.3939	8.09025	5.58766
Ta_S13220717	6.10203	5.79944	5.94557	6.70573	8.84364	7.54163
Ta_S13112493	5.10771	5.32343	4.75797	5.90209	5.21988	6.73196
Ta_S12963644	7.17044	5.40642	5.63365	5.20253	5.05126	6.15284
Ta_S13071637	6.30295	7.50299	6.05171	7.71947	8.09823	7.51892
Ta_S21612539	4.78609	6.46215	5.07331	5.34136	5.26073	5.67356
Ta_S12956170	5.05921	4.71707	6.18334	4.6241	5.10891	5.3735
Ta_S37834562	6.94156	5.38666	4.66724	5.18948	4.90257	5.09204
Ta_S32695969	5.16922	4.78792	8.13223	7.55859	5.12994	6.09085
Ta_S17977039	4.88431	4.8877	5.56698	4.94282	4.74342	5.24752
Ta_S13199198	4.94401	6.60176	5.20536	6.43231	4.54944	4.98885
Ta_S13206935	5.1153	5.55582	4.77428	5.76127	5.94416	5.79764
Ta_S17974051	5.11368	6.05216	6.72611	6.62201	5.04836	4.91849
Ta_S16259321	6.2348	6.35182	5.87145	5.56229	5.00615	5.22383
Ta_S17898760	5.3436	7.59658	7.27445	6.85418	5.31184	5.12765
Ta_S26025291	7.62757	7.40006	6.35984	5.80371	7.37534	6.64104
Ta_S17981439	6.18007	5.1771	5.09629	5.19229	5.86211	5.55311
Ta_S50383260	5.84957	5.67554	8.30194	5.48268	6.49672	7.26668
Ta_S32432162	5.41588	5.94995	5.44424	4.84317	6.41963	5.9558
Ta_S22217811	7.81573	5.87332	5.59054	5.61385	6.47803	6.82478
Ta_S13203599	6.85987	5.50272	6.21999	6.52142	5.03712	5.86412
Ta_S13254407	5.15405	5.26526	4.67955	5.14988	6.10905	6.01706
Ta_S32622873	6.05747	5.00626	4.81849	5.64449	5.74798	4.85354
Ta_S13112733	5.20813	5.25751	5.26945	5.49416	7.90847	6.59707
Ta_S50378134	4.8366	5.03858	4.62539	6.02979	5.61492	7.31235
Ta_S50377626	6.24314	5.96108	5.7143	6.59289	5.83752	5.63138
Ta_S13254144	5.6548	5.07254	6.49924	5.85102	4.87391	5.14117
Ta_S32717393	5.7729	6.4115	4.76791	6.27872	7.10257	6.46597
Ta_S13057999	5.36801	5.15607	8.18708	5.3121	4.88894	6.00868
Ta_S37882077	5.33224	5.08205	4.99432	5.72329	5.32238	5.36747
Ta_S32434883	6.68546	5.98492	5.80262	6.07396	7.26476	5.43895
Ta_S13218565	5.76657	7.15977	7.09175	5.89902	5.41215	6.21172
Ta_S32702590	5.41432	4.72992	5.60418	5.62606	8.1303	5.56551
Ta_S26019588	5.2126	5.45251	4.67226	5.38587	5.59768	4.86569
Ta_S13185747	5.87417	6.07432	6.06741	6.51818	5.51502	5.21666
Ta_S26024433	5.64015	5.65003	5.07664	5.77353	7.04691	6.01352
Ta_S32670031	4.8419	5.78189	4.69964	5.10342	5.86119	4.92787
Ta_S13219693	4.53998	5.15378	5.00785	5.02454	4.6405	5.20532
Ta_S26027869	5.18503	5.35139	4.90905	6.60805	8.21203	5.47983
Ta_S15902855	4.96949	5.46205	8.39475	4.78543	4.82277	5.64293
Ta_S13152242	5.37774	4.99847	4.62763	5.83681	5.55859	6.28189
Ta_S17988513	6.31487	5.68605	5.22615	6.12747	6.26767	6.09035
Ta_S12967348	6.02718	7.4331	4.86953	5.71459	5.68429	5.58108
Ta_S15823978	5.6137	5.46011	8.49343	5.91728	5.59128	5.62575
Ta_S17895015	5.84108	8.4228	8.47323	7.54087	7.03615	6.18767
Ta_S17986306	6.47021	7.37794	9.80782	9.00396	7.43512	7.23694
Ta_S22372116	5.23639	5.03658	4.78699	5.04064	5.65082	5.07245
Ta_S32623533	7.02564	5.89736	5.18203	5.56762	7.68155	5.15833
Ta_S32593428	6.25439	5.15769	4.5287	4.83868	5.39437	5.61449
Ta_S37885033	5.68869	5.18226	8.41962	4.84389	4.94139	5.69054
Ta_S17890502	5.23594	5.62026	6.2552	5.51891	5.02905	7.19785
Ta_S37941790	6.13883	5.1597	6.5104	5.22211	5.19742	5.81549
Ta_S12890105	5.54675	6.54354	6.19097	6.14617	5.55088	5.57171
Ta_S16057832	5.78688	5.40317	7.96085	5.67677	5.04938	5.48822
Ta_S17987736	5.41779	4.99017	5.04741	6.06401	6.63576	5.13845
Ta_S13219990	5.14529	5.66549	6.03664	7.24049	5.56644	5.98915
Ta_S26025490	6.58253	6.42199	4.51676	5.86077	5.65171	5.88954
Ta_S17972711	5.37343	6.21317	7.58827	6.61496	5.52821	7.44068
Ta_S13146727	4.72559	5.68753	4.95599	5.18857	6.18738	5.29595
Ta_S17975259	6.31792	7.41707	8.20603	7.12264	6.3473	6.76226
Ta_S13109982	4.89419	5.81718	6.88692	4.90605	4.89222	5.21705
Ta_S16246030	5.46375	7.31827	4.80203	5.76731	6.31846	5.46183
Ta_S37943259	5.65967	6.22305	6.38779	5.40654	5.75088	5.54209
Ta_S32677130	5.00395	7.00166	7.05611	5.78019	5.36627	5.54131
Ta_S17984902	5.05119	6.54275	5.21517	5.60681	4.55977	5.18582
Ta_S32509410	5.48433	5.98703	5.72135	5.15731	7.28664	5.41651
Ta_S22379068	5.55946	6.14047	6.31844	6.31034	4.79135	5.22652
Ta_S17979716	5.70773	5.40538	5.02385	6.25166	7.42526	6.93372
Ta_S13156516	5.43569	8.04821	4.94964	7.10699	7.10487	6.5994
Ta_S17884059	5.73051	5.83486	7.80448	8.60871	4.92223	6.17634
Ta_S17988237	5.17374	5.01462	5.23242	4.50578	4.96472	4.74762
Ta_S22381198	5.44925	5.09455	5.2651	5.9796	4.76285	4.74263
Ta_S37923297	6.89563	7.57926	7.03954	7.09537	5.41072	7.6248
Ta_S13205723	5.89627	5.04739	7.08775	5.08121	5.30483	6.63772
Ta_S37925761	4.87863	5.14245	5.40471	6.04209	4.8235	5.0974
Ta_S13151545	8.37868	6.4556	6.21084	5.82263	6.57261	7.61669
Ta_S16201360	6.89354	6.81575	5.87413	6.01572	7.77032	7.83508
Ta_S12976768	5.13122	4.88298	6.39612	6.06099	4.72981	5.21294
Ta_S13146546	4.87342	5.60082	5.95987	4.60796	4.79066	4.62704
Ta_S13115718	5.18575	5.45651	4.91877	5.19004	7.18841	5.06809
Ta_S32563706	5.47317	5.694	4.80846	4.97261	5.10701	4.58599
Ta_S22370974	5.69267	5.1226	5.38949	5.96135	8.80496	6.2515
Ta_S12914949	5.43421	5.84451	6.19859	7.21027	7.53508	5.62683
Ta_S13022612	6.78385	6.92995	4.97655	5.7448	5.8958	5.34273
Ta_S37906258	6.64006	5.9822	4.95841	6.31405	7.38417	5.24643
Ta_S13141473	4.75767	5.45447	6.98842	5.42532	4.84695	5.50132
Ta_S46933749	7.75047	7.26098	8.58586	7.01226	5.92249	6.32845
Ta_S26026777	5.54138	5.38868	5.25426	5.40748	4.77353	5.12101
Ta_S32695678	5.67247	5.7019	7.45381	5.97909	4.58205	6.05062
Ta_S37923199	5.83919	5.10386	4.77074	7.20782	6.00821	4.96275
Ta_S32543275	5.84523	5.75632	5.54621	6.49081	7.33066	4.84499
Ta_S17984423	4.99382	6.12723	6.72603	5.31024	5.07806	6.32075
Ta_S32534232	5.20277	5.61134	7.11078	5.17122	5.06392	5.29587
Ta_S16204595	6.67857	7.58574	7.00097	6.5974	5.09565	7.31907
Ta_S13202433	6.74748	7.06899	6.08218	5.8255	5.1108	6.83199
Ta_S13136537	6.0928	6.14317	7.60313	5.31782	5.22617	6.34003
Ta_S18011533	5.29386	7.63246	5.72591	5.30861	7.08259	6.16445
Ta_S37925795	7.77072	5.64914	9.28177	7.47577	5.74456	5.14364
Ta_S37929078	7.28286	5.93922	6.61679	5.66042	5.41057	6.09846
Ta_S24513622	7.01501	5.33916	4.85114	5.5858	5.59749	7.62579
Ta_S32665382	6.12511	5.32425	6.35648	5.6668	5.03423	5.21732
Ta_S18008532	7.00134	6.05774	5.13644	5.54918	6.18781	6.37609
Ta_S17879800	6.6788	4.82841	4.53418	5.29568	7.02965	5.58229
Ta_S17980857	7.05319	5.05169	5.00807	5.47381	7.42228	4.90119
Ta_S13118363	5.08287	5.05514	4.54839	5.3077	5.28726	5.47263
Ta_S37774264	5.84438	5.68873	5.77697	6.43581	5.37593	7.71706
Ta_S32587867	7.38899	5.42527	5.41698	5.63874	5.98747	5.62487
Ta_S26018858	5.45488	6.67249	5.26884	5.65782	7.5745	5.89987
Ta_S32702033	7.49156	6.60091	7.5692	7.89123	6.39534	6.83227
Ta_S32533651	4.94544	5.12912	4.63313	6.36436	5.88099	4.98336
Ta_S32504113	6.76144	7.03694	5.15853	7.14816	6.84	6.69184
Ta_S17987208	4.84541	4.7266	4.53236	5.21235	5.15322	4.50639
Ta_S12920581	4.87147	5.00939	5.61643	4.90977	5.11777	4.94208
Ta_S12994110	5.8539	6.78991	4.7268	6.08934	6.49872	6.67201
Ta_S17975647	5.03511	6.10544	5.55489	6.10219	4.50612	5.78967
Ta_S32521100	4.94357	6.45116	4.78311	5.2069	5.14468	5.59191
Ta_S19221012	5.44145	6.50661	5.58138	6.36753	6.49689	6.40046
Ta_S12991662	6.90396	7.58767	6.49307	5.82562	6.34793	6.36638
Ta_S12991237	5.66339	5.86681	7.09207	6.31596	6.18851	5.74003
Ta_S17894573	8.32246	7.05903	5.53506	5.51981	6.94847	8.04852
Ta_S13117940	4.84757	5.27232	4.87502	6.47652	6.27255	5.20343
Ta_S17879126	6.91246	6.23518	8.12169	5.80817	6.05842	6.90381
Ta_S12948453	6.90545	5.68213	5.69053	5.00115	4.74372	5.3164
Ta_S18006463	6.24252	6.17972	4.86392	4.97905	6.31953	6.2103
Ta_S32626438	5.87864	5.17951	7.19524	5.65	5.46096	6.02476
Ta_S37864864	5.90403	6.74326	8.47403	6.37309	5.16253	7.11737
Ta_S32646037	5.55841	5.94016	5.09709	4.66705	5.47561	5.56922
Ta_S26021452	5.33112	5.75525	6.98186	5.72903	4.72666	5.39319
Ta_S18007630	5.17524	6.70123	7.06683	5.62821	4.95998	5.04574
Ta_S13123626	6.62226	5.20582	5.92393	5.96588	6.69096	5.95748
Ta_S32592298	5.77489	5.30517	7.60009	7.83651	6.60784	7.13283
Ta_S17984506	5.52374	7.177	4.8248	6.63944	7.18789	6.44363
Ta_S32610994	6.79896	7.48727	6.88326	7.75006	9.29861	7.42321
Ta_S12994346	5.66639	5.68504	7.18897	6.77007	5.17708	4.92793
Ta_S32707126	5.3654	6.28728	4.69522	5.08182	6.05284	7.09351
Ta_S16244309	5.47654	5.01376	7.21261	4.96482	5.27202	5.38938
Ta_S15880652	6.41378	5.75265	8.43771	6.02285	5.37225	5.99574
Ta_S37933093	7.07705	5.07302	4.99939	5.1986	5.25176	5.29306
Ta_S37768656	4.82779	6.09767	4.46349	5.25505	5.44459	4.78516
Ta_S15903116	7.06036	5.86164	8.74356	6.5724	5.96141	5.81426
Ta_S24513445	5.03483	4.88822	7.95487	7.10478	5.41925	5.17321
Ta_S22378768	7.08564	6.57317	4.69763	6.51497	5.91973	6.12926
Ta_S37779593	6.49896	6.33299	4.85157	5.13095	8.33897	5.3429
Ta_S22389943	5.81409	6.56489	8.95532	5.97494	5.61389	5.69001
Ta_S37925327	5.22365	5.72222	4.83488	4.89906	7.05041	6.94235
Ta_S16208440	5.11375	5.02312	4.80158	5.13303	5.68446	6.40064
Ta_S32699272	5.15556	4.96132	5.40825	6.40769	6.59471	5.72754
Ta_S15903501	5.24625	5.1737	7.28898	4.93873	5.34849	5.2927
Ta_S16232379	5.07526	5.30144	4.7355	5.49124	5.66007	5.22711
Ta_S12916254	5.17551	5.794	4.82408	5.71176	5.87957	5.37568
Ta_S32548279	4.90668	4.73094	5.32852	5.61641	4.48077	5.58267
Ta_S12957399	4.96492	5.94817	8.62084	5.09686	5.58956	4.97041
Ta_S13192033	7.35005	6.52183	5.09293	7.24007	6.25125	6.87081
Ta_S12917674	7.37532	5.86036	6.64354	5.85654	8.97345	7.17604
Ta_S26025825	6.03586	4.88031	6.36322	7.84776	5.40377	5.33244
Ta_S13128486	6.08911	5.19335	5.1427	6.22827	6.91648	6.13933
Ta_S17888496	5.03973	5.49299	4.84018	5.29636	5.51637	7.50631
Ta_S22378216	4.84292	7.60522	7.19484	5.77637	5.55787	5.47854
Ta_S22369798	5.78149	6.02109	5.58565	5.6958	8.73323	6.05865
Ta_S22380425	4.94807	6.91089	4.79448	5.88373	5.65215	5.02346
Ta_S18005890	5.94026	6.55915	5.53631	6.56151	7.41701	7.31432
Ta_S17984435	6.12595	6.15529	5.84885	5.20511	7.94364	5.86358
Ta_S12991545	7.56679	6.21538	6.28088	5.23392	5.12321	5.43774
Ta_S13223846	7.49624	5.99149	8.75734	5.28202	5.94049	6.53516
Ta_S37854687	4.72876	6.01874	5.05239	7.89649	6.90844	5.2203
Ta_S12923293	5.8024	7.10529	7.48979	4.95151	5.18373	6.33439
Ta_S22378820	6.06934	5.82934	8.99529	6.11261	6.59546	6.5068
Ta_S22387694	6.29266	5.17669	6.53346	5.81087	5.34019	5.78134
Ta_S32496052	5.42421	6.46778	4.93736	6.75927	6.10733	5.92031
Ta_S13223376	5.24376	6.25641	5.03414	5.45847	8.87744	5.67111
Ta_S32600415	4.83099	5.34122	5.07659	5.13941	5.36594	4.93059
Ta_S13199552	6.47748	5.53907	6.03934	6.42862	5.4501	5.57473
Ta_S32725803	5.80117	5.00908	5.77198	4.85428	5.30182	7.09964
Ta_S17883360	4.91197	5.77774	6.52472	6.34615	7.78654	5.7854
Ta_S16237997	7.02279	5.98672	6.33952	5.22399	5.30427	5.41179
Ta_S32427777	7.83941	9.27151	5.29936	7.1949	5.69138	5.16852
Ta_S16057847	5.36073	5.22848	7.61055	6.34849	5.47886	6.64584
Ta_S37927218	5.92973	7.1664	8.50366	8.14307	6.03835	6.69041
Ta_S17893864	5.4451	5.88695	9.32972	5.87954	5.54078	5.32691
Ta_S13158939	5.2563	6.03255	5.57324	5.09848	8.66788	7.20948
Ta_S15902922	6.08786	5.9471	6.82112	6.98023	4.79364	5.68245
Ta_S22373223	5.25836	6.3978	7.56979	5.61123	4.88703	5.83024
Ta_S13210438	4.75647	6.36688	4.91003	4.90064	6.00786	5.54606
Ta_S26019917	6.23592	5.99651	4.94729	5.11243	7.8321	5.40665
Ta_S17892747	5.38606	5.39363	5.21545	6.11932	7.10008	5.40844
Ta_S32702542	5.16061	5.05504	5.46717	4.87244	4.994	5.32564
Ta_S17976051	4.89091	6.6976	5.71707	6.64565	5.05229	6.26702
Ta_S12902982	6.11729	5.64548	5.13289	7.59586	8.81891	5.61819
Ta_S32697771	4.99028	5.02518	6.82682	4.73855	4.76927	4.90567
Ta_S12978749	5.01694	7.13961	5.56993	5.51243	5.44957	6.54151
Ta_S32738641	6.10226	6.03922	6.50061	7.72487	8.119	7.17349
Ta_S12990454	6.0233	5.67812	5.45897	6.02223	7.80161	6.9735
Ta_S32632144	5.65003	5.62818	5.24626	5.09362	7.13986	5.56672
Ta_S13146457	5.71856	4.85018	6.08082	5.66491	5.36575	6.86135
Ta_S18008652	5.16181	5.26347	4.58182	4.98938	5.02273	5.23869
Ta_S15880589	6.60155	6.45939	6.01291	6.27028	6.92147	6.20642
Ta_S12866324	6.55124	5.8051	8.11015	5.56475	6.94671	6.35959
Ta_S22390447	5.28515	5.05305	4.83936	4.77597	7.75873	6.73821
Ta_S15881502	6.30974	5.37249	4.98194	5.39105	5.73385	7.1033
Ta_S37942627	5.31355	5.32868	6.84682	5.40196	5.28383	4.81827
Ta_S26025045	6.26772	5.5732	5.10241	5.85971	5.43113	6.16828
Ta_S13272957	5.2495	5.16058	6.31213	4.63087	5.23479	5.18675
Ta_S12898960	6.33267	6.02551	5.38828	5.42618	4.73299	5.86441
Ta_S12898623	6.5629	5.24506	6.75627	6.53078	5.01358	4.99241
Ta_S22373205	6.17659	5.403	6.26212	5.74169	4.83358	5.99931
Ta_S17886344	4.50382	4.61764	5.23755	4.76008	4.65396	5.53059
Ta_S22379739	7.9312	6.92844	5.06229	8.43634	8.79683	8.59812
Ta_S32501916	6.42952	5.65103	5.00863	6.98969	6.91124	5.63463
Ta_S13567751	5.56192	5.17883	5.90541	6.07033	7.39526	5.17485
Ta_S37848438	5.42579	6.38909	4.80391	6.65459	6.22506	5.29202
Ta_S12912517	6.65609	7.0472	7.05228	7.04118	6.09528	5.98871
Ta_S15903189	6.16337	6.33489	7.62855	7.2944	8.35434	6.76045
Ta_S17975596	5.33418	6.3193	5.6102	5.48019	6.66207	4.95336
Ta_S32559404	7.41397	5.73043	5.71707	5.22834	5.19007	5.5036
Ta_S13169398	5.16233	5.32778	5.81876	6.51533	5.17281	6.87368
Ta_S17889054	5.20869	5.00316	5.00393	5.08347	8.00478	6.1058
Ta_S24513426	4.90569	4.66705	5.50402	5.16585	4.80523	6.41794
Ta_S17989615	6.4846	5.746	6.09437	4.74898	4.58645	5.22422
Ta_S15902507	7.18455	5.9497	4.97428	5.6488	7.01429	6.53728
Ta_S17984238	5.72492	6.18839	5.55506	5.52257	5.92165	6.54361
Ta_S17985693	5.02837	5.80142	5.33324	4.94974	6.0681	5.15505
Ta_S37852892	6.54651	5.12573	9.78848	7.90914	5.71936	5.33494
Ta_S17878455	6.35774	6.39673	5.91656	5.58883	5.40001	6.60489
Ta_S17982675	6.16269	5.25399	6.70801	5.42049	4.81834	6.35277
Ta_S17984273	6.2019	5.86813	5.36608	5.52338	6.15732	5.48083
Ta_S17985457	6.31287	6.85151	5.36108	6.09606	6.23604	5.7943
Ta_S13226059	5.01996	6.19856	6.63916	5.51846	4.79146	6.47522
Ta_S32525802	5.44505	5.41182	7.13752	5.1868	5.15561	5.12639
Ta_S15903605	5.24842	5.04711	9.23822	5.4303	5.5393	4.85775
Ta_S13116598	5.91895	4.72716	4.97148	5.32536	5.16039	5.86152
Ta_S32653668	7.42154	7.4781	8.21699	7.59966	6.16374	6.05256
Ta_S26019811	5.99184	5.91124	5.56003	5.86205	6.97425	6.80387
Ta_S24512820	6.37075	5.02579	5.60455	5.6012	5.01843	7.84232
Ta_S13153072	6.01474	4.94202	5.35492	4.5125	4.45234	5.15711
Ta_S17891041	5.83832	7.07144	8.54498	5.86763	5.62363	5.53516
Ta_S17982691	5.72027	6.33622	5.55818	5.41013	6.23357	5.69602
Ta_S15881442	5.1745	5.50354	5.5472	5.59691	5.05894	5.55873
Ta_S17885621	4.82179	5.34808	4.78177	5.31158	7.55138	6.01211
Ta_S32673457	5.82141	6.11069	6.31204	6.1689	5.46188	6.39625
Ta_S13122471	5.87108	5.48445	5.64086	6.9913	8.43352	6.98202
Ta_S13112484	5.1567	6.73354	4.56638	4.75365	5.94362	6.26808
Ta_S32724127	5.09375	5.20263	5.479	5.76862	4.66476	5.56194
Ta_S18011554	5.87746	6.2298	5.26787	7.01074	6.14299	5.12755
Ta_S24917173	5.51626	5.1623	8.79548	7.87001	5.31407	5.22404
Ta_S22385707	5.43166	5.56173	5.15431	5.33844	6.58127	6.31671
Ta_S13111314	5.61825	5.78384	5.40741	7.16617	7.84791	6.37125
Ta_S12870088	6.28252	5.27186	5.36787	5.81984	7.68697	6.01838
Ta_S12899503	5.61419	6.33988	6.34667	5.5925	4.96211	4.80168
Ta_S13147858	5.69894	7.30149	5.94046	6.01802	4.86771	5.94881
Ta_S26024056	5.36899	6.69887	5.12969	5.3429	5.81785	5.3914
Ta_S37801063	7.26	5.35373	4.85594	5.42147	5.94998	6.70379
Ta_S17976828	5.87779	5.44371	5.11287	5.11464	4.55933	5.29502
Ta_S12995082	6.8896	6.19797	5.23202	6.2302	7.20586	5.15083
Ta_S17987430	5.71942	5.59847	5.54616	6.32996	7.38096	6.08427
Ta_S17985630	5.72507	6.55922	7.02312	5.88374	4.766	5.941
Ta_S13187406	5.07747	5.85326	5.52117	5.09535	4.7732	4.45027
Ta_S13220390	5.24982	5.05338	4.76539	4.98349	5.60501	5.44728
Ta_S37787950	4.86705	4.67811	7.1245	4.89883	5.37077	5.12028
Ta_S13185220	5.40952	5.37313	6.64272	5.20097	5.16977	5.59995
Ta_S17989099	5.00897	5.15687	5.34189	5.72687	5.07352	4.78153
Ta_S32618137	5.72983	5.42238	7.43917	5.51448	5.17131	5.54698
Ta_S13109610	5.88607	6.43794	5.12416	6.12165	7.02043	6.37098
Ta_S37935946	6.43177	5.87293	5.25579	5.59232	6.1839	5.50576
Ta_S13150848	5.3326	5.22553	4.88742	5.27791	6.30403	6.62245
Ta_S12991542	6.80241	6.79447	5.73127	6.52428	6.56513	6.50457
Ta_S16223211	5.67087	5.59959	4.96877	7.16597	6.39987	6.00126
Ta_S12971877	5.6301	5.49652	7.01226	5.00295	4.44294	5.30033
Ta_S32641757	6.68302	5.70204	7.19389	5.90229	5.60933	7.07111
Ta_S13172236	5.41833	5.44494	5.25718	5.202	6.56905	5.75552
Ta_S22371701	6.35328	6.25275	8.23873	6.39297	6.23269	5.60089
Ta_S12968718	5.52812	5.12912	5.38589	5.85525	4.75421	5.1909
Ta_S12912166	6.22032	6.89292	6.3597	7.87884	4.68105	5.03007
Ta_S37803986	6.98035	7.24945	5.8172	5.19008	8.24653	6.18358
Ta_S32702168	5.49454	5.79676	5.91218	5.59427	4.79732	4.98873
Ta_S32593878	4.89118	5.90609	5.61171	4.75679	5.06434	4.87793
Ta_S12943880	6.41569	6.19859	5.99277	5.96179	5.00281	5.11358
Ta_S17980814	7.31741	5.69695	5.26635	5.83324	5.71347	5.53318
Ta_S13205040	5.40094	5.91518	7.7957	6.00064	5.65433	6.29229
Ta_S16198100	8.13038	5.86564	8.44244	5.54194	5.55938	6.58787
Ta_S22388739	4.82658	4.94733	7.34744	5.15746	5.67763	5.17012
Ta_S13264494	5.22276	7.16559	6.10111	6.2521	5.02669	5.89776
Ta_S13177147	5.47209	6.15933	5.53531	6.19354	6.15279	6.63588
Ta_S32534694	5.10919	5.22009	4.60825	5.63467	7.69126	5.64947
Ta_S37849394	6.77274	5.64078	5.03145	5.59481	7.31363	5.45584
Ta_S26021112	5.55944	5.39969	7.30307	6.6802	5.39631	5.75278
Ta_S15903498	6.01565	4.9385	4.86835	4.95946	5.32426	5.3639
Ta_S17976005	4.9174	4.74524	4.7738	6.82906	7.71057	8.3911
Ta_S32502138	5.27442	6.10607	4.91096	6.01361	5.48201	5.98728
Ta_S37939911	4.71923	4.75039	5.48262	5.47186	4.81576	5.52664
Ta_S13110314	5.7047	7.10022	5.50811	6.46721	7.51544	6.05889
Ta_S13112237	5.25631	6.43941	5.57538	5.12637	4.68478	5.16559
Ta_S37893359	6.07932	6.56783	7.74657	6.60775	5.8771	6.72578
Ta_S17978782	5.49813	9.46625	7.71456	6.00547	5.64987	5.62916
Ta_S32493677	4.71304	5.46175	6.6962	5.67663	5.10402	5.25858
Ta_S12975532	7.1222	6.33883	6.69501	5.36256	5.05884	6.48031
Ta_S22381642	5.00613	5.9369	8.90826	7.53922	5.44067	6.33028
Ta_S37810362	5.33748	5.39223	5.16056	4.96283	4.63492	4.79203
Ta_S32641422	6.38833	7.31306	5.54736	5.85485	8.34116	6.04745
Ta_S17986121	5.75114	6.28198	4.91558	4.91529	5.73775	5.51257
Ta_S19225303	6.37511	5.71757	8.5659	5.08343	6.43809	6.39904
Ta_S17980241	5.1917	4.70009	4.44075	4.49894	4.57622	4.78243
Ta_S12948972	6.73275	6.61161	6.32446	6.28631	5.68575	5.81848
Ta_S22364345	7.34536	6.62266	7.8213	6.18042	5.68518	6.23315
Ta_S17980521	5.53604	4.71921	8.23334	5.2379	4.77488	5.34071
Ta_S13203548	5.90958	6.6674	4.98107	4.73967	5.9538	5.75391
Ta_S12961517	5.10772	7.23296	7.04123	8.63011	5.48656	5.72879
Ta_S24513527	5.07729	5.14409	7.31039	5.06082	5.32464	6.21926
Ta_S50383045	5.23924	5.62519	5.53723	5.61069	6.69001	5.59492
Ta_S12925865	5.32775	5.65276	6.32921	5.07697	5.0449	4.88102
Ta_S13150577	6.68997	6.16533	4.6585	4.71513	5.83593	5.43639
Ta_S32496911	6.35797	5.49388	4.78384	6.70623	5.58844	6.65833
Ta_S26024273	5.44551	4.91215	4.76022	6.37868	6.23815	5.06206
Ta_S32216289	5.54235	5.1815	6.1934	6.66029	5.03621	6.41564
Ta_S13145562	5.58421	7.42533	5.39754	6.59529	6.41827	6.82587
Ta_S17988396	6.27111	5.03464	4.68493	5.11016	6.27414	5.11367
Ta_S12953759	6.39616	7.04673	8.34785	6.75424	5.7272	7.01505
Ta_S13178427	5.54001	6.63604	5.83684	6.91258	8.12493	6.98149
Ta_S12990006	6.23291	6.47549	5.20197	4.90573	6.96501	5.00972
Ta_S13223196	6.72279	5.305	5.70624	5.07889	5.33909	5.37421
Ta_S32427328	7.54856	7.39976	5.16898	6.18672	8.39599	6.85581
Ta_S22384179	8.04007	6.84741	8.44592	6.76	6.82012	5.81222
Ta_S13203356	5.59937	6.34594	4.89288	6.04744	5.77624	5.83162
Ta_S32667365	5.00607	4.58125	4.62799	5.41699	5.54055	4.96896
Ta_S13176802	5.56212	5.58139	7.28501	5.25971	4.65278	4.60737
Ta_S12872250	5.41165	5.81903	4.80909	6.65256	5.8773	5.86405
Ta_S32668651	5.40336	5.17026	4.95482	5.53059	5.17155	6.10062
Ta_S12958377	6.31745	6.67265	4.91651	5.52901	5.93038	6.55814
Ta_S17888502	5.57625	5.09361	4.81037	5.68733	5.78308	5.0916
Ta_S13219810	5.34564	5.01428	7.52405	6.18848	5.4388	5.72242
Ta_S37853583	6.23193	6.2326	7.48007	5.30064	5.07425	5.23134
Ta_S32644388	6.51334	9.12654	6.19081	5.76554	5.56851	5.54145
Ta_S12891432	6.83058	6.08485	7.25367	5.13156	5.47066	5.46025
Ta_S22390829	5.15654	4.82797	4.60608	4.79238	5.14917	5.22528
Ta_S17983932	7.16323	6.62104	6.90514	6.31423	5.59415	6.29322
Ta_S12988028	5.97453	5.76093	4.83338	6.98844	8.57819	5.51507
Ta_S37759918	5.64455	6.20785	5.7541	5.46761	7.77418	5.80925
Ta_S32656793	5.88567	5.93492	5.55588	5.11199	6.64303	5.04619
Ta_S22379228	7.16625	5.6196	6.99013	6.95602	5.21845	6.83624
Ta_S26022038	5.74973	6.83519	6.00325	6.00006	5.22778	6.04247
Ta_S37760891	5.0468	4.857	7.17923	5.64623	5.30564	6.77785
Ta_S32684420	5.00141	5.2531	5.94309	6.50354	5.55546	5.72541
Ta_S37831020	5.79358	5.06571	4.74045	4.9825	6.80994	5.27445
Ta_S24513548	5.10559	5.38392	6.29985	5.22901	5.2631	5.00755
Ta_S15903132	6.27667	8.09765	6.26952	7.69553	4.89532	6.64145
Ta_S13136041	5.59127	5.58243	4.75755	5.71536	7.92138	5.16758
Ta_S12945975	6.41418	5.76775	5.8573	8.77925	9.3093	5.52473
Ta_S17889992	6.88374	5.85169	5.50283	5.82596	5.28898	5.81521
Ta_S17887664	5.22084	4.75312	6.02048	5.17336	5.09828	5.02461
Ta_S15880284	5.90459	6.04107	5.04952	5.62557	6.41479	6.29005
Ta_S18008501	5.45052	5.91394	6.50648	5.42503	5.4467	5.60104
Ta_S17988831	5.20363	5.25154	5.80874	5.30705	7.74429	6.14759
Ta_S13166856	4.68656	5.93883	6.4154	5.81544	5.07676	5.20506
Ta_S15902912	5.83926	6.44709	5.06285	7.45413	8.96383	6.14352
Ta_S22368859	5.79575	4.64041	6.39498	5.02574	4.71982	4.82355
Ta_S32563755	5.15785	5.37547	5.40233	5.03605	5.81473	4.98321
Ta_S17987859	4.90319	5.55958	4.92992	7.70638	7.58182	5.70885
Ta_S13152690	5.03361	6.15118	4.66832	5.30876	5.75046	5.01154
Ta_S16518369	6.67345	7.34626	8.08446	6.94905	5.53998	5.71878
Ta_S12931750	5.29343	4.85292	4.94722	4.52018	5.56039	6.08866
Ta_S13146332	5.56296	5.75741	4.89861	5.16762	7.59695	6.13427
Ta_S13129520	7.20675	6.62091	5.88488	6.02516	8.8908	6.12571
Ta_S22379269	6.41183	7.77858	6.53531	6.797	5.35141	5.5912
Ta_S12926630	5.64487	5.08349	7.54756	7.2012	4.87469	5.10865
Ta_S17986555	5.75358	4.87827	7.24696	5.93316	5.28401	5.08799
Ta_S12990801	5.42037	4.95945	5.59289	5.27944	5.07522	6.05644
Ta_S13174127	7.1678	5.41377	7.53957	9.28873	6.33305	7.65345
Ta_S13140719	6.29408	5.07823	4.98764	5.47383	6.11725	5.76063
Ta_S32587945	5.60687	5.15346	5.40557	7.00373	4.633	5.03709
Ta_S22378445	4.95997	5.99967	6.768	5.4522	5.13141	5.39039
Ta_S15903237	6.21498	6.16144	8.35924	6.34755	5.99321	5.51251
Ta_S32698928	6.48777	5.43073	5.16832	5.42764	6.16721	5.22201
Ta_S32535346	5.65707	6.44397	5.94036	5.60518	4.85477	6.46614
Ta_S32564591	5.92218	4.96989	4.80304	5.97941	5.23558	5.29051
Ta_S16218474	4.72659	4.88197	4.80324	4.80091	4.50418	4.47744
Ta_S18006573	5.82984	5.57861	5.4768	5.89171	7.48671	7.08916
Ta_S32700652	5.22996	4.82295	4.9744	6.8415	4.56445	5.16651
Ta_S22366597	6.02981	5.20448	5.10138	6.14682	5.55355	5.74309
Ta_S22389478	6.16363	4.99478	5.65512	5.79002	7.53935	6.36421
Ta_S17988028	4.94648	4.95786	7.93114	5.28681	5.43376	4.88852
Ta_S32631630	6.13499	7.3509	6.45399	6.94143	8.33908	8.2924
Ta_S32518187	6.33911	4.9798	5.21503	5.52073	6.26023	5.38431
Ta_S32511674	5.79312	5.65107	5.32846	6.52595	5.87318	6.23356
Ta_S32643229	5.70275	5.6217	4.89158	7.17092	8.46626	4.9206
Ta_S37780071	5.93214	5.78226	5.89809	5.86875	5.52492	6.85242
Ta_S37826183	5.2563	6.4089	4.83204	5.6789	5.11786	6.36375
Ta_S18009364	5.88534	5.69223	6.13985	6.73844	8.26558	6.94658
Ta_S24513055	5.21496	5.4916	6.64831	5.00249	5.15625	5.91621
Ta_S15903265	5.51398	5.96782	4.65836	5.34701	7.5114	6.05835
Ta_S17978624	5.18753	5.70894	4.76376	5.3863	5.87771	4.85403
Ta_S13112295	5.1118	7.36452	5.95664	5.82662	7.9466	5.92117
Ta_S12884175	6.00674	6.26446	5.58551	5.10157	7.77336	5.80868
Ta_S17988435	6.47287	6.3993	7.11448	6.29647	6.03164	6.53963
Ta_S13043520	5.11561	6.04907	4.72781	5.40451	6.42514	6.26967
Ta_S17984767	5.31155	6.38154	7.19501	5.22098	5.8806	5.94145
Ta_S12923010	5.56233	6.19322	5.06501	5.16324	5.80048	5.6786
Ta_S32503152	6.66117	5.81197	7.20202	6.72121	5.34053	5.54423
Ta_S12902268	5.10445	5.1386	5.60644	5.88705	4.56744	5.11175
Ta_S22391014	6.64741	5.21761	4.97815	5.04071	4.69792	5.554
Ta_S12888911	6.91957	6.07567	6.41433	5.89598	5.97578	5.02339
Ta_S15902534	6.55705	5.61431	5.42815	5.95027	8.3024	5.2498
Ta_S32624613	7.34588	6.78839	7.72316	7.58143	5.81217	6.41751
Ta_S17984884	5.90593	5.20935	5.04314	7.68457	6.94824	6.86697
Ta_S22373649	5.54762	5.92083	6.22108	5.95945	5.18912	5.41912
Ta_S13248966	5.74279	7.00919	4.9397	7.13692	7.27309	6.25959
Ta_S22389724	6.52099	6.50291	6.3477	6.27502	5.63914	5.54957
Ta_S13147260	5.63525	4.94773	5.47251	6.22257	6.6691	5.8774
Ta_S16254744	6.31273	5.89027	7.82335	6.79273	5.69	6.41313
Ta_S32431966	7.3603	7.28255	6.05544	6.58998	7.75551	6.09302
Ta_S17988039	6.625	6.2689	5.41213	5.56822	6.3437	6.03209
Ta_S13099852	5.52927	5.47828	6.94877	4.93344	4.69082	4.78062
Ta_S24513149	6.99963	6.41867	7.8815	6.83154	6.11015	7.33245
Ta_S32617486	5.01085	5.45623	6.94798	6.61648	5.13884	5.7275
Ta_S17885490	5.88738	5.51728	5.236	4.99976	5.56761	5.73382
Ta_S32538740	5.36247	6.40464	6.1405	5.61546	5.44017	5.96883
Ta_S17977680	5.21244	7.07365	5.31097	5.30205	8.0592	5.71996
Ta_S13132851	5.5976	5.76089	6.46682	7.21559	8.94953	6.74061
Ta_S32614518	5.57375	5.7175	6.819	5.81787	4.97534	5.21658
Ta_S32681348	6.30879	6.71564	7.74827	6.0864	5.62674	6.76658
Ta_S22372642	6.67598	5.4193	6.34146	5.1033	5.88756	6.0328
Ta_S13050451	5.84428	5.79874	5.80088	5.33324	7.28443	5.36947
Ta_S22389339	5.34985	6.52157	4.93754	6.84769	6.60841	7.17048
Ta_S17879202	5.12598	4.93221	7.26451	4.99307	4.67955	5.14147
Ta_S17898927	6.07966	6.11834	5.04291	5.68907	6.83542	6.2773
Ta_S18009020	7.03765	5.99282	6.10452	5.97154	7.27329	6.47594
Ta_S32506617	5.56669	5.315	4.78322	5.30624	6.45869	6.45646
Ta_S13151252	7.14362	6.35189	5.76495	6.18151	4.84411	5.43824
Ta_S13205053	5.29932	5.19616	5.23455	5.22976	4.63944	6.19163
Ta_S12991724	6.02091	5.75867	5.56972	6.43678	6.06652	6.58843
Ta_S32589529	5.72462	6.63678	6.83344	5.96212	5.30688	6.29335
Ta_S18010172	5.96132	6.47967	8.08656	5.28238	4.91718	6.29017
Ta_S22383654	5.45481	5.86446	5.31361	5.8285	6.36657	5.40643
Ta_S13161310	4.96731	7.36136	5.02324	6.66906	6.17229	6.24266
Ta_S37942302	5.79887	5.03633	4.93464	5.40728	7.09129	5.4227
Ta_S24623050	7.52278	6.65675	6.84858	5.84166	8.34333	7.00067
Ta_S16785951	5.31954	5.53825	6.66798	5.94789	5.47081	5.20787
Ta_S13182833	5.86973	5.56605	5.41169	5.0619	4.81417	5.62144
Ta_S18006148	6.39056	5.75545	5.44661	6.06373	6.11319	5.60295
Ta_S13149541	5.92734	5.29123	4.97298	5.59385	5.9698	5.87695
Ta_S32653929	6.28581	5.46581	5.19431	6.36299	6.93294	6.50135
Ta_S32496120	5.72938	5.25429	4.6586	5.59445	5.68361	5.78026
Ta_S17974521	6.97481	5.08301	4.69188	5.22559	5.70802	4.80198
Ta_S26028462	5.34623	5.14157	5.44198	5.93647	7.0193	5.52681
Ta_S17989849	6.29779	4.85636	5.32129	5.90023	6.67496	5.61695
Ta_S13209452	6.10944	7.15961	5.39927	5.91809	6.47021	6.35257
Ta_S26023400	5.36089	5.78073	5.14134	5.13934	7.81837	5.99331
Ta_S32567321	5.64515	6.33317	5.50334	5.70441	5.13776	5.82089
Ta_S16263750	7.12413	4.9126	4.68338	5.14928	6.34475	5.99647
Ta_S32522984	6.00076	5.85149	7.16772	7.07217	4.88633	6.7831
Ta_S13048950	7.54229	7.00855	6.71429	6.46586	8.03827	7.92094
Ta_S15880354	5.57607	6.0386	5.35296	6.62089	6.83072	5.43135
Ta_S22944963	6.42504	5.35983	7.66768	7.69311	4.75472	5.88965
Ta_S17988652	6.76838	5.49169	4.91218	5.49203	6.0233	4.92868
Ta_S37817086	5.11026	6.55222	7.10302	6.10955	4.87589	5.08191
Ta_S22389383	6.76339	7.33589	5.15965	5.48714	7.37085	7.69167
Ta_S13113700	5.35993	5.50791	5.07542	6.95795	7.10055	5.85232
Ta_S18005938	5.81327	5.68416	8.64296	7.94174	7.30979	6.71862
Ta_S17887598	7.48851	6.85958	6.43928	7.94894	8.38162	6.89431
Ta_S13222553	6.5364	6.24553	4.92121	5.53159	5.47806	5.71084
Ta_S17984530	5.70527	5.78274	5.19375	4.84499	4.81683	5.51122
Ta_S13022181	5.31157	5.39162	5.06542	5.51312	6.43158	5.07114
Ta_S17986790	6.3788	6.19934	4.80487	6.20996	6.33213	6.6103
Ta_S13211019	4.81686	5.27786	5.4456	5.53125	5.03933	4.74875
Ta_S12990895	5.54465	5.26168	5.0231	5.60409	5.50413	5.24112
Ta_S17880398	6.29032	6.03583	5.64827	6.79917	5.09466	5.06375
Ta_S13141989	5.73254	7.03598	6.17163	6.3267	5.24161	6.86422
Ta_S13111648	5.22609	7.46826	4.91463	5.38262	7.23667	6.28312
Ta_S12907618	5.27279	5.58945	4.75253	4.98534	5.80865	4.5888
Ta_S26027316	6.16425	6.34435	5.99962	6.23315	7.88826	5.88715
Ta_S17886719	5.48983	5.70716	5.12971	6.56336	5.78094	7.12257
Ta_S13149631	5.83644	6.16827	5.68581	5.35034	7.30264	5.8229
Ta_S37922443	5.1032	5.17291	6.17534	7.2779	4.93901	5.47822
Ta_S12941548	4.9623	5.97749	6.59935	6.36961	5.59092	6.57339
Ta_S50386378	6.68131	5.16754	4.5326	6.35714	5.78209	5.55472
Ta_S13179756	5.44788	7.16011	6.17977	6.40648	5.29194	7.2072
Ta_S32642517	5.86892	7.69865	4.66334	5.37902	5.89771	5.48901
Ta_S32709699	5.72529	6.04248	7.99242	6.63157	5.79929	8.43294
Ta_S12990497	6.35814	6.6962	5.61524	5.73827	5.03597	5.3989
Ta_S13112826	5.03347	5.6642	4.90966	5.89848	5.87949	5.04429
Ta_S13225100	9.17071	5.6095	4.99359	5.25458	6.35056	5.85082
Ta_S37800256	5.76627	5.10917	5.35223	5.18635	4.63348	4.90501
Ta_S16057955	6.40916	6.20275	6.37662	5.581	5.75203	6.12834
Ta_S32512123	5.09228	6.43847	4.95993	5.86697	6.00292	6.66084
Ta_S17973534	5.25959	5.18393	4.92162	5.25097	5.99438	5.71738
Ta_S32563213	5.85007	5.64424	6.92124	5.60202	4.91866	5.19236
Ta_S26022621	5.58498	5.0417	4.94851	4.97122	6.0484	5.37994
Ta_S21004411	5.87076	7.17444	7.05404	6.07726	5.49649	6.31583
Ta_S13243416	5.64321	5.35128	5.55195	6.28617	4.77035	4.89914
Ta_S18006656	5.77616	6.37921	6.15869	6.13595	4.66234	5.1195
Ta_S17974426	7.03366	6.99213	5.68658	4.73319	4.66574	4.79126
Ta_S32646623	7.77735	7.55147	6.37581	6.20855	8.2673	7.13669
Ta_S16262521	5.90162	5.52078	6.21884	5.92121	4.93853	6.42678
Ta_S13168057	5.2679	5.56612	7.14359	5.20445	4.94304	5.48075
Ta_S13217854	5.4204	5.16288	5.47383	5.10782	7.062	5.39056
Ta_S32681929	6.13208	5.6972	4.84174	5.60938	5.97443	6.36377
Ta_S15903137	5.5585	5.35872	5.31666	5.29795	7.1931	7.56937
Ta_S17882329	6.15824	6.27228	6.57252	4.95579	7.53389	5.91229
Ta_S37761717	6.26124	6.51752	4.99984	6.14305	6.13607	4.97619
Ta_S15902890	6.24395	5.5191	4.66093	6.04218	6.29211	5.68934
Ta_S24513166	5.04351	6.46069	5.42785	6.59971	5.0873	5.16012
Ta_S26028553	5.20284	5.99073	5.6317	5.10415	5.11493	6.25066
Ta_S36162740	4.90863	5.59166	5.38528	5.67004	8.35988	5.44819
Ta_S13145751	7.04705	5.22704	5.89064	5.94658	4.58224	6.32651
Ta_S17883253	7.07424	5.48743	5.50494	6.51631	6.25986	8.4902
Ta_S37896834	5.4181	6.64004	5.76771	5.18632	6.92196	5.67338
Ta_S32537040	6.01892	5.26297	4.95196	6.10876	7.38439	6.29443
Ta_S32667160	5.75507	6.62631	5.31224	7.18074	7.24091	5.44551
Ta_S32503005	5.57707	6.13297	5.75858	5.46441	5.15199	7.23237
Ta_S13162601	4.70348	6.07961	4.92161	7.30962	7.15871	6.17704
Ta_S22390172	7.69854	4.48475	5.22355	6.19026	5.82881	5.07888
Ta_S13152728	5.98102	5.69122	6.12246	6.33477	4.92279	6.17112
Ta_S17896608	5.79406	6.22444	7.60435	6.92651	5.49612	5.49794
Ta_S37894820	7.60001	7.12736	6.07201	6.16888	6.7141	5.53802
Ta_S22379581	5.22605	6.0677	5.67292	6.63616	6.95947	6.41802
Ta_S22382052	5.89916	6.57637	7.31096	5.8682	5.34978	7.48785
Ta_S22385559	6.40976	6.81471	5.4538	6.20605	6.48397	6.10575
Ta_S13111208	4.98797	6.58513	6.65596	6.27635	4.98778	5.30204
Ta_S13143197	6.64121	5.7514	5.38636	5.39164	7.46049	6.77728
Ta_S18005860	5.42698	5.25193	5.81645	5.96625	4.66018	5.63813
Ta_S32556022	5.87333	5.27575	6.40288	6.57995	4.60099	5.97264
Ta_S13172583	5.74362	4.87823	4.76812	4.55383	4.58365	6.023
Ta_S15902428	5.72969	5.43098	7.21121	5.48569	5.32363	6.06228
Ta_S17972739	6.50053	4.81259	6.79981	6.13113	5.25609	5.0241
Ta_S22382521	6.44475	6.34235	5.30012	7.58755	7.61567	7.12074
Ta_S26019809	5.42889	7.51247	5.98999	5.94303	5.54271	6.45265
Ta_S13114383	5.25419	6.26004	7.2465	4.70822	4.65024	5.83516
Ta_S17974315	5.36019	6.63516	5.60379	5.5654	6.66131	6.21347
Ta_S26019491	4.88042	7.01599	4.7839	5.98191	4.41081	4.54844
Ta_S37771856	5.41534	5.29412	5.27132	6.42315	7.8707	5.22969
Ta_S13210557	5.79903	6.79647	6.27074	6.9519	8.57831	5.56847
Ta_S22387454	5.33062	6.14584	5.53274	6.21131	5.78483	6.2606
Ta_S12902024	4.86203	5.64198	5.23981	6.3595	6.78727	5.94755
Ta_S22378284	6.46827	6.66618	5.53892	5.96943	5.76337	5.84779
Ta_S32724719	5.4403	6.61207	6.26182	5.0058	5.57352	5.80457
Ta_S32540263	5.20813	5.50721	6.22199	5.73493	5.28608	6.22977
Ta_S44692929	5.49784	4.92857	5.00863	6.82221	6.60356	6.30386
Ta_S32514314	4.43482	5.04414	4.80767	6.28966	5.21213	5.89004
Ta_S17987967	5.07222	5.56003	4.89242	6.28911	5.43068	4.91748
Ta_S17976465	7.99098	5.94631	5.41053	6.22005	5.06862	5.17696
Ta_S17990069	6.2899	8.14418	6.75826	6.50358	5.52633	5.82797
Ta_S22388882	4.97111	5.22818	5.08528	5.8852	8.58146	5.62691
Ta_S37880283	5.44225	5.1852	5.27038	5.3937	4.40156	5.84508
Ta_S13131172	5.6361	5.94811	5.04453	5.54402	5.42122	6.98728
Ta_S17985791	4.92251	4.84497	4.86526	4.52871	5.37604	6.56193
Ta_S22390138	5.9432	5.33392	5.81595	5.19123	5.46389	5.11884
Ta_S26021488	6.09628	5.53755	5.39209	6.55245	6.73275	6.46785
Ta_S17986221	5.51601	7.07299	6.44146	7.24399	6.01548	4.78246
Ta_S12903047	4.69387	5.86698	7.0132	5.89401	5.23579	5.85295
Ta_S22379818	5.62429	6.14826	5.57817	5.54026	4.86864	6.5914
Ta_S37771916	5.9433	5.41757	5.67361	5.11131	4.96105	5.33722
Ta_S26023586	6.75728	5.75312	4.9132	4.89715	5.86964	5.90864
Ta_S26022225	5.69473	4.97005	5.20747	5.33153	4.72004	5.05303
Ta_S13153356	5.73325	5.8521	5.68934	6.91426	4.82781	7.06121
Ta_S15880784	4.98827	4.87842	4.56016	5.58862	5.70089	5.13639
Ta_S13050031	4.90354	5.00512	4.89806	4.85941	5.92247	5.54599
Ta_S33259763	5.59142	4.86588	5.14598	4.84349	5.36032	5.12531
Ta_S37748794	5.51865	5.38905	5.2055	5.23862	6.47231	5.50732
Ta_S13135515	8.19101	5.67895	5.91435	7.09725	6.11441	5.88997
Ta_S12983212	5.63213	5.80767	5.60872	6.6003	9.36277	5.18991
Ta_S32573292	4.66113	5.04082	7.89261	4.90477	4.88969	5.04118
Ta_S13145597	5.85741	5.09767	4.70888	5.5575	6.16795	5.1367
Ta_S32686916	5.13116	5.12522	6.05152	5.68558	7.69697	4.83561
Ta_S13043621	5.24455	5.22755	6.2035	6.09903	5.26126	5.0192
Ta_S32594940	5.21531	5.55789	4.85953	6.15345	7.38669	4.96628
Ta_S16195977	7.42806	7.02497	6.69077	6.35506	6.32084	5.83106
Ta_S16221692	4.73456	5.77042	5.04449	6.73871	6.62073	7.81519
Ta_S17881517	6.45838	7.60635	6.88516	7.16031	5.4963	6.47932
Ta_S50381049	5.84672	4.91044	5.33612	5.45628	4.99293	5.33749
Ta_S17898457	7.02851	5.81339	6.14891	4.97642	8.48275	5.96754
Ta_S13267965	5.6739	5.61799	5.44834	5.52966	6.20268	7.55715
Ta_S37870952	5.68303	5.25583	6.07795	6.05086	5.40949	5.22176
Ta_S37825330	6.2871	7.28362	7.37195	5.22602	5.22239	6.10749
Ta_S32685097	7.16015	8.40327	7.41004	6.06088	6.53664	7.00333
Ta_S37759283	5.89158	5.35062	5.39307	6.52925	7.8856	6.22318
Ta_S17980927	5.06034	5.18292	4.52914	4.87311	4.96002	5.48418
Ta_S13188801	5.41936	6.33683	5.78187	5.79701	8.19371	5.72488
Ta_S22366828	4.70818	6.74839	6.12209	6.92316	5.30932	5.50373
Ta_S17984724	6.7716	5.62793	8.81388	5.25321	5.99855	5.74382
Ta_S32435412	7.05817	5.59777	5.02518	5.15743	6.78162	5.83828
Ta_S16190012	6.95445	6.30409	8.86216	6.51869	5.60043	5.6108
Ta_S32551198	7.033	5.66695	5.22107	6.58709	6.18711	5.66278
Ta_S17980909	7.43334	5.24129	5.1654	5.10619	8.00144	4.89763
Ta_S32551195	6.70272	6.34926	5.53634	5.78133	6.05381	6.17764
Ta_S26028064	6.05805	6.30767	5.89957	4.98653	5.44883	6.10031
Ta_S12889200	5.54191	5.19089	6.88748	4.86312	6.37396	6.88091
Ta_S17883471	5.11416	4.94278	6.03203	5.08714	5.22854	5.36058
Ta_S32621875	5.07896	4.99338	5.08843	6.45126	5.2815	4.92116
Ta_S12922882	5.05225	6.08938	5.52367	4.881	4.82133	6.51983
Ta_S13224755	6.9401	6.66629	4.8079	5.91895	6.16346	5.65607
Ta_S17989436	5.99999	5.2128	4.93493	5.25389	5.99634	6.29787
Ta_S16247825	6.70945	5.45924	5.17466	6.60787	6.00387	5.71671
Ta_S22380558	4.66181	6.35104	4.75158	5.34995	5.64104	5.20792
Ta_S43837847	4.89407	6.00378	5.60909	5.2538	6.14953	5.56089
Ta_S13169379	5.55318	6.25671	6.25485	4.74654	5.54789	7.39265
Ta_S32684789	4.86589	5.53188	6.49403	6.6121	5.29367	5.01565
Ta_S26029120	5.25017	6.41968	5.55922	5.7972	5.12053	5.93075
Ta_S13209999	5.27762	6.65447	7.26403	5.5308	5.22151	6.37983
Ta_S22387813	4.99045	5.78102	8.75167	6.1817	5.68687	6.33199
Ta_S16222619	5.67187	5.21674	6.38026	5.17234	4.52225	5.9399
Ta_S32555086	5.52833	4.79526	5.3082	4.57235	4.73369	4.65967
Ta_S18006284	5.23334	6.79698	5.3702	5.35467	8.34529	6.52121
Ta_S26026110	6.43382	5.6501	5.26448	5.95604	5.82007	5.90549
Ta_S12866882	7.62736	5.78771	5.35679	5.51155	7.83691	6.16206
Ta_S13147397	6.60761	5.54076	6.44272	5.58678	5.53949	6.42311
Ta_S18012835	5.19095	5.11678	5.34039	5.73119	7.43855	5.66103
Ta_S22388788	4.92716	5.89829	4.69197	5.57313	4.94287	4.69626
Ta_S17985937	5.07119	5.40623	6.41922	5.05379	5.25799	6.13962
Ta_S13128507	6.63702	5.7395	7.83495	6.49663	5.84319	7.6159
Ta_S16203000	6.61917	10.0118	7.4061	6.51012	6.04895	5.80555
Ta_S17890030	5.21629	5.65508	4.65243	5.17276	5.19486	5.59608
Ta_S24623097	7.23836	5.41799	5.12167	5.73235	6.68182	5.63154
Ta_S22386973	5.33124	5.87557	4.88379	5.57698	5.6161	5.55196
Ta_S13157782	6.45261	6.61751	7.48974	6.99609	6.36013	6.48436
Ta_S32688840	7.15969	6.63783	4.8559	4.80573	5.6667	4.48391
Ta_S15902948	5.12387	5.32209	6.69637	5.14095	5.47782	5.62015
Ta_S37896753	6.26648	4.74886	5.88752	5.57268	4.96334	4.94348
Ta_S18007507	4.91447	6.64289	8.60906	5.10197	5.45366	6.61218
Ta_S17980918	6.09098	4.98602	5.00007	5.29509	5.23179	5.13476
Ta_S15881540	5.66351	6.99872	5.15408	6.40358	6.77535	6.24656
Ta_S13134378	5.71421	5.21175	5.69597	6.74364	5.06799	5.50434
Ta_S26025063	5.49032	5.09581	5.20172	5.10168	4.94493	5.1201
Ta_S13000333	6.27942	6.42128	4.87151	6.39913	7.95883	5.90351
Ta_S32725446	6.39675	7.45329	5.86515	5.62815	5.27463	6.16594
Ta_S12961084	5.71602	5.51121	7.48046	7.29474	5.99008	5.77039
Ta_S17989380	5.78856	5.62634	5.29185	6.1411	7.08236	5.03853
Ta_S15903134	6.70381	5.20746	5.81786	5.93357	4.71268	5.0913
Ta_S17972341	5.77742	4.70426	4.50774	5.32542	5.25436	6.03651
Ta_S17881377	7.21046	6.06474	8.40257	5.62476	5.5538	5.61999
Ta_S32715437	6.01679	7.34482	5.45945	5.4449	4.81312	5.80869
Ta_S37948633	5.13052	5.74182	5.28559	6.9956	6.94175	5.6841
Ta_S12985396	6.07377	5.89439	7.09992	5.75354	4.98594	6.34689
Ta_S13131463	4.72282	5.20428	4.57305	6.36172	5.64489	6.16346
Ta_S12915034	7.55524	5.61179	5.47594	7.34865	6.99477	6.25038
Ta_S32522423	5.27336	6.05316	6.99747	5.63149	5.01346	5.34498
Ta_S17980986	4.99993	6.0919	6.23963	5.55406	5.36999	5.11754
Ta_S13143527	7.22099	5.36386	4.80932	5.39318	5.56752	7.18998
Ta_S15902993	5.50132	6.67506	7.34682	6.67297	4.77713	4.84489
Ta_S22364674	6.15208	5.25192	5.40619	6.8747	8.35711	7.48343
Ta_S13153171	7.56647	5.76643	5.92552	6.09282	6.74121	7.55092
Ta_S32426196	5.01734	5.83814	4.80795	4.70362	5.59254	5.99224
Ta_S12996554	6.36008	6.56599	6.64796	7.06155	5.04139	6.23097
Ta_S17977368	6.20372	5.21366	4.6672	5.6648	6.25875	7.56364
Ta_S24513036	5.75155	5.47224	7.57423	5.11433	5.37415	6.93913
Ta_S32534463	6.23285	5.69967	8.08261	5.15056	5.02102	6.00325
Ta_S37944271	4.90622	5.04343	4.72543	4.889	5.77635	5.60367
Ta_S17987614	5.91159	5.77521	6.02743	6.85767	5.04679	5.30955
Ta_S16253070	8.21696	6.58153	8.57977	5.61296	5.61684	7.46179
Ta_S26028473	5.35178	5.93703	6.17114	5.23092	4.66707	5.41195
Ta_S32501859	5.17394	5.61192	5.81031	5.01912	5.07027	5.12067
Ta_S17893926	6.2614	5.85975	5.45833	5.57523	5.76259	6.37488
Ta_S12966353	5.16748	4.94902	5.17289	5.24867	4.76586	5.63906
Ta_S22366502	5.45625	5.24142	5.20056	5.18496	4.96503	5.10156
Ta_S40813898	5.63022	5.89984	5.17029	5.65317	5.82312	5.58663
Ta_S37884990	7.80461	8.50734	6.0288	6.79003	7.78554	6.53295
Ta_S37811725	6.11213	5.48622	6.82333	6.72912	4.83177	5.80068
Ta_S16465108	4.6839	5.72741	6.67949	5.6696	5.72028	5.28673
Ta_S32664422	7.26161	6.91539	5.39974	5.8533	4.91377	4.79848
Ta_S32564943	5.77732	5.16718	5.25374	5.49695	5.82342	5.28329
Ta_S16237350	6.31235	5.76846	5.40379	4.82448	6.07744	5.41342
Ta_S26025682	6.47515	5.26574	6.2454	6.18026	5.63946	6.25096
Ta_S13185462	6.90506	6.5234	5.07273	6.31096	5.93828	5.68077
Ta_S22980914	5.33356	6.65929	5.30672	5.17492	8.02564	6.30519
Ta_S17981198	5.0184	6.82851	5.46517	4.61943	7.08652	6.48777
Ta_S16058273	4.84191	5.30716	6.41954	5.41033	5.0622	5.5904
Ta_S12976425	7.18564	6.03494	5.37583	5.9433	7.8428	5.28676
Ta_S13111303	6.83902	6.92675	6.23611	6.81402	4.94306	6.96789
Ta_S18007282	5.40149	5.86054	5.00286	4.96713	6.32773	4.89249
Ta_S17973575	7.42882	6.30855	6.64576	6.34752	8.25015	6.31054
Ta_S13042393	5.00812	5.50838	5.24379	6.09914	6.05252	5.25243
Ta_S18009326	5.17653	4.72587	7.06083	7.49453	6.13585	5.1055
Ta_S32632939	4.98636	5.06009	5.23571	5.653	6.83396	5.2711
Ta_S17974310	5.39999	5.40117	5.26213	6.35538	6.29807	5.62585
Ta_S26019666	5.99135	5.55814	5.32148	7.01173	7.66317	4.98217
Ta_S13267380	4.85682	5.1055	5.06617	5.23816	6.8524	4.72938
Ta_S32493709	5.00049	5.27659	4.43245	5.4267	5.0555	4.90164
Ta_S13158636	6.25807	7.16723	4.81036	6.0685	6.37719	5.99054
Ta_S32545233	4.94827	5.90752	5.64127	4.72227	5.19011	5.74768
Ta_S33855275	6.14643	5.73099	5.88697	5.41545	5.20495	5.4213
Ta_S22380462	5.30716	5.79643	4.72577	5.12436	5.30137	5.30356
Ta_S26026228	4.98431	6.31872	6.61144	5.44416	4.85976	4.77923
Ta_S32594367	5.71405	6.13663	6.10808	6.92054	4.71643	5.77527
Ta_S17989981	6.64892	6.39816	7.34604	5.8813	6.0104	9.02127
Ta_S13211958	5.46349	5.25614	6.03275	5.9196	5.28596	5.85359
Ta_S17890788	5.62487	4.82237	4.85025	6.3769	6.07074	6.04172
Ta_S13110720	5.01372	6.48742	5.28104	5.59883	6.21445	6.24327
Ta_S17985946	5.95178	6.87442	4.79643	5.89956	5.47856	5.37388
Ta_S13119076	4.9244	5.82923	5.42518	5.4233	7.02675	5.07924
Ta_S15881244	7.29759	5.6883	7.77838	6.20863	6.22801	7.16246
Ta_S26026690	5.86584	6.13907	5.71968	5.51199	7.58567	6.90031
Ta_S19222803	5.04799	5.7079	4.60807	5.57832	6.22432	5.30488
Ta_S32501083	7.60303	5.03648	6.30348	6.97326	5.17339	6.21622
Ta_S37883679	5.50677	5.21988	4.77501	5.61049	5.80443	6.22715
Ta_S16238814	5.42994	5.32232	7.87771	7.02736	5.48024	6.28337
Ta_S12943545	5.64066	5.25871	6.56515	7.91308	5.79202	7.02879
Ta_S17974009	5.51945	5.13043	5.25921	5.33394	4.64337	5.42964
Ta_S12914914	5.57084	5.0174	7.16333	6.03517	5.66974	5.22234
Ta_S16200996	6.42962	5.32976	5.69342	6.97386	7.62155	6.05838
Ta_S12882099	5.06237	6.73089	4.95611	5.38075	4.63943	4.97259
Ta_S17986452	5.46419	6.05256	5.15848	5.24039	6.04884	6.48093
Ta_S32724025	5.33095	6.97726	5.61586	5.21939	4.56233	5.61456
Ta_S17987299	5.36751	5.24465	5.38267	5.43682	7.19288	5.37437
Ta_S37843673	4.90329	7.43442	5.9043	7.83364	6.71567	5.34579
Ta_S26029128	6.46303	5.31028	6.58531	5.77866	5.57382	5.67661
Ta_S18010341	7.22711	5.41616	6.56051	5.84096	6.35726	5.63275
Ta_S32587246	5.02304	5.86572	5.004	5.21501	6.93203	5.71404
Ta_S17879065	4.51366	5.80983	6.97364	8.10385	4.93218	5.1781
Ta_S26023418	5.06608	6.90812	5.66158	6.01392	7.22926	5.5285
Ta_S16216753	5.75765	5.74033	7.94893	5.94008	5.59109	6.57436
Ta_S26028942	5.07554	7.02533	5.09916	6.17201	6.38025	6.35225
Ta_S18007656	6.8643	8.04131	5.93945	5.56707	5.12929	5.64275
Ta_S22378077	7.2289	6.56615	6.72305	6.5585	7.67494	7.16913
Ta_S37790696	5.00459	5.10771	6.19412	5.90243	5.00062	5.54435
Ta_S26019378	5.46053	5.12922	5.30222	7.30784	5.91168	4.65141
Ta_S15902997	5.58473	6.74889	4.69977	6.81084	7.41008	6.17255
Ta_S43837846	4.75637	5.07315	5.16576	5.68562	5.70685	5.4794
Ta_S13204905	5.39024	4.86463	5.0219	5.41161	7.67985	6.88289
Ta_S37800054	6.72061	5.93038	6.35716	5.43393	7.88457	6.22821
Ta_S22378677	6.67282	5.96002	5.43082	6.02797	8.16185	5.54245
Ta_S37943307	4.72202	5.27914	4.76246	4.6093	5.21017	4.94157
Ta_S32562351	5.59164	5.51011	7.26295	6.51869	4.92556	7.51108
Ta_S16266402	5.21069	6.19302	5.23452	4.81465	5.90833	5.32884
Ta_S13203196	6.17893	5.98898	6.48299	5.76817	5.30418	5.0433
Ta_S13112186	6.28318	6.07856	4.90004	6.58498	6.85309	5.63566
Ta_S19224775	5.73408	5.86123	6.65381	4.96768	4.72223	6.09674
Ta_S12922849	6.36014	6.14983	7.43328	5.3435	5.37103	5.7388
Ta_S37748954	5.24702	5.74441	6.77736	5.52643	5.38273	5.44994
Ta_S13172800	5.50946	5.04783	7.83254	6.86515	5.84743	6.38149
Ta_S12878770	6.20294	5.0665	5.39875	4.92416	4.67015	5.05043
Ta_S37828354	7.03005	6.60447	5.20059	6.06701	6.24069	6.04353
Ta_S32675901	5.57102	5.35575	5.43488	5.98596	7.51194	8.5534
Ta_S37936015	5.22802	5.46238	5.02332	5.60531	6.02102	5.16398
Ta_S13192663	5.48206	6.27634	4.64066	5.37104	5.14641	6.01748
Ta_S13046163	6.99999	5.93167	9.11995	8.02957	6.96644	6.53776
Ta_S12923226	7.32907	6.4398	5.97853	5.76324	8.9283	6.49735
Ta_S32591166	6.47797	6.55545	5.44942	6.45961	7.40043	4.99916
Ta_S50382897	5.2497	5.80765	5.95927	6.12717	4.9329	4.94493
Ta_S17984548	5.94293	6.50435	7.69577	8.34408	5.54783	6.68388
Ta_S17890470	5.17214	5.17407	6.2738	5.34546	5.34092	6.29229
Ta_S19225676	5.29847	6.26935	5.98168	4.98864	5.23857	6.94732
Ta_S13111346	5.63994	5.68933	5.13573	5.16873	6.89077	5.16132
Ta_S13147899	7.80831	8.49626	7.01059	8.69987	6.2554	7.16514
Ta_S16267602	5.56465	8.18792	7.10939	6.07011	5.37362	6.27952
Ta_S12919758	5.9605	5.51174	4.75455	7.53059	6.98929	7.2796
Ta_S13256166	6.65325	7.69467	5.33104	7.55585	8.39764	6.06239
Ta_S26019621	5.20721	5.78127	6.97635	5.59667	6.10616	5.94792
Ta_S22379357	5.97227	5.49421	5.3387	5.38682	5.87171	5.38112
Ta_S16978100	6.13032	5.37843	5.0626	5.65193	8.47297	5.31536
Ta_S17986178	5.71375	6.78892	4.95735	5.36694	5.53249	6.44729
Ta_S13177057	5.66112	5.53515	5.4049	6.3281	6.33939	4.52012
Ta_S37822252	7.00191	5.14005	4.76262	6.65487	7.28888	6.88101
Ta_S17984954	6.00548	6.89714	6.86648	5.34179	5.02731	5.98143
Ta_S26019271	5.53086	4.55797	6.591	5.64371	4.96244	5.05289
Ta_S37845692	7.24179	6.17713	5.16593	5.71249	5.79428	5.0916
Ta_S13149853	5.71731	5.34325	7.54142	5.35722	5.24202	5.63072
Ta_S17985295	5.78653	5.94909	6.18115	5.1095	5.29238	5.75551
Ta_S26023318	6.96026	5.76132	5.70016	5.38525	5.22094	6.1395
Ta_S32217559	6.60039	5.95534	6.65912	6.65453	5.53494	6.13838
Ta_S19223676	7.48202	6.60878	4.91289	5.89092	7.39011	6.63405
Ta_S17979837	4.6439	5.48993	5.0846	6.35013	6.51366	6.75572
Ta_S12975122	5.64586	5.53633	5.07066	5.78533	5.60227	5.9549
Ta_S16057857	6.15911	6.09294	5.10671	4.83571	4.8271	5.50551
Ta_S26021103	5.10126	5.73325	5.39825	6.16939	6.35648	5.27917
Ta_S13179038	6.12754	7.24637	4.7731	6.5123	6.84222	6.04762
Ta_S18006155	5.42598	6.25994	5.1188	5.41643	7.49927	5.77642
Ta_S16234139	5.42114	6.07704	5.66405	5.724	6.30071	5.5768
Ta_S35718003	5.28824	5.72601	6.26659	5.94749	5.41338	4.80398
Ta_S17980677	5.42264	5.53616	4.83777	5.12538	5.41577	4.96917
Ta_S37760178	7.11699	6.04219	7.49991	5.1271	5.86821	5.35566
Ta_S26019986	6.45001	5.16356	4.98313	4.77161	8.3717	4.74609
Ta_S22369543	4.98393	4.87102	4.62169	4.59297	5.60202	6.31813
Ta_S37757868	6.89539	6.28479	6.75961	5.23766	5.75617	7.05909
Ta_S13112516	6.033	5.23257	4.48393	5.08839	5.12661	6.90045
Ta_S13104371	6.18525	6.55932	5.38301	5.9398	6.05622	5.94901
Ta_S32571326	5.27724	5.9335	5.23256	5.45659	8.19789	5.68466
Ta_S17987900	6.22927	6.26264	5.92815	5.69683	5.60138	5.51085
Ta_S17981039	5.40101	6.4163	5.15518	6.19228	7.39836	7.19153
Ta_S32432227	6.05891	4.78248	6.25922	8.06124	8.31377	5.91371
Ta_S37786478	4.9543	5.24318	4.87039	5.12091	6.50467	4.92814
Ta_S17882187	7.46125	5.88798	7.11433	5.61261	5.26288	5.8496
Ta_S15903626	5.66546	7.04403	4.91467	5.6514	5.49719	5.03243
Ta_S39528406	5.82406	5.85589	6.04825	6.33846	7.21741	5.70414
Ta_S26019932	6.01643	4.73208	6.26887	5.93174	5.17164	6.20877
Ta_S12904329	6.59623	5.39784	8.42222	5.82101	5.47214	6.39656
Ta_S26020831	6.94235	6.55172	7.26608	5.76885	6.51361	5.43608
Ta_S12934217	5.62019	4.80015	4.58062	4.83069	5.01741	5.51374
Ta_S32539743	5.38531	6.26547	5.03032	5.37793	5.4483	8.24911
Ta_S17980389	4.88138	5.62167	6.00605	5.67446	5.42215	5.92955
Ta_S17889059	5.24524	6.61947	7.45431	8.46048	6.12968	6.03496
Ta_S22390793	4.84985	6.81706	4.86372	6.10062	6.3538	5.2072
Ta_S17980088	6.55024	6.6782	5.25186	6.50322	8.122	7.81601
Ta_S50384086	6.54401	5.78837	7.61909	6.55924	6.44502	6.47946
Ta_S32600535	5.11943	6.73809	5.60046	5.73908	5.08876	5.29449
Ta_S18010177	4.84594	5.19238	4.86574	6.59416	6.4434	5.01547
Ta_S32671556	5.85201	6.03463	5.85201	8.29189	5.39063	5.31817
Ta_S12902174	7.05849	5.29356	5.46198	5.3844	7.34347	5.39232
Ta_S26019032	6.86116	5.99874	8.13004	5.75104	5.37653	4.9907
Ta_S17987775	6.06509	4.97688	5.96079	5.23147	5.45179	4.94631
Ta_S12991462	4.70546	5.02359	5.58977	5.00172	4.61368	5.21075
Ta_S16465225	6.70461	7.73384	6.83576	6.98372	4.69051	4.52168
Ta_S32597981	5.62851	5.87199	5.4533	6.66876	5.91739	5.48408
Ta_S37804427	4.94139	6.43738	5.27821	4.93452	4.75702	5.17722
Ta_S22369440	5.76525	4.90441	4.93186	5.10988	6.43798	5.05527
Ta_S17975530	5.77154	5.1773	5.59718	5.43002	4.85769	6.1497
Ta_S32629521	5.65236	5.45886	5.5524	7.87084	5.33285	5.26964
Ta_S37790140	5.2597	5.63827	5.65246	5.52407	6.33192	5.7835
Ta_S18007864	5.11654	6.30869	5.41663	6.04887	6.73972	5.6352
Ta_S37789762	6.2751	6.06943	7.10157	7.15879	5.43074	7.0223
Ta_S32521696	6.71691	5.36154	4.69332	5.94355	6.4711	6.16846
Ta_S15902914	5.05117	5.32404	7.30095	5.56938	5.13051	5.09922
Ta_S17976427	4.5171	5.19856	7.16213	6.26829	5.49783	6.16822
Ta_S13121812	6.82317	5.14138	7.32643	5.22046	5.22742	5.18302
Ta_S17896966	6.85515	5.90771	8.02828	7.11061	6.27325	5.57169
Ta_S12916907	5.21701	5.39903	5.11865	4.93236	5.52443	4.94
Ta_S15881961	4.99284	5.5079	7.65992	5.27729	4.85797	5.97215
Ta_S26019644	5.02999	6.36535	4.67927	5.74587	6.45165	6.67259
Ta_S15903262	6.13	5.75998	7.00887	5.9363	5.09457	5.90235
Ta_S32552694	6.84225	4.87232	4.82941	5.34513	7.01229	5.49994
Ta_S13130225	5.35929	8.24033	7.97543	6.14665	5.94067	6.71611
Ta_S17890992	5.17718	6.36313	7.40919	5.51972	5.52199	7.11777
Ta_S12939591	5.44317	5.78003	6.16146	4.86704	5.14282	6.22044
Ta_S17883210	5.43693	5.1281	4.94988	5.45526	4.66606	5.49425
Ta_S17978399	6.89165	5.55899	4.9675	5.37121	7.79465	5.16124
Ta_S37810816	6.26052	5.32109	4.73918	5.39012	6.12953	4.86723
Ta_S17976064	4.7149	5.55662	4.89999	5.54551	5.88014	6.69403
Ta_S13112552	7.02742	5.58131	6.35104	5.8881	5.53609	6.00731
Ta_S17886801	6.13148	6.00831	5.61427	5.88467	9.03976	7.24412
Ta_S13023547	6.41062	7.45792	6.5824	6.5485	8.76353	7.69953
Ta_S16228035	5.32837	6.92158	5.64419	6.42132	5.28361	5.62077
Ta_S32565510	4.96476	4.69506	5.87225	5.45848	6.78637	6.12325
Ta_S17986406	7.15305	6.57853	5.21835	7.35796	6.14873	4.53986
Ta_S17981741	6.46242	5.62757	4.9409	5.66629	5.70103	4.96331
Ta_S15902506	5.36762	5.72801	4.51834	5.11368	6.14242	5.05733
Ta_S17988315	6.14039	7.06835	6.32631	5.83492	5.47069	7.9917
Ta_S17986676	6.31605	6.04822	7.06579	7.47266	5.36524	6.33649
Ta_S32726670	5.50491	7.68843	8.16544	5.85791	5.42281	5.92887
Ta_S37782506	5.52987	5.40594	4.71229	5.04393	7.20638	4.99246
Ta_S13006304	5.60916	4.94638	4.38179	4.84172	4.70557	5.66252
Ta_S12902827	5.70071	6.71133	6.04631	6.79815	5.67875	6.75369
Ta_S32656491	7.54883	6.18818	5.3484	6.18842	6.17713	5.69558
Ta_S13137465	6.68254	6.74199	6.38683	5.74292	7.20588	6.28832
Ta_S12994502	6.60763	5.49627	5.07723	7.01593	8.28112	6.33315
Ta_S18008317	6.88847	5.17785	6.21233	4.56536	5.0785	4.66271
Ta_S26019960	4.97055	5.40604	5.9791	4.94337	4.94236	4.81666
Ta_S13186669	5.21271	4.80141	5.38636	6.19218	5.05206	5.63464
Ta_S26028391	5.7641	5.39634	5.17565	5.79456	6.23511	5.87697
Ta_S32542754	7.51197	6.73324	6.2443	5.63199	4.45435	6.66272
Ta_S13021817	8.58693	7.02026	5.44302	5.66783	7.02176	5.401
Ta_S17985606	4.91139	6.51789	8.4046	5.49884	6.07522	5.36225
Ta_S32514261	5.45542	5.80955	5.59737	6.26912	6.71358	5.30487
Ta_S37789210	6.24216	5.58598	5.86151	5.96155	7.0047	5.57037
Ta_S17888908	6.3875	6.9921	5.33457	6.77174	7.61573	7.08813
Ta_S17984555	5.11171	5.53011	6.17792	7.86171	5.8528	5.85775
Ta_S37760112	6.88341	5.52145	7.45618	5.68684	5.31732	5.15537
Ta_S18007563	5.97723	5.67717	4.71836	5.17532	5.41494	4.89043
Ta_S32527436	5.15559	5.57066	6.48291	7.89013	8.29587	8.07683
Ta_S15903369	5.28954	5.27297	5.05892	4.77282	5.59266	6.10953
Ta_S18006663	7.26964	5.17775	6.23147	5.46712	4.92217	4.96124
Ta_S13186762	5.21285	5.41248	6.13876	5.17138	4.8619	6.18342
Ta_S18008155	6.913	6.76966	7.15652	7.76722	5.03684	5.19634
Ta_S12867430	4.99968	5.26354	6.75732	5.4197	5.70673	4.55791
Ta_S13182623	5.45102	6.35101	7.32987	5.56117	5.75241	5.55871
Ta_S37845866	7.01201	5.75219	5.55278	5.72233	6.48945	6.93085
Ta_S32723132	5.68199	6.23694	8.42208	6.98645	5.73616	5.66707
Ta_S13144807	5.54395	5.52253	4.85084	4.48784	5.61038	5.13275
Ta_S50378148	4.91808	5.73481	4.90729	5.6722	6.50268	4.52375
Ta_S13237056	6.03489	7.00101	6.00902	7.49191	8.91219	6.24525
Ta_S32549478	5.71413	6.89928	5.44811	6.46968	8.19447	5.59516
Ta_S15902573	5.68993	5.16728	4.90687	5.47127	6.44251	8.22191
Ta_S13223570	6.28217	6.95576	5.25714	5.55218	6.71125	5.28456
Ta_S13254826	5.91999	4.69838	7.15848	5.52384	5.70781	6.67353
Ta_S13000157	4.89355	5.97058	6.30695	5.64194	5.11816	5.9707
Ta_S16192450	6.45888	8.55584	5.87895	6.62007	5.31628	5.66232
Ta_S13204891	5.51399	5.15462	5.79586	6.61213	4.94531	5.81716
Ta_S17976998	5.26718	6.08982	6.89431	5.59818	5.15378	7.83099
Ta_S32596046	5.1439	5.7047	4.83283	6.48424	8.5724	5.1762
Ta_S32627791	6.80086	7.50858	5.52164	5.17131	4.67659	5.93052
Ta_S12940953	5.66904	5.47495	5.18933	4.73187	5.92415	5.1531
Ta_S32715392	5.60374	5.81819	4.64599	5.83747	5.29933	6.32499
Ta_S37790128	5.37462	5.81667	6.19155	4.70693	4.53943	5.53195
Ta_S13170815	4.92785	5.45148	6.10384	5.02421	4.73048	4.94808
Ta_S32523897	6.10126	5.61733	7.54289	7.36762	5.15228	6.03479
Ta_S12879560	5.82931	5.4512	6.54697	8.03977	5.5205	7.83556
Ta_S22365740	6.09686	5.57007	4.90326	6.96917	7.31171	5.82578
Ta_S17893471	7.5165	5.27474	8.78448	5.62236	4.90141	5.03041
Ta_S22373364	6.96	6.37538	7.769	5.62856	5.16264	5.07387
Ta_S17977415	6.10113	5.91845	5.72113	7.79479	7.43201	7.26401
Ta_S37807356	6.07119	4.67588	4.85692	4.83276	4.66967	4.83719
Ta_S18011191	5.57918	6.43664	6.97795	7.50718	5.87399	5.44056
Ta_S32529660	6.18892	5.91203	5.84746	4.85007	4.74955	6.27389
Ta_S13043982	5.73069	7.45334	6.79708	5.45237	5.70243	5.95234
Ta_S26026537	6.42617	6.63068	5.31389	6.10763	8.03447	6.3379
Ta_S17878967	6.38934	5.79246	5.22316	5.80626	7.70532	7.68631
Ta_S12942984	7.88215	5.75611	6.22357	7.15881	7.35912	5.66401
Ta_S37845287	5.40016	4.77598	6.7111	5.32129	5.32397	5.4739
Ta_S37850458	5.89229	6.92334	5.00464	5.73896	7.91798	6.56494
Ta_S37932734	4.91091	5.08579	4.94791	4.9895	5.41892	5.04074
Ta_S12965080	5.60848	4.98347	5.46634	5.22446	7.14146	5.10013
Ta_S22385524	7.54737	5.1765	8.59565	6.05719	5.87312	6.08846
Ta_S13170609	7.08007	6.07879	5.73337	5.71001	7.18926	5.57685
Ta_S32431108	5.42392	6.59997	6.41377	4.92654	5.10283	5.70467
Ta_S32655543	5.08912	6.01394	5.12274	4.79904	6.23698	5.26111
Ta_S26018841	6.38826	5.1492	5.37705	6.98705	4.72927	7.46481
Ta_S37789393	7.45889	8.28618	5.99917	6.25102	7.52392	6.75192
Ta_S17984962	6.80154	5.39281	4.87165	6.35183	7.1849	6.28363
Ta_S16223387	5.55671	6.89814	7.27611	5.95808	5.97882	6.61073
Ta_S32550308	5.25385	5.44006	6.45257	6.45026	5.44239	5.15471
Ta_S17888311	5.63604	5.90474	6.0371	6.65288	6.81927	5.80998
Ta_S17879736	4.96556	6.10981	5.38674	5.09762	4.69599	5.33399
Ta_S37852958	5.53358	6.22327	8.0964	5.75962	5.97966	5.29317
Ta_S32642074	5.89794	5.55103	7.24036	5.3763	5.57036	5.99534
Ta_S17888596	5.23894	4.88809	5.54642	4.92837	4.89493	8.23779
Ta_S18007979	4.84997	5.91395	6.05377	5.40749	4.75403	5.18647
Ta_S17884295	4.8947	4.98473	5.3547	6.32179	5.7443	5.74885
Ta_S37788721	5.49764	5.91771	5.46797	5.47071	5.95204	5.66683
Ta_S17979785	6.0533	5.70878	6.74053	5.9242	4.78907	6.36724
Ta_S16257145	5.49977	5.99797	6.30059	6.96963	4.95909	5.02888
Ta_S12941125	6.05111	5.14133	7.45658	5.3245	4.7927	5.64569
Ta_S17981839	5.17043	5.08186	5.18992	5.41023	5.65133	4.86689
Ta_S22388802	6.39031	5.8901	7.36823	5.32285	5.23782	6.71266
Ta_S16058171	8.59898	5.43655	5.1071	5.4062	6.45448	6.45332
Ta_S32718285	7.46975	7.48944	5.11568	6.87075	8.46477	5.9828
Ta_S17981280	8.36582	6.0654	9.32043	5.72317	5.85234	5.7992
Ta_S17897264	5.8705	5.29541	4.78403	5.63292	5.03811	4.97602
Ta_S16057852	6.52936	5.64986	5.18517	5.45636	8.27438	5.19976
Ta_S17883643	8.38049	5.67935	6.51211	5.82102	5.94	7.72614
Ta_S32495653	5.77882	6.38748	5.34864	5.981	8.05729	5.41968
Ta_S13047128	6.47339	5.89599	5.25364	6.04015	6.01683	6.02405
Ta_S18012832	8.20189	4.97257	4.62377	4.8574	4.97446	4.92543
Ta_S26026322	4.55377	7.89224	5.36558	4.75343	7.00369	5.92896
Ta_S26022117	5.67604	6.4362	7.60492	6.12663	5.88169	5.96638
Ta_S32555423	5.13545	8.04343	7.31218	5.37873	5.76395	5.25457
Ta_S32615853	5.38585	5.47236	5.39367	5.57971	6.76649	5.03995
Ta_S32535627	5.93533	8.62427	7.43166	5.84268	6.22118	5.46111
Ta_S16057856	5.57932	5.33923	5.83666	7.31825	7.39686	6.79786
Ta_S18011877	5.68547	6.51699	6.88196	4.97492	5.04483	5.31611
Ta_S13044387	5.62194	6.22442	7.54539	5.88445	5.52789	6.18463
Ta_S37879794	7.2772	7.53152	8.84586	6.98661	6.55045	5.98129
Ta_S37871169	6.57305	5.76703	4.45317	5.10747	5.12787	6.49564
Ta_S13150385	7.95867	6.25074	7.9537	5.74735	5.92495	6.52551
Ta_S32551042	5.11364	5.14818	6.48758	5.13325	4.94714	5.96569
Ta_S13022704	5.27004	6.2591	7.0073	5.93138	5.89068	5.79676
Ta_S17972328	6.64808	5.03762	5.42704	5.56228	6.15043	5.05375
Ta_S37884951	6.02582	6.50674	6.60182	6.36935	5.23639	6.30988
Ta_S18598717	8.01186	6.68568	6.62356	5.66714	5.24397	5.83544
Ta_S37856355	5.20449	6.78898	5.63874	5.53594	6.90474	7.27733
Ta_S13269135	8.13191	6.2895	5.7487	5.58603	7.62943	5.56624
Ta_S17894981	5.16389	5.29207	5.12568	5.09145	4.54135	4.9926
Ta_S22368144	6.34848	7.17784	5.68177	6.14884	8.1012	6.25979
Ta_S17976043	6.06606	5.9733	4.80672	6.80799	5.33435	6.42685
Ta_S22382369	6.53999	6.85845	7.13458	6.82402	8.45454	7.33386
Ta_S37931324	5.36872	5.85106	6.4511	5.86134	5.22659	5.76635
Ta_S16246502	5.75979	6.41407	6.0955	6.53406	7.17514	5.86115
Ta_S32701925	6.20557	6.35975	6.31237	7.40872	5.21169	6.53099
Ta_S15881382	5.76517	5.05052	6.57139	5.22445	5.12415	5.46576
Ta_S13143419	5.62779	5.58405	4.88226	5.3615	7.36487	5.20233
Ta_S26022730	5.49666	5.40242	5.23696	6.21522	6.17979	5.9923
Ta_S13271817	7.09933	5.6993	6.59978	5.71646	9.23488	6.34865
Ta_S26029055	6.49658	6.7506	4.90936	5.99243	6.08462	6.70399
Ta_S15879907	8.2245	7.69212	7.48201	6.05141	5.76291	8.47827
Ta_S16058123	6.56823	7.97277	7.13352	7.04534	6.72229	6.50035
Ta_S32569318	6.34582	5.29363	5.46542	5.11473	8.17744	5.47525
Ta_S37757058	4.95586	6.23784	7.3416	5.25912	4.96468	5.94738
Ta_S50389181	5.8742	5.8191	6.47969	6.97191	5.81144	5.9364
Ta_S18007973	6.27792	5.56479	5.40121	5.17544	5.28074	5.70972
Ta_S17882772	5.74269	4.98794	5.56971	5.85109	6.31414	5.70824
Ta_S37760603	7.99768	6.65062	8.71858	7.77348	6.042	7.93836
Ta_S37941679	5.64627	5.91092	4.9483	4.80242	6.29521	5.84325
Ta_S22369198	5.77556	6.15179	7.10057	7.13878	4.78497	6.32194
Ta_S17893772	6.35062	5.73824	5.38483	6.11676	9.82267	7.45405
Ta_S17984774	4.97692	7.37554	6.36982	6.28415	4.91266	5.18601
Ta_S17986916	6.06466	8.54455	6.03156	5.75534	6.27934	7.04051
Ta_S32718073	5.26298	5.51245	5.22259	5.28803	5.32088	6.27409
Ta_S32585987	6.06649	5.54001	6.59595	5.51441	4.77602	6.96494
Ta_S16217539	6.03497	5.26874	4.80123	5.28097	6.09936	5.28862
Ta_S37870094	6.5448	5.23287	6.563	6.37225	5.21591	7.6303
Ta_S18012251	5.61346	6.7102	6.63965	7.21651	5.1116	5.49602
Ta_S26028547	5.69198	6.59003	5.77859	5.93244	6.82425	6.00456
Ta_S13136758	7.11328	6.50306	4.93433	5.41734	6.42346	5.37472
Ta_S16243898	7.38472	5.2436	5.72032	6.14429	6.77181	7.82265
Ta_S13220092	5.96401	5.97304	5.5533	6.35599	7.61681	6.51699
Ta_S15881650	4.92811	5.34251	5.34091	6.5665	5.58689	6.23519
Ta_S32737473	6.05999	4.95229	5.59813	5.00082	5.20906	5.21158
Ta_S17887576	6.59472	5.0276	5.80229	4.93911	4.86505	4.84679
Ta_S12899642	6.11816	6.1348	7.15668	5.11287	5.10058	5.8719
Ta_S16199817	6.21663	6.43981	6.75427	6.75309	6.44623	6.50376
Ta_S18012046	6.94189	6.85686	8.62114	6.14217	5.64902	6.28007
Ta_S12947364	4.9752	5.4411	8.19376	5.71708	6.56593	7.00078
Ta_S32682428	6.89392	5.39259	5.60083	5.44511	6.48966	6.78527
Ta_S12918982	8.27026	7.22222	6.39916	5.86008	9.52394	5.77911
Ta_S32593891	6.53099	5.48086	5.07488	5.63043	5.9542	6.49492
Ta_S15903365	5.05477	6.03595	8.77141	5.55219	5.15532	5.39122
Ta_S37789344	5.34731	6.96415	6.687	6.64147	4.96247	6.38285
Ta_S17989577	5.43735	5.84907	6.85925	6.22694	5.34009	4.82338
Ta_S29965560	5.36101	5.00212	6.31301	5.81767	4.92437	5.1493
Ta_S13225508	5.21002	5.48263	6.62167	5.48263	5.29361	6.10562
Ta_S13044720	5.77009	5.33538	6.40995	5.01932	5.22545	5.69878
Ta_S13160448	5.14494	4.99367	5.15322	4.85498	4.61505	5.88528
Ta_S16057972	5.06097	4.95904	5.72782	4.84955	5.2106	5.06346
Ta_S17988004	5.57823	5.02784	4.70787	5.51466	6.10765	5.29076
Ta_S37800132	6.40479	4.54459	5.12504	5.85867	4.62	5.09903
Ta_S32653993	6.27702	6.54568	7.88449	5.71554	5.18429	5.46529
Ta_S18010181	5.36164	5.00024	5.09233	5.04566	4.54366	4.95532
Ta_S24512706	6.01983	6.20454	7.96167	5.72939	4.86127	5.78774
Ta_S12940476	6.16402	5.8674	6.35489	7.28517	7.19176	6.11726
Ta_S32594751	5.9389	6.14741	4.58589	5.9318	5.4745	6.08673
Ta_S12937825	5.74997	6.14539	5.27042	7.08101	6.14329	7.30736
Ta_S17897412	6.57161	6.86738	5.89941	5.56658	8.48353	6.12769
Ta_S17971880	7.3269	6.76125	4.98307	5.39133	6.45195	6.05699
Ta_S12927050	6.43063	5.43433	8.33332	5.79426	4.78496	7.55399
Ta_S22373846	5.0361	6.32271	6.94084	6.04335	4.82799	6.10152
Ta_S12938911	5.39789	5.00642	5.38766	5.87574	4.83248	5.64503
Ta_S13006307	7.46051	5.44837	6.71502	6.05255	5.92997	5.59401
Ta_S12904344	6.06143	5.103	4.97662	5.63166	6.21984	5.93203
Ta_S26026966	5.61964	8.04499	6.37237	5.3479	5.23056	5.803
Ta_S26027300	6.80695	6.29667	5.28522	7.04319	6.14077	6.80117
Ta_S15903136	6.25846	7.3687	4.78034	5.78069	6.02195	5.41056
Ta_S40784273	7.29833	6.69349	4.83471	5.16694	5.29206	5.20308
Ta_S13174706	6.62152	5.43136	5.24124	7.33982	7.8575	5.89349
Ta_S32723152	6.53638	6.38099	5.48136	5.11384	4.91411	5.02881
Ta_S26026626	6.01364	5.87101	5.48639	7.60407	6.22435	6.96389
Ta_S32733535	5.3158	5.18694	5.2872	5.289	6.76715	5.72548
Ta_S13264909	6.56519	5.05852	4.75404	4.88996	5.22787	5.28323
Ta_S37896891	4.94047	5.28718	6.03977	4.79533	4.80228	5.72671
Ta_S22378206	5.35348	5.39161	5.90538	4.94116	5.00172	5.42388
Ta_S22371036	5.64153	5.34015	5.85472	5.45704	7.94602	6.15161
Ta_S40784277	5.53702	4.71972	7.45846	5.49058	4.67524	5.24081
Ta_S13145317	8.3785	6.94264	8.6304	7.08281	6.97947	6.40685
Ta_S17986407	5.45917	5.40649	4.81356	5.73684	6.00362	4.97838
Ta_S13161659	7.57316	6.35964	5.04231	6.11326	7.20024	7.68466
Ta_S32615345	7.08111	5.2507	5.20608	5.2874	6.09622	4.9307
Ta_S13131190	5.75586	5.16337	6.58947	6.387	4.96193	6.10468
Ta_S50384129	5.04497	5.34477	5.20774	5.31478	5.68889	4.78996
Ta_S15903063	5.64119	5.20785	6.45402	4.83134	6.86458	5.53281
Ta_S17888153	6.41146	7.0893	6.99317	6.27314	5.66486	7.40296
Ta_S22384739	6.48564	6.79493	6.37385	6.58206	4.91365	6.64126
Ta_S18012749	4.96053	5.32703	5.68636	7.45083	6.27729	6.23331
Ta_S37944907	6.74276	5.56632	6.57067	7.76677	5.63728	6.29059
Ta_S50381849	6.1792	5.97531	6.57992	6.98558	5.82016	7.36614
Ta_S18005883	6.98515	6.75879	8.05794	5.96247	6.06492	5.67939
Ta_S21004058	5.64854	6.12851	5.91653	6.50758	5.06625	5.49272
Ta_S16227327	8.30584	6.40873	6.08139	6.71399	8.01792	8.36063
Ta_S22380932	6.69235	6.63237	7.51245	7.20152	5.79447	6.54429
Ta_S22371974	6.15701	6.66915	5.7146	6.62299	6.08906	5.30877
Ta_S17975727	5.22876	5.32751	5.68905	6.09893	5.13288	5.93791
Ta_S22389946	5.81957	7.2139	5.75392	6.23703	7.18757	5.97464
Ta_S16226748	6.06059	5.65085	6.98722	5.78294	5.78702	5.56159
Ta_S17981334	6.08262	5.61329	5.66152	5.06067	5.28481	6.04086
Ta_S13110766	6.3655	5.65925	5.31696	5.26801	6.21909	4.85006
Ta_S17890886	5.73998	6.55622	6.35528	7.2191	7.27929	5.77315
Ta_S15881177	5.4619	5.5824	4.99052	5.60366	5.96163	8.24085
Ta_S17899190	4.90903	5.59984	8.21773	5.51572	4.80431	5.81139
Ta_S22389157	5.29066	5.20139	5.64417	5.72414	4.79823	5.61823
Ta_S20755390	5.2667	6.9733	5.36419	7.961	6.85843	4.67887
Ta_S13132601	5.60425	6.88773	5.54225	5.53095	7.08079	6.54266
Ta_S17985292	5.21282	5.65596	4.90566	4.88745	6.12437	5.9851
Ta_S12932567	5.49437	5.2094	5.23939	5.46917	4.4695	6.07878
Ta_S13150369	6.95194	8.30719	5.08688	5.26466	4.95143	4.81689
Ta_S13150388	4.96735	4.96305	7.46881	5.72671	5.47696	5.24211
Ta_S13147228	5.25092	6.6979	7.73516	5.44445	5.60039	5.79253
Ta_S16255619	6.56913	7.26741	7.5725	6.19311	5.24058	5.17576
Ta_S12966003	5.01452	7.6872	4.80668	5.13542	5.86931	5.05668
Ta_S37888740	5.57388	4.90741	4.50495	4.62114	5.22558	5.66948
Ta_S13273212	5.94072	6.59948	4.90177	7.91522	7.06962	7.53893
Ta_S13223772	7.284	7.24307	4.92837	7.48458	5.6707	5.08257
Ta_S32677958	5.29619	5.89897	5.82542	5.85208	6.47171	6.0829
Ta_S13168553	5.42246	4.76359	5.08187	5.04722	4.72413	4.88132
Ta_S15881105	8.21151	5.01445	5.22002	5.93163	5.6273	5.51288
Ta_S17979645	7.63284	6.3167	5.97593	7.15836	7.50552	5.72029
Ta_S26027353	5.7911	5.79757	5.46404	6.26825	6.951	5.43261
Ta_S26026902	5.8745	6.33084	6.85339	6.16201	5.66589	5.42137
Ta_S22380453	5.0346	6.74019	5.30119	4.71134	5.98309	7.69456
Ta_S17985706	6.83014	4.94637	5.36765	5.64492	4.79619	5.25686
Ta_S16229445	5.47264	5.94259	5.09524	5.59119	6.28926	5.92783
Ta_S15880030	5.92177	6.12522	5.21824	5.32761	4.88287	5.75498
Ta_S12933053	4.91645	5.05119	4.97354	5.3243	6.79018	5.80769
Ta_S12931683	6.01105	5.85698	5.08923	6.93025	5.58377	5.58943
Ta_S37789191	4.59442	4.89198	6.96142	5.31068	5.00042	6.91967
Ta_S13110996	5.27161	7.02616	6.68072	6.67229	5.29185	5.88917
Ta_S12922940	5.39529	5.71655	7.4644	6.02994	4.72162	5.61403
Ta_S37756463	6.89426	6.00063	5.15713	6.01301	6.31866	4.96896
Ta_S32216643	5.75229	7.05258	6.14499	6.60111	5.33318	5.03826
Ta_S37921102	5.56868	4.68512	5.45704	5.00893	5.0846	5.56976
Ta_S37847692	6.62818	5.68307	6.77032	7.36617	4.63828	5.762
Ta_S16259726	5.91849	5.85724	5.65974	6.42387	7.27173	6.0292
Ta_S22382874	5.99766	5.44602	5.60504	5.54183	6.7484	5.94937
Ta_S22384470	4.88015	6.03604	7.94328	7.34938	5.75219	4.81314
Ta_S43837843	6.28859	5.65844	4.71243	7.00774	5.13107	5.3536
Ta_S32719013	6.66032	6.15044	5.75069	7.19357	6.84164	6.6873
Ta_S12877492	6.35862	5.85195	5.80563	5.99232	7.82252	7.38734
Ta_S37782503	6.58054	5.05975	5.14705	5.67077	5.50162	5.55103
Ta_S18012581	5.54586	5.40949	5.82849	7.48528	6.69113	5.13807
Ta_S13223724	7.04212	6.87217	4.96538	7.86467	7.21324	7.7675
Ta_S17986639	4.95626	5.09203	5.00872	5.0378	5.61801	6.23772
Ta_S12947346	6.79685	6.97951	6.57256	6.24206	7.52677	4.84886
Ta_S17973235	5.44197	5.40819	6.5119	6.85756	4.93515	7.84967
Ta_S12963706	5.59859	6.64382	5.29056	6.40181	7.83782	7.31117
Ta_S37895064	5.63607	8.0525	4.92652	5.85929	6.15901	6.08647
Ta_S16263611	6.39284	8.21867	5.82127	5.74997	6.43478	6.28432
Ta_S12917955	5.36449	5.68419	5.15857	5.06906	4.80642	5.21258
Ta_S13151575	5.98811	5.8044	5.62116	5.39347	4.73146	5.42876
Ta_S17898877	7.74242	6.70893	5.70005	7.53971	6.60139	5.76773
Ta_S17988142	5.44602	6.01379	5.46989	6.99823	6.83901	5.84144
Ta_S22368975	6.18844	6.46577	6.18298	6.27635	5.54404	6.49729
Ta_S13144709	5.69214	6.28125	5.13983	7.16645	6.88782	6.98797
Ta_S12993781	5.2339	4.97193	7.40236	6.64257	5.48144	6.45247
Ta_S12915181	5.68097	5.59254	6.66589	5.78751	5.1632	5.67172
Ta_S17978876	6.5627	4.90904	5.71564	5.69366	5.24593	5.61058
Ta_S32533561	6.9859	5.32308	8.89367	7.12868	6.63285	7.49712
Ta_S37760731	5.42871	5.01736	4.90978	5.51298	5.22895	5.62377
Ta_S26021451	5.04383	7.77117	4.53612	7.11503	6.33381	5.46313
Ta_S50388693	5.87379	6.38024	6.41991	6.7872	5.63051	6.64173
Ta_S13244969	5.59464	6.6593	7.66459	5.6617	5.85628	6.42693
Ta_S22380061	5.4624	5.14376	5.04905	4.95559	6.89656	5.2743
Ta_S12924981	5.65606	5.35282	4.59011	5.09582	5.39355	5.81493
Ta_S13176695	5.09727	4.78605	5.24647	6.61234	6.69004	5.18003
Ta_S17884457	7.06777	6.55504	7.77002	5.90164	6.31978	6.73023
Ta_S32704651	6.54756	7.10383	7.09185	6.42044	5.83507	6.86969
Ta_S15903216	6.18043	5.32985	6.36084	5.49941	5.19734	5.64489
Ta_S32510169	5.75721	5.98415	6.06699	6.46887	5.05404	6.0906
Ta_S13081989	5.26724	6.71954	5.14441	5.57999	5.80018	6.05609
Ta_S37923115	5.82406	5.36675	5.43473	5.91553	7.20641	5.47246
Ta_S16057926	6.1463	5.24661	5.12871	5.1206	5.34648	5.10835
Ta_S37876281	5.09127	5.97368	4.78337	5.73739	6.3246	5.74617
Ta_S26028021	5.76699	5.87263	4.86812	5.58446	5.81312	7.82542
Ta_S13118192	5.73846	4.72271	4.89091	4.96648	6.11331	5.90591
Ta_S13271317	5.3126	6.5904	6.86524	7.32192	4.86296	5.77554
Ta_S26024924	7.2027	5.7125	4.7622	5.21838	6.74913	5.06462
Ta_S16234466	5.0818	5.58162	4.89672	5.22949	6.1468	5.54544
Ta_S12996451	6.33224	5.89787	5.65953	6.9447	4.67554	5.96623
Ta_S32664577	5.14747	5.38566	5.15614	4.83043	4.78432	5.43838
Ta_S13146483	8.19044	5.22427	5.52284	5.17762	8.44602	5.40155
Ta_S17884979	5.61455	5.20255	4.99178	5.97142	4.61792	5.20147
Ta_S32690706	6.28467	6.21985	6.89939	6.43219	5.32594	7.01557
Ta_S17985730	6.52767	5.41216	5.7654	5.49188	7.9193	5.78927
Ta_S12962750	6.11751	4.8421	5.38608	4.93307	4.86416	4.90905
Ta_S26024640	5.66661	5.30585	7.35224	5.33764	5.05217	6.09036
Ta_S37849777	5.98244	5.65447	6.71388	5.90393	5.21129	7.48794
Ta_S19221102	7.51117	6.01568	6.28975	7.66711	7.84127	5.70878
Ta_S17985678	6.44539	5.74525	5.61331	6.27868	7.5716	4.98017
Ta_S32708721	5.71478	5.67749	5.21583	5.89543	6.31841	5.79586
Ta_S17979846	7.15281	6.59027	5.46304	6.81397	6.54487	6.3577
Ta_S17986528	5.61901	6.43276	4.73307	6.21234	6.74354	8.03407
Ta_S32420425	5.47698	7.06243	5.33378	7.99961	7.42746	6.11707
Ta_S18008346	6.49508	5.99915	8.4088	5.11874	6.30341	5.45818
Ta_S12915226	5.55044	6.05557	6.63641	5.65012	5.4901	5.19497
Ta_S22384201	5.8251	5.85564	7.44477	7.56309	5.26513	5.57169
Ta_S12990409	7.08355	5.65937	5.27452	6.17177	8.49068	5.95237
Ta_S13145616	6.58201	5.66709	5.13075	6.07091	7.01307	5.32848
Ta_S16205789	5.46186	5.11959	5.92517	6.33115	8.22088	5.9321
Ta_S26025106	6.54692	7.08152	6.80728	6.55062	5.88752	6.61338
Ta_S32614289	5.94716	5.29776	5.147	6.71257	6.15409	6.88891
Ta_S20999571	4.90926	5.1517	5.23484	4.72288	4.66437	5.18627
Ta_S19225546	5.63504	5.7386	5.46701	7.07563	7.1771	5.73676
Ta_S50379139	5.52301	6.29151	7.23175	6.72764	6.05145	6.0351
Ta_S32617406	6.62785	5.45122	5.36017	5.37864	6.69376	7.32108
Ta_S37942734	6.43875	6.17793	5.22546	5.15353	6.32213	4.72247
Ta_S39723862	5.97552	5.44231	7.60581	5.25907	5.882	5.81439
Ta_S13008532	5.69971	5.85178	6.34709	6.42442	4.89707	5.24508
Ta_S12923303	6.08185	6.59255	6.52446	6.43433	4.68576	5.33794
Ta_S17973052	5.67528	5.78504	4.95127	5.37873	4.64751	5.36594
Ta_S32587573	7.23951	5.38495	5.67356	5.24522	4.84096	5.41375
Ta_S37862305	5.57038	5.66438	7.62004	6.04975	5.25508	6.55767
Ta_S32521911	5.32614	6.85797	7.67499	6.88867	5.98081	6.25932
Ta_S17986118	5.13427	5.04352	4.64173	5.3614	5.75479	5.97457
Ta_S37862120	5.3827	5.60265	4.76893	6.26128	5.47561	6.06387
Ta_S13219378	5.58716	6.50978	5.0107	6.13731	8.30198	5.56929
Ta_S17985055	5.48215	7.54842	6.92136	5.92001	5.93454	6.27927
Ta_S13142715	5.34278	6.52409	8.27285	6.29763	6.04575	6.60038
Ta_S26026493	5.76581	4.89163	5.29555	5.27462	6.52302	5.74011
Ta_S15902723	5.42308	5.73145	8.0365	6.40248	6.04527	6.46895
Ta_S32502470	5.5498	5.84515	5.71121	6.00839	5.05285	5.38856
Ta_S16235036	5.22707	4.83131	6.26556	6.20979	5.38211	5.80637
Ta_S12989965	5.69598	5.19702	5.20127	7.29121	8.29274	5.11499
Ta_S26022906	7.78752	7.45912	5.92764	8.43074	6.74575	6.98204
Ta_S13142467	6.48937	8.15725	5.06342	6.10308	8.15685	5.92533
Ta_S37808098	6.73451	4.56738	4.66893	7.43148	5.57296	5.7319
Ta_S37810614	5.29472	6.5377	7.53862	6.48942	6.09532	6.3545
Ta_S38675475	6.54237	7.69324	4.7818	5.0924	5.72179	5.59678
Ta_S32505011	5.40148	5.10363	5.14158	4.98617	8.05498	4.97128
Ta_S12903063	6.80336	6.3191	7.8504	5.29978	5.82018	6.42599
Ta_S13149482	5.84981	5.18212	5.07762	4.97442	6.47225	5.02729
Ta_S13103395	7.2378	5.58806	5.28684	5.85728	5.84446	6.0491
Ta_S37826290	5.92615	5.28091	4.7615	4.91696	5.3306	5.6923
Ta_S17984589	6.54454	5.59392	6.30502	5.63395	5.04695	4.90779
Ta_S24513635	7.64059	5.09145	5.06813	5.84779	6.1988	4.75279
Ta_S37761135	5.76334	6.47538	5.14755	4.75602	6.14826	5.47701
Ta_S15880225	6.49056	7.1659	8.64032	5.45471	5.17587	5.14271
Ta_S17898129	5.13006	6.00868	5.95499	6.61387	8.49476	5.0349
Ta_S16211519	7.20048	5.9378	4.9582	6.36492	6.4874	5.77658
Ta_S21612647	5.0198	5.62348	4.77361	4.98428	5.55093	5.16362
Ta_S17878988	5.55703	5.67717	4.73453	5.40167	5.22711	5.58466
Ta_S17880030	6.27227	5.74259	7.95896	5.55157	5.7612	6.18527
Ta_S13130752	5.88358	6.77199	5.41103	7.02057	8.01834	5.94749
Ta_S12933474	5.92965	5.81188	5.00197	5.71183	7.72826	4.66811
Ta_S13271953	5.94987	5.60701	5.30407	6.70224	4.71613	5.15173
Ta_S17888250	5.03698	5.21859	6.37386	5.49663	5.32746	6.15286
Ta_S32518706	6.55285	6.4808	5.14072	5.53632	6.09152	5.62704
Ta_S15824385	5.6864	5.62013	5.66019	6.54517	5.32191	8.42577
Ta_S32694279	5.87458	7.08139	9.19531	7.41873	5.13214	5.86565
Ta_S37803309	5.75475	5.63739	5.2717	5.89607	6.00509	5.84185
Ta_S16058484	5.03596	6.38232	5.99611	5.83405	4.88672	5.70753
Ta_S17888339	6.81131	4.94759	7.76197	5.20303	5.8439	6.50378
Ta_S16465254	7.96862	6.40988	5.98321	6.30771	5.27259	6.94993
Ta_S13020699	6.99104	5.55361	7.74368	5.35852	5.27491	5.54081
Ta_S12959827	6.2741	7.12232	7.13672	7.08513	5.74917	6.10207
Ta_S13144718	4.56989	5.13576	4.99741	5.67098	4.48144	5.66309
Ta_S17989129	7.16329	5.43648	7.9135	7.25254	5.93068	5.6098
Ta_S22380427	5.02926	4.46796	5.00448	5.02073	5.43251	5.67089
Ta_S32217638	5.08881	5.3392	7.08191	7.30498	5.67626	5.82027
Ta_S26028797	5.79039	6.54687	6.56988	7.80479	5.76446	5.62732
Ta_S37941163	6.35088	6.50595	5.47782	7.03411	8.62875	6.61772
Ta_S37940283	6.03191	4.65573	4.69472	5.62921	6.50147	6.3521
Ta_S12983877	6.87435	6.10089	6.37248	5.24858	5.8171	5.70808
Ta_S17884072	6.18721	6.6192	5.13661	5.01399	5.79062	5.18966
Ta_S13202831	5.58524	5.71069	7.00707	7.79836	5.24401	7.14467
Ta_S13214387	4.92432	5.65244	5.00763	6.17489	6.96913	6.04812
Ta_S26025246	5.54029	5.17872	5.27746	6.94747	4.7076	6.70716
Ta_S18007348	6.69678	5.79674	6.13492	5.55009	5.51277	7.72779
Ta_S13125588	5.71483	5.89692	5.34185	5.45055	6.68535	7.77692
Ta_S16058473	5.09049	6.52993	6.44442	5.26693	5.08568	4.958
Ta_S12945161	4.80247	5.51047	5.25492	5.46687	6.04592	5.10639
Ta_S50387944	5.5265	5.25287	6.56707	6.43747	4.82077	7.09812
Ta_S16058147	7.17752	5.71446	8.09095	5.79032	4.969	6.25815
Ta_S37811137	5.78039	6.13905	5.76323	4.85468	4.92759	6.62641
Ta_S37930648	7.22468	6.206	5.5294	6.53838	5.90415	5.80086
Ta_S17894670	5.68342	4.80033	4.51383	4.54685	4.8184	5.20037
Ta_S18006626	6.52851	5.84576	5.35131	5.76947	5.9451	7.11112
Ta_S17985747	7.03781	5.47473	4.53199	5.92537	5.64843	6.05083
Ta_S17975128	5.91202	6.83344	8.62209	6.8458	6.00576	7.61886
Ta_S13191411	6.3491	5.0496	5.26438	5.32958	7.04888	5.59551
Ta_S18006166	5.57909	5.3622	5.10379	5.29081	6.18298	6.57769
Ta_S13011452	5.56091	5.63812	5.00297	6.68373	6.32583	6.10425
Ta_S17988924	6.01001	4.89525	5.53179	4.89976	7.48401	5.09502
Ta_S37946947	5.95302	5.00747	4.90263	6.23062	8.45396	5.54302
Ta_S17981933	5.54366	5.14906	5.17072	8.17795	6.06906	6.19939
Ta_S12948510	4.84548	5.13837	5.52102	5.32924	4.93999	5.61169
Ta_S32676334	5.45672	5.97274	5.25366	6.08016	5.66071	5.68298
Ta_S22373368	5.87456	5.71309	7.46321	6.91538	5.76033	6.42181
Ta_S13178989	5.14364	5.42854	4.98988	6.73897	7.30789	5.3408
Ta_S17975205	5.06992	7.49317	5.7859	5.55636	6.37445	5.23824
Ta_S26018789	6.99642	4.98221	5.37948	5.8325	6.23782	5.75631
Ta_S32673435	6.33699	5.4542	5.53666	5.23253	6.144	4.72586
Ta_S13055267	6.84317	7.04409	8.00427	7.48758	6.34292	6.18721
Ta_S32600748	6.04962	7.21158	5.01031	7.7332	6.48747	6.76402
Ta_S12947674	5.30406	5.29133	4.89036	6.15276	5.64854	6.57525
Ta_S13110503	5.53286	5.0425	5.33664	5.23529	4.65064	4.71157
Ta_S48375212	8.11245	6.71266	7.31193	7.09515	6.75469	5.77247
Ta_S17881793	6.47347	6.02481	4.90703	6.10373	7.52843	5.95094
Ta_S22371032	5.46799	4.79406	5.4285	5.39087	6.14132	6.29531
Ta_S12899429	5.02503	4.85082	5.28199	5.33087	6.26343	7.64068
Ta_S26023647	7.12091	5.74728	5.46002	6.80164	6.03198	5.77287
Ta_S18007154	5.96311	5.61807	7.31177	5.83759	5.53242	5.21199
Ta_S50381303	5.47705	7.12968	6.64784	7.59072	5.64051	5.20476
Ta_S24623090	6.6284	5.38803	7.63625	8.53454	9.52403	7.81651
Ta_S17986547	5.84314	7.64954	6.68544	6.9681	5.24683	6.69627
Ta_S32516494	5.34988	6.30495	5.21665	5.53726	4.71272	4.70777
Ta_S13144428	5.13417	6.67852	6.94814	4.86591	4.59481	5.83327
Ta_S13048864	7.09567	6.09794	7.59922	8.08185	9.68731	7.098
Ta_S16176007	5.33127	5.78918	5.11009	7.1003	4.86147	4.96163
Ta_S13153268	5.4528	4.88737	5.98559	5.07018	5.08948	5.49612
Ta_S50388775	5.5156	5.97534	5.77591	5.52881	5.06081	6.90933
Ta_S17987033	7.03946	5.28488	4.91448	4.82017	7.28058	4.75675
Ta_S13252697	6.46229	5.58349	4.86987	4.74847	4.70634	5.37809
Ta_S32644307	5.24709	5.10729	5.11696	5.53725	7.59295	5.4245
Ta_S26028226	5.2441	6.59204	5.14994	5.1458	8.22036	6.48427
Ta_S22383206	6.12867	7.03194	7.9471	6.34386	5.17033	6.14172
Ta_S13110175	5.98134	6.88743	7.65131	6.69905	5.37056	6.45418
Ta_S32683758	5.18743	5.76249	7.41876	6.17872	5.77903	5.72455
Ta_S22372675	6.48877	5.49776	5.3711	6.64487	5.80268	5.34862
Ta_S13139575	6.24729	5.30335	6.76737	5.0846	4.68787	5.94731
Ta_S17889478	5.30824	5.75987	4.99736	6.59529	6.54359	4.85207
Ta_S50381289	6.92633	6.28945	6.47304	7.82212	7.95283	5.90676
Ta_S32524198	5.61422	5.45881	5.37864	7.2897	6.9123	6.50509
Ta_S12986108	4.94647	5.17512	4.94256	5.13606	5.78292	6.44386
Ta_S22385485	7.32417	7.09715	5.17662	6.38496	6.62483	5.60091
Ta_S13230983	4.50815	6.18781	4.98605	5.36999	5.68682	4.93527
Ta_S26023319	5.51391	5.45842	5.91185	6.5549	5.54333	5.38912
Ta_S17986155	5.31278	5.82039	5.00021	6.0296	8.14263	6.56898
Ta_S17890445	7.03361	6.91286	6.23403	6.05656	6.52868	5.58977
Ta_S17887988	5.84301	6.19219	5.33169	5.36003	4.98055	5.34852
Ta_S13190728	6.15899	5.77249	8.98702	5.40128	6.60449	5.07714
Ta_S13206307	5.09255	4.96606	5.54291	6.56381	4.5106	4.64641
Ta_S13219991	5.98383	7.35339	5.67453	6.92802	8.62567	5.07491
Ta_S17973943	6.6345	5.49942	5.52627	5.26845	5.14492	5.7391
Ta_S26028815	5.51526	5.09079	5.0312	7.78054	7.05105	6.27442
Ta_S26023024	5.00615	5.72843	5.57137	7.15735	5.97386	6.27734
Ta_S17896198	5.55669	5.55307	5.16237	5.57167	5.69303	6.54796
Ta_S17981493	6.25333	6.61698	6.82516	5.63461	5.86092	5.45001
Ta_S15902621	5.3649	5.04904	4.74122	4.73981	5.68888	5.5101
Ta_S17884286	5.47211	4.6898	4.59121	7.10416	5.17245	4.72595
Ta_S13128696	5.23238	5.09145	5.07002	6.78032	5.83863	6.68424
Ta_S44691096	4.63312	6.39971	4.65828	5.29713	5.58843	5.90777
Ta_S32602626	6.51298	5.56878	4.74409	5.40747	5.33386	5.68797
Ta_S17980688	6.4766	5.77073	5.74365	5.6144	7.92307	6.88002
Ta_S32514773	6.5147	5.22882	5.83325	4.80458	4.94109	5.70421
Ta_S32693959	5.97113	5.74229	5.16219	6.0679	8.26688	5.34115
Ta_S13206692	5.46718	6.07732	4.71385	5.89118	5.4322	5.16748
Ta_S13132157	6.92984	6.18238	5.30733	5.98089	6.0072	5.3885
Ta_S13137295	6.17681	6.86561	6.48308	5.86885	8.06924	5.6883
Ta_S37942439	7.09982	6.73104	7.26169	6.06374	6.36965	7.05749
Ta_S32738916	5.16321	5.25147	4.36651	5.3857	5.71332	5.14766
Ta_S32641216	5.33201	6.50425	4.88247	6.24475	5.86946	6.65172
Ta_S18012146	5.05133	5.67287	4.8598	5.01421	5.01605	5.09393
Ta_S37853558	5.99142	5.49874	4.78562	5.24786	6.75513	6.44826
Ta_S13112803	5.9096	5.72374	5.41447	5.58648	6.98952	6.53282
Ta_S26019637	5.42756	5.15053	5.17705	5.77826	4.9202	5.96752
Ta_S32683936	6.90482	7.78402	5.59451	6.33943	6.51225	5.18921
Ta_S18012204	5.65215	6.68531	6.03642	5.80961	5.50934	5.89033
Ta_S37919784	5.47644	6.44178	4.78847	6.14788	5.6641	5.2271
Ta_S17987747	5.55567	5.37638	4.76322	4.90749	5.1133	6.9206
Ta_S32553870	5.18585	5.56076	8.07272	5.2246	5.0565	5.91482
Ta_S13209624	5.43554	6.23924	7.56285	7.15975	5.983	6.39705
Ta_S13112727	6.71048	5.85114	5.07764	5.58963	7.08171	6.30306
Ta_S22370852	5.13038	6.19253	4.72616	5.73723	5.16335	6.49537
Ta_S16247863	6.0841	4.89042	5.51347	6.58095	5.97028	5.43768
Ta_S12927095	7.06544	5.79998	6.20325	5.23433	4.95365	4.9846
Ta_S32508988	6.39967	5.87252	4.98595	5.7553	6.16609	6.0492
Ta_S26026281	5.80598	6.24138	5.1916	5.26185	5.83924	5.56272
Ta_S26019149	5.01369	6.73931	6.41413	5.25205	5.67063	5.94057
Ta_S18011684	6.93188	4.95614	6.31605	4.76881	7.66522	4.76668
Ta_S12992043	4.99456	4.91412	6.24996	4.77121	4.75664	7.05426
Ta_S32665618	7.63478	7.64178	6.23996	6.3959	5.21446	6.97031
Ta_S12990422	5.36332	7.15215	5.55059	5.19746	6.64248	6.06693
Ta_S12991815	7.48649	8.09215	5.50667	5.83134	5.13653	6.08023
Ta_S37863041	6.41793	6.2898	7.49645	5.87072	5.1425	5.85893
Ta_S22379145	5.15313	5.75009	6.04988	6.30659	8.63305	5.07812
Ta_S13222658	6.498	6.17087	6.62657	5.58507	5.0867	5.26365
Ta_S37789404	5.90012	6.76836	5.99063	4.89161	7.14523	5.6282
Ta_S13193068	8.31723	5.75601	5.2082	6.48893	7.25605	6.59005
Ta_S17981880	6.79733	5.45487	5.19507	7.55969	6.26104	5.51002
Ta_S17889414	4.76206	5.4864	7.20807	4.66484	5.09731	5.36693
Ta_S13142612	6.57586	5.57372	6.39846	6.61218	5.82724	8.12776
Ta_S18006379	5.92067	5.90582	5.61044	6.29669	8.64566	5.71745
Ta_S13031432	5.73607	5.219	5.34301	5.54049	6.10841	7.09188
Ta_S15902804	6.77236	5.96513	4.67152	5.60322	5.5187	6.87566
Ta_S15902543	6.76105	5.21955	6.39395	7.90047	7.79922	7.12179
Ta_S13272419	6.63072	5.64326	5.85444	7.83594	5.1246	5.13095
Ta_S22521919	5.54491	5.49083	5.09504	5.14376	7.32841	5.8274
Ta_S26026205	5.9297	5.33475	5.20181	6.97842	5.7285	7.02706
Ta_S12874041	6.27199	6.92867	5.41671	5.30242	5.60419	8.59893
Ta_S37943510	5.11956	5.42713	4.74573	5.5526	5.85961	5.2796
Ta_S32523096	5.41145	6.48575	4.82612	5.26391	5.40177	5.24283
Ta_S12992940	5.82898	6.45903	4.84664	5.20328	5.06287	6.14507
Ta_S18007874	5.60296	5.43862	5.80814	5.30996	5.24793	4.93807
Ta_S13037611	5.46141	4.84615	5.16656	5.56271	5.61633	4.97164
Ta_S13207719	5.36754	4.91103	6.2452	5.58383	4.71857	5.94599
Ta_S12901972	6.20581	5.44456	5.44746	6.18797	6.6577	6.2343
Ta_S13148483	6.08202	5.69297	5.69938	5.86791	7.02087	6.41847
Ta_S32508140	5.96306	5.54058	7.68048	6.62517	5.54284	5.15621
Ta_S16057909	5.61435	6.27213	6.82748	6.50133	5.81732	5.33401
Ta_S12994131	4.81149	4.89415	5.34246	5.12433	4.56285	4.56262
Ta_S32523316	5.24186	6.09254	5.65823	4.82212	5.11574	5.01808
Ta_S13239428	5.41639	5.26565	4.39988	4.71863	4.8608	5.12953
Ta_S17886274	4.96127	5.66003	5.2564	6.3357	7.56806	4.9818
Ta_S13160952	6.6823	7.15103	4.85833	7.44648	7.03278	7.2152
Ta_S32654160	5.16725	5.4343	5.39307	5.67684	7.8708	6.1619
Ta_S32614875	6.81899	6.21357	5.91767	6.7328	5.30172	5.70946
Ta_S13225575	4.63567	6.6717	4.86872	6.60548	6.00263	5.62549
Ta_S24513513	6.92689	7.17063	5.52373	5.25679	7.56821	6.61838
Ta_S26028608	7.95891	7.07045	8.19993	6.29537	6.58792	6.86787
Ta_S13208045	5.5674	6.38745	5.26159	7.92716	6.00484	6.73341
Ta_S32730019	5.46481	6.6946	5.90059	5.88681	5.27379	5.61641
Ta_S17980817	5.51306	5.45283	7.53344	5.57461	5.60246	6.78373
Ta_S41658057	7.36215	6.35377	7.24681	7.23016	5.85641	7.04448
Ta_S13110843	5.50445	6.98761	6.18608	4.90486	5.4071	6.5852
Ta_S12964737	5.6331	5.52781	5.16621	5.02313	7.48933	6.37383
Ta_S32689406	5.82888	5.64138	6.62406	4.61874	5.23452	5.13557
Ta_S17985922	6.61864	6.66986	8.17366	6.55764	6.10576	7.42713
Ta_S32607203	5.1809	7.05763	5.7273	6.69858	5.08474	5.12147
Ta_S17983481	6.31246	6.0778	5.04909	5.72563	5.85922	6.12875
Ta_S17989392	7.02199	6.5463	5.50527	5.39318	6.41352	8.17573
Ta_S12988644	5.19386	6.1203	5.26773	5.53535	4.80808	5.19874
Ta_S17885333	5.2897	7.88904	6.06713	6.50595	5.31259	6.71396
Ta_S37771346	5.74185	6.70452	6.22799	6.29378	5.69891	6.35448
Ta_S22383729	6.10678	5.68417	6.76435	6.4287	5.1007	5.50752
Ta_S37774459	5.79695	5.29734	4.86598	4.97044	5.44899	5.66748
Ta_S13226271	5.4528	5.2856	6.4301	6.62504	5.14237	5.11595
Ta_S22384836	5.90694	5.72452	5.48786	6.12769	7.04664	7.41925
Ta_S16057957	6.11094	5.84037	6.18731	5.17953	4.58645	5.05949
Ta_S17986613	5.13141	5.27142	4.98257	6.58283	5.41734	4.95315
Ta_S32427129	6.52172	6.73898	5.45415	6.00633	7.73272	6.56169
Ta_S26027865	5.48793	5.24148	5.85836	6.16605	5.00886	5.14512
Ta_S17892988	5.67831	5.28037	5.08945	4.7773	4.93947	5.74713
Ta_S37847380	4.92433	4.92869	5.45671	5.42962	5.11152	6.72456
Ta_S13050988	5.15116	4.86343	7.63363	5.34884	5.6675	6.32079
Ta_S32510686	6.18665	5.57516	5.69791	5.54048	7.56827	5.80898
Ta_S32664188	6.02615	7.76856	5.06841	6.04252	7.45721	6.10114
Ta_S32542856	5.30269	4.92555	7.20409	5.83287	5.60173	5.39939
Ta_S44691095	5.786	7.5627	5.89111	6.01274	6.94059	5.94427
Ta_S16218996	5.18075	6.41825	7.3351	6.25545	5.804	5.9824
Ta_S13149767	6.76627	7.09958	7.07393	6.94446	5.91929	6.61767
Ta_S16249697	4.97397	6.67701	5.39577	5.05584	5.6385	6.09125
Ta_S32539840	5.83622	5.89215	7.69267	5.99955	4.81278	5.45678
Ta_S12871592	6.92114	5.46712	5.07812	5.65421	6.20324	5.54995
Ta_S32635450	5.49513	5.57766	6.57159	5.59987	5.42576	5.49758
Ta_S32607870	5.75538	5.97108	5.19752	6.07132	5.8523	5.05222
Ta_S32611068	7.23888	5.24916	5.2374	5.84747	7.89113	5.84461
Ta_S13211500	5.37163	5.20668	4.50561	5.43654	4.90215	4.70681
Ta_S16239021	5.28438	6.36722	5.23416	6.59028	5.37877	5.29465
Ta_S17984660	6.10699	5.04809	4.71762	5.37991	5.64019	5.83181
Ta_S13153329	7.00289	6.3136	4.9788	5.7794	6.026	5.97982
Ta_S16205095	5.10226	5.89489	5.2393	5.05085	5.52685	5.05644
Ta_S12902221	7.26843	5.28291	5.52215	5.96661	6.31089	6.43001
Ta_S13142984	5.71012	5.46041	6.13162	5.7199	5.26625	5.19717
Ta_S37942944	5.28817	6.80859	5.77858	5.17032	4.95941	6.72504
Ta_S22365058	6.07385	6.1654	6.22862	5.50551	5.04291	5.40623
Ta_S17898250	7.69482	7.72531	5.55319	6.80083	9.4137	8.05195
Ta_S32514871	5.05944	5.28888	4.94799	5.59464	6.27208	6.29685
Ta_S15903462	5.68346	5.90752	6.71483	6.03906	5.33604	6.63693
Ta_S32520849	6.63851	5.78329	8.19803	5.6443	5.61848	5.99083
Ta_S32697004	5.61607	5.53231	4.62278	4.7535	7.30103	5.75934
Ta_S13010601	5.13333	4.72594	4.99702	6.51578	6.36245	5.84726
Ta_S37908782	5.38538	4.83153	7.25823	5.30237	4.88644	4.75688
Ta_S17889874	5.48848	4.79802	7.08187	6.6874	4.88905	6.31588
Ta_S22371352	6.28974	5.85289	5.69595	5.87249	8.35137	6.12381
Ta_S32611294	7.08788	6.6253	5.00568	6.42577	6.84899	6.09721
Ta_S37781248	5.11926	7.16668	7.15868	4.9553	4.9093	7.95555
Ta_S26026455	6.04421	6.90706	6.95617	7.91042	8.67114	6.79096
Ta_S32565906	6.00852	5.40938	6.64944	4.94886	4.89747	5.02499
Ta_S13130800	6.70988	6.80621	6.0283	5.17828	6.80488	5.96942
Ta_S18006757	5.7614	6.44792	5.24821	4.78848	5.06033	4.57609
Ta_S17976170	4.61343	5.18231	6.32492	6.00589	4.64505	5.70006
Ta_S17980462	5.86173	5.33494	4.71025	5.26431	5.59496	7.50757
Ta_S18006730	5.56348	7.48053	4.79834	4.99088	5.21522	5.38931
Ta_S26020097	4.58712	5.43657	5.85765	5.67199	4.99054	4.85395
Ta_S32567620	7.52987	5.46647	6.609	5.38883	7.34112	6.01514
Ta_S37775199	6.12397	5.18127	7.15201	5.56711	5.049	5.56711
Ta_S37808594	5.11936	4.9301	4.77437	5.53582	7.2983	6.6137
Ta_S13144166	5.41328	5.41004	5.19023	5.89196	8.8439	5.91303
Ta_S13131229	5.81669	5.21376	6.6589	5.32274	5.24102	6.95642
Ta_S12927107	5.28414	4.75674	6.17121	5.01315	4.91133	4.81506
Ta_S13151141	5.88504	5.16201	8.21432	4.94118	5.18056	5.4242
Ta_S19224200	6.02144	6.57141	7.63585	7.13359	5.88201	6.99513
Ta_S18006018	5.41084	6.90872	5.70853	6.04349	4.58665	5.21201
Ta_S26027424	5.28275	6.46922	5.74275	6.03982	7.65551	5.75932
Ta_S17898894	6.78232	6.03269	5.60192	5.91205	6.89388	7.6212
Ta_S18973173	5.46083	5.53216	5.74724	5.85249	6.62982	5.35433
Ta_S12980267	5.95606	5.01851	5.1896	7.00893	7.5027	5.76148
Ta_S17986226	5.13263	4.99176	6.31398	6.12575	4.9845	6.33826
Ta_S13019722	5.35252	6.1161	5.11074	7.88843	6.59984	7.467
Ta_S12993697	5.79281	5.56672	6.92176	6.96238	5.72587	5.03137
Ta_S17899144	5.51475	6.25991	4.72837	5.75034	5.67307	7.16588
Ta_S16224243	5.01888	4.98882	6.18506	5.45468	5.35795	4.8165
Ta_S22378672	5.21005	6.10144	5.02118	5.47534	6.36432	7.12782
Ta_S12928457	6.27907	5.27055	5.1205	5.95699	6.14543	6.13177
Ta_S12945533	4.98269	5.87933	4.97025	6.12752	6.16902	5.07864
Ta_S37928648	5.74856	6.56988	7.61208	6.33739	5.82843	5.25056
Ta_S32684725	5.86011	5.01462	4.98887	6.644	5.25186	4.99936
Ta_S12994866	5.85297	6.0449	6.07911	6.87479	7.19721	6.90195
Ta_S12938040	6.44942	5.63241	5.71835	5.5287	6.09382	6.47983
Ta_S12964826	5.51647	6.89213	5.11064	5.12087	5.70599	4.85685
Ta_S13112139	6.36983	5.89321	9.07643	5.51374	6.011	5.92067
Ta_S32502624	4.87963	7.39789	7.87289	5.70746	4.99783	5.48653
Ta_S12902113	5.68519	6.16091	5.99478	6.43073	5.2429	7.51188
Ta_S37755817	5.21095	6.31892	7.57359	6.35013	6.26579	7.06863
Ta_S12923259	5.40267	5.453	5.15477	5.73148	4.87918	5.63457
Ta_S37856221	5.02482	5.44785	5.97022	5.67002	5.2216	5.16084
Ta_S26027320	5.93204	7.85276	7.84791	6.10443	5.11266	6.36436
Ta_S17973646	6.12045	5.56832	4.82835	5.17394	5.50868	6.07319
Ta_S17885976	7.24978	5.22024	5.61753	5.86621	4.62028	6.17038
Ta_S32735792	7.51335	5.95849	5.35163	6.65716	5.70038	5.41419
Ta_S17975595	5.41858	7.20164	5.68471	5.13308	4.67869	7.0559
Ta_S13258012	6.79376	5.54754	5.35133	4.88261	4.68985	5.61881
Ta_S18006258	5.76544	5.24529	6.36881	4.54483	4.72805	5.71283
Ta_S32692777	7.38686	6.05021	4.99259	5.43719	6.85742	4.74764
Ta_S32603452	6.14587	5.64856	7.8536	6.40269	5.25296	5.5986
Ta_S13131297	6.44446	6.2539	4.98749	5.05459	5.75638	5.20218
Ta_S17981252	7.40002	6.68372	5.97232	6.11248	7.12769	4.78612
Ta_S17898067	7.41045	6.60162	6.15134	5.70039	8.50109	5.59974
Ta_S16206096	4.9355	5.46692	4.61508	4.55283	5.3964	4.74692
Ta_S16246863	4.82477	5.61901	5.91291	5.65343	4.99784	5.50621
Ta_S32430194	5.01475	5.29527	5.92336	7.19251	5.06017	5.15688
Ta_S13028643	5.03887	5.99256	5.06369	5.32483	4.83783	5.65655
Ta_S26021848	5.32386	6.04143	7.15607	7.14129	5.13337	6.77899
Ta_S15902734	6.36813	6.65435	5.33194	5.50103	7.13021	5.51654
Ta_S32657190	5.59276	5.14542	4.91517	6.94792	5.77124	4.78894
Ta_S21612568	4.90136	6.55926	5.72232	5.82642	4.74404	7.47441
Ta_S32546597	5.00927	5.82164	5.2522	5.33845	6.46495	5.57632
Ta_S13048708	5.51901	5.73339	5.09444	4.97912	4.77821	5.0798
Ta_S22390421	7.58821	5.81442	6.90206	5.55331	5.56198	6.43755
Ta_S15903440	6.12145	5.04229	5.01318	5.52748	5.5732	5.41227
Ta_S26027348	5.53023	6.37218	6.85816	5.55134	4.69836	6.38099
Ta_S12902081	6.68046	7.44296	5.02337	4.6929	5.62022	6.83352
Ta_S12949626	6.61409	7.80678	6.3072	6.18983	4.78182	5.96609
Ta_S13147102	5.80274	5.70983	6.14696	5.34934	5.05811	6.35717
Ta_S17986236	5.86977	5.22351	5.72225	5.07275	6.84449	5.36551
Ta_S12991332	6.603	6.53227	5.67046	5.9783	6.07668	6.93719
Ta_S13239325	5.61039	5.19522	7.66566	5.65369	5.32669	5.40865
Ta_S32514634	5.43201	6.34375	5.67411	6.00271	6.90073	5.58074
Ta_S17973204	4.81696	5.11141	5.51883	5.08497	5.27342	4.73046
Ta_S22367020	5.19938	5.25245	6.18453	6.35244	7.99495	5.63857
Ta_S26026423	5.07586	5.90986	5.22217	5.05294	8.16385	6.669
Ta_S19222075	7.09729	5.86851	4.93117	5.11285	4.54058	6.98759
Ta_S13110798	5.58508	5.43925	5.11639	5.13567	5.57815	7.64938
Ta_S37930253	6.69834	6.79097	7.0082	5.92334	5.8153	6.9007
Ta_S17890649	5.17887	5.14812	6.37457	4.91002	5.15212	6.51992
Ta_S12996128	5.02103	6.10217	5.21649	5.23844	6.90989	5.27814
Ta_S13047654	6.27365	5.41217	4.81824	5.09562	7.4051	5.39077
Ta_S37850284	7.65293	5.40182	7.88335	6.50367	5.2188	6.13235
Ta_S17971993	4.93981	4.89545	7.69939	5.74727	5.5522	5.35099
Ta_S26028300	6.05414	5.89608	6.18725	6.91791	8.556	7.01251
Ta_S50379999	5.26378	6.10734	5.36357	5.26589	6.75855	5.64988
Ta_S26027145	5.07243	5.9453	4.58631	7.3408	6.62484	7.94535
Ta_S37767804	6.01403	6.88387	8.93891	7.41966	6.37431	6.28886
Ta_S17886610	5.00458	5.17894	7.15593	5.60709	5.78553	6.07493
Ta_S17897963	5.27626	5.91995	6.49353	5.46454	7.82229	7.84383
Ta_S24513646	5.73766	4.59443	4.4922	4.61856	5.33713	7.27697
Ta_S32723428	5.42354	6.74729	5.37735	5.22799	4.40033	5.87389
Ta_S22378231	6.06853	5.36436	6.79386	7.15749	5.79328	6.48583
Ta_S17987950	6.21029	5.7691	7.3379	7.02748	6.67367	5.04527
Ta_S32896792	6.10319	5.42808	5.90684	4.92216	5.2087	5.4129
Ta_S13142104	6.3172	7.50888	6.16399	7.26828	7.67262	7.04721
Ta_S15881619	7.1098	5.25678	4.83504	4.89709	5.88049	6.40956
Ta_S13189139	5.59202	6.47084	5.01884	4.94124	7.61543	7.92547
Ta_S12902275	7.93126	7.85182	5.62994	6.94686	6.3564	6.96754
Ta_S37813636	5.34796	6.31339	5.32697	6.25953	4.82339	5.24611
Ta_S17894740	6.37151	6.37221	8.18719	5.71698	6.67539	5.52448
Ta_S26027709	5.81659	5.53014	6.24882	4.94354	4.7883	7.5468
Ta_S17985880	6.75115	5.61052	6.91496	5.52736	5.0588	5.55497
Ta_S19225808	6.35767	7.42866	7.96273	7.28151	6.24784	6.35885
Ta_S18012153	7.81485	5.28186	4.84876	5.26537	6.92598	6.23246
Ta_S32689554	5.56247	5.03908	4.96106	6.00343	5.90955	6.18045
Ta_S17898403	5.68636	4.93747	6.83274	6.81844	5.48644	5.64668
Ta_S37755020	6.0641	6.28035	5.82541	5.33921	5.21587	5.14872
Ta_S22390716	6.16039	5.01726	6.97621	5.47854	5.195	5.29702
Ta_S19222768	6.34948	5.02225	5.36331	4.86388	7.22581	5.48604
Ta_S22378135	6.4179	5.67082	8.01939	5.68521	5.72375	5.79486
Ta_S17888180	5.57639	5.29652	5.9642	6.13836	4.95038	4.60172
Ta_S26018997	7.1697	5.82912	6.46033	7.40519	7.44392	5.8739
Ta_S50384082	8.09363	5.35799	4.67723	6.17261	6.30268	6.3944
Ta_S15880904	7.52278	5.84425	6.95949	5.82849	5.2491	6.32752
Ta_S13022149	4.79315	7.18644	4.80415	5.00247	5.19567	5.63825
Ta_S17988528	6.05578	5.30875	7.9787	5.66537	6.12719	5.31195
Ta_S37942220	4.98028	5.26544	7.05828	5.79346	4.96459	5.13681
Ta_S22378712	5.35254	5.87518	5.31077	6.90325	6.34573	7.26715
Ta_S12906635	5.1303	5.81273	5.09665	5.6421	6.89941	5.67327
Ta_S22366500	6.66137	6.76286	5.51935	6.72902	7.97124	8.13552
Ta_S17896961	6.44181	6.88824	6.34941	5.86324	5.04215	6.33277
Ta_S22385938	6.78513	5.42914	5.10696	5.47926	5.81982	5.487
Ta_S18010185	6.46855	5.85646	4.85682	5.45469	6.13384	5.29501
Ta_S17981502	5.521	5.53561	6.05129	5.44424	7.83066	5.9886
Ta_S17898617	5.441	5.84869	4.73916	5.45123	5.77926	5.7839
Ta_S15880298	5.25932	6.56449	6.85636	5.36447	5.09806	4.80989
Ta_S32610294	9.29377	6.77268	7.24502	6.33167	6.66047	7.68018
Ta_S32697300	4.99053	5.16765	7.5846	5.41528	4.79337	6.31042
Ta_S26028389	5.75407	5.67537	8.28522	5.74675	5.43158	5.29462
Ta_S22388844	5.20773	4.44199	4.71987	4.7439	6.55335	5.89042
Ta_S17987229	5.2174	7.0076	7.82266	4.96874	5.63804	5.45197
Ta_S32731838	6.13319	5.37889	5.13625	5.87345	5.49667	5.04628
Ta_S37887737	5.19814	5.94039	4.86413	6.83893	6.57127	6.97808
Ta_S13207259	6.80675	8.05581	5.87412	6.33639	6.14724	7.1334
Ta_S12932994	6.37235	5.1569	4.68553	5.14771	6.76026	5.82837
Ta_S17893228	6.44273	6.18394	5.22956	5.86283	6.24242	6.79279
Ta_S32661628	4.85751	6.18401	5.16296	6.65371	5.79585	6.58542
Ta_S12876061	5.58694	5.24123	5.82532	5.23775	4.65506	5.02076
Ta_S32550069	6.50557	4.69261	6.62046	4.95534	4.84114	4.9284
Ta_S16057841	5.26908	5.11534	5.18169	5.71226	6.2621	5.61978
Ta_S13145118	6.92589	7.82058	5.02591	6.11426	7.47047	6.61633
Ta_S18011519	5.92144	6.67031	6.62225	6.82336	5.42879	7.32652
Ta_S32557007	5.36399	6.22954	6.69344	5.2243	5.75441	6.61957
Ta_S41658041	6.00124	8.23496	6.93209	6.55648	6.11568	7.38653
Ta_S22388170	5.12392	5.11131	7.76233	5.44361	5.48712	5.46302
Ta_S32545544	5.72768	5.08594	4.98261	5.41845	6.49315	5.62384
Ta_S16221095	5.41836	5.67248	5.01275	4.98112	5.83372	5.09498
Ta_S13147874	5.62676	4.86102	4.98016	5.02291	5.49051	6.1428
Ta_S16237221	4.69867	6.48361	7.24075	5.62563	4.91793	6.97223
Ta_S13130439	5.46942	6.02977	6.19568	5.51111	5.45279	4.96026
Ta_S26019494	5.62842	5.81588	6.15016	5.12233	5.2506	6.40397
Ta_S32540106	5.5201	5.53434	4.80307	5.03464	5.56399	6.60852
Ta_S12970270	5.36297	5.4582	4.9582	6.24586	6.79432	5.38
Ta_S32619340	5.49625	6.2893	6.0575	7.00995	5.45618	5.43666
Ta_S22384559	5.03575	5.5527	5.89704	5.60571	5.29804	5.4608
Ta_S13135094	5.0713	5.23079	8.69669	6.47781	5.37304	6.37709
Ta_S32531357	6.92773	5.40807	7.26092	6.66697	5.77007	6.22625
Ta_S13257297	6.60243	6.67989	5.40512	4.71975	6.90795	5.38899
Ta_S17888063	5.9262	6.26194	7.54867	6.32573	5.29038	6.53244
Ta_S17982130	5.47937	7.13679	4.74676	6.24998	5.4568	6.71402
Ta_S13222085	5.70431	5.60229	4.94539	5.46539	6.35612	5.21833
Ta_S12882511	6.94955	6.86033	8.36049	7.44587	5.87106	6.78551
Ta_S12959831	7.69382	6.08334	4.66883	4.64265	6.26651	5.15852
Ta_S12913519	5.55069	5.07826	5.50008	6.4544	6.09936	6.1775
Ta_S17888774	6.23933	5.99908	4.87476	5.12494	5.86842	4.77619
Ta_S22389750	6.816	5.68164	4.82735	6.41959	6.20422	5.60381
Ta_S22377895	7.6905	5.8336	5.60823	6.52822	8.9052	6.58506
Ta_S13190606	6.34884	5.85481	5.62232	6.11382	7.55708	5.47195
Ta_S26019043	5.24209	5.02227	5.24235	5.51305	8.49358	5.04879
Ta_S14833220	8.67552	6.15193	5.05409	5.66745	6.9094	6.11592
Ta_S32724985	6.86185	6.25989	6.80843	5.4535	5.77994	6.79942
Ta_S37790501	5.46103	5.42571	5.12552	5.27998	6.67949	5.01787
Ta_S37831460	5.95035	4.88168	7.04994	5.13582	4.8951	5.64422
Ta_S22381070	5.02784	5.1219	6.40846	6.7891	5.49873	5.94847
Ta_S17888125	4.84759	5.42975	5.77275	5.8828	5.97918	5.07294
Ta_S13020758	6.77085	5.07165	7.5005	5.46362	9.37579	7.4416
Ta_S26026688	5.82585	5.29843	5.64342	5.4685	7.2729	5.65463
Ta_S18006207	5.26474	6.48709	7.10794	7.165	5.6233	6.14709
Ta_S17976982	5.28551	5.51544	5.78905	6.68922	4.89964	5.70337
Ta_S37936079	5.35237	5.61455	5.20682	5.54612	4.78867	5.90399
Ta_S32688274	5.75822	5.93983	4.97407	7.46663	6.28183	5.91363
Ta_S13157300	6.95062	6.50522	6.07872	8.52326	7.64033	5.80948
Ta_S32665414	6.11845	6.01078	7.2291	5.72131	4.7395	5.44254
Ta_S17979777	6.49231	6.03855	5.27783	5.54963	5.78274	5.31944
Ta_S12923170	5.70208	5.77076	5.34094	5.12756	6.6691	5.95234
Ta_S13150234	6.52668	6.88527	5.21854	5.182	5.01461	5.36876
Ta_S38676400	5.57771	5.69679	5.96044	9.28012	5.56851	5.08271
Ta_S22384857	5.72984	6.19364	4.9095	5.40595	6.00555	5.26154
Ta_S13021327	7.57193	5.42493	5.62284	5.38431	4.90066	7.34409
Ta_S13156242	5.05046	5.71679	5.23704	5.105	5.38018	4.62677
Ta_S32658563	6.0384	5.79834	7.63387	6.84417	4.99484	5.48825
Ta_S24513576	4.63619	5.47749	5.60753	7.04872	5.11921	6.97956
Ta_S18010335	5.57835	6.51498	8.65692	8.08614	7.57144	6.54067
Ta_S13144847	5.12138	6.79594	5.8879	6.4549	4.942	4.99956
Ta_S13027043	6.14135	6.38322	5.05249	5.59173	5.92584	5.58906
Ta_S13177625	6.82981	6.7187	5.46125	5.48254	6.0841	4.83277
Ta_S16058130	5.29673	5.31957	5.63667	5.13785	6.31708	6.1916
Ta_S16217266	6.53172	6.19603	4.49151	5.02845	5.48998	4.50978
Ta_S32664215	6.16505	8.46557	6.14146	5.67221	7.64991	8.54716
Ta_S12992222	6.04299	4.79333	5.04449	6.27247	5.92405	5.30782
Ta_S32680735	5.68104	7.27355	7.20501	6.82277	5.34836	5.98607
Ta_S17975176	5.6033	4.60962	5.22882	4.63524	6.022	5.69794
Ta_S17984832	5.5534	5.26516	4.48913	5.83009	4.9563	4.67022
Ta_S37885640	5.87754	4.81212	5.92908	5.67588	5.03722	6.90986
Ta_S13174059	5.04135	5.04378	4.54166	4.59809	5.53737	4.79225
Ta_S13217434	4.93336	5.1492	5.11865	5.37543	5.96033	5.76446
Ta_S17989525	7.06029	5.31284	4.81792	5.03027	6.3378	5.12691
Ta_S32566844	5.10403	5.42105	5.35142	5.53048	6.2384	6.25583
Ta_S22373444	4.74605	5.00354	5.16118	5.1162	6.10898	5.82214
Ta_S13258114	5.44082	5.53426	5.13616	6.05311	6.94909	5.43673
Ta_S32665974	6.05823	8.23109	4.94994	4.92659	5.52795	4.98975
Ta_S17984373	5.33541	5.88498	6.47019	5.75651	5.11532	6.38948
Ta_S32689834	5.3309	6.7825	7.72237	6.20156	6.79659	6.92541
Ta_S18012778	6.09142	6.57096	8.45984	6.61194	6.15163	6.26168
Ta_S12873908	4.56114	6.8543	5.25408	5.21437	5.92671	5.21873
Ta_S21612257	6.01377	6.50413	5.10079	5.17222	6.98066	7.2313
Ta_S19225174	5.31004	5.48791	5.47508	4.8626	7.59166	6.0573
Ta_S18006139	5.63604	6.36718	6.90006	6.11905	4.97681	4.71532
Ta_S12967683	5.8301	4.86731	4.81279	5.06205	5.52348	6.04277
Ta_S22372930	5.51283	5.14299	4.96079	6.51172	4.53795	5.16616
Ta_S26019653	6.9544	5.79235	5.90155	5.79235	4.95194	6.01624
Ta_S13144474	5.0494	5.74402	5.7179	5.32785	4.8044	5.83266
Ta_S32738054	5.63692	6.72255	7.44324	7.22131	5.48706	5.06508
Ta_S26022900	5.79422	7.78243	7.54195	5.7294	5.60899	5.81141
Ta_S13031759	6.21271	7.25915	6.18398	6.14875	5.46037	5.29758
Ta_S26024975	6.68293	5.25244	7.07589	8.27965	8.81098	8.10455
Ta_S12953874	7.06962	5.04699	5.97138	4.88794	8.56886	6.034
Ta_S24623136	8.33751	6.59768	6.81019	5.93502	9.11445	5.26113
Ta_S12962896	5.93112	6.42598	4.80244	5.70675	5.40269	5.58247
Ta_S13239067	5.18409	5.03172	4.49586	4.85372	4.7617	5.07748
Ta_S17986203	6.81539	7.00038	6.75332	6.08799	5.71838	5.57223
Ta_S12996067	5.55659	5.06219	4.91502	5.27289	4.49419	6.55223
Ta_S18011642	4.93962	5.82473	5.38704	4.86604	4.57358	5.80076
Ta_S12963932	5.24323	5.48048	6.2423	5.35392	5.51564	5.41773
Ta_S12893367	7.80756	6.72277	5.09688	5.94185	5.89976	5.42732
Ta_S15902785	5.32302	5.28836	5.24746	5.12786	4.92698	5.30125
Ta_S17978364	8.11222	5.2559	5.55862	5.70814	4.70616	4.8808
Ta_S21612652	4.97667	5.41693	5.53434	5.18464	7.66034	6.32635
Ta_S24513199	5.08873	4.9956	5.72027	5.46854	4.54795	4.91956
Ta_S17979887	5.17878	6.84491	6.45261	5.57386	5.6818	5.56393
Ta_S32521644	5.5178	5.6362	5.64379	5.25278	4.92744	7.26439
Ta_S17980274	5.55418	5.70679	6.1925	7.15367	5.66478	6.23221
Ta_S13021666	5.31868	5.48787	7.92429	6.07799	5.71335	7.18403
Ta_S22383346	4.86519	6.06454	5.39614	5.54236	4.63887	4.75423
Ta_S32725196	7.00502	6.7342	5.50836	5.88176	7.82351	6.10629
Ta_S37922416	5.6647	5.41672	5.43445	6.87028	6.94662	6.5781
Ta_S50378798	7.81127	5.15475	5.37644	5.5323	5.87643	6.02527
Ta_S17982454	5.67358	4.97648	4.69729	4.85049	5.25269	6.08423
Ta_S13047152	5.57128	5.55376	5.12899	5.52635	6.34733	5.24993
Ta_S15880687	7.36033	5.25271	7.2979	6.16767	5.76072	5.78873
Ta_S26019669	4.64676	6.01416	4.84725	5.02612	5.87226	6.2268
Ta_S17987123	6.94217	4.57379	5.06462	5.78333	6.32612	5.51754
Ta_S13113660	5.25494	6.20828	5.55766	5.59869	4.95285	6.11264
Ta_S17889022	4.99399	6.31639	5.20874	5.71552	7.65126	6.13357
Ta_S22385711	5.99055	7.92823	4.61439	6.88462	5.42061	5.06394
Ta_S13128610	7.81256	5.39661	6.9238	6.60264	5.08329	5.99879
Ta_S16263055	5.75004	5.69449	5.78969	5.19704	7.83298	5.84299
Ta_S19223473	6.95639	8.49015	7.15117	6.38775	5.9178	5.82317
Ta_S50383527	7.2603	6.84507	5.94951	6.75507	8.07992	7.29806
Ta_S32680915	5.75899	6.50774	6.9105	5.68059	5.75844	5.65555
Ta_S22368104	6.16352	6.84131	8.10083	6.38874	6.07815	6.18936
Ta_S32498093	5.53312	5.74317	5.50037	6.33998	6.37846	5.72367
Ta_S15881377	6.68397	5.37895	5.05207	5.26136	5.60079	5.3808
Ta_S17891452	5.71674	6.65253	5.29968	5.61283	6.19891	5.51255
Ta_S15903640	6.13347	5.03016	5.65385	4.83427	5.07116	5.40939
Ta_S13189949	6.0786	4.98524	6.71589	5.83004	5.10417	5.37309
Ta_S37851801	6.04151	5.40712	4.77937	5.20435	5.10007	5.42332
Ta_S17986210	6.27622	6.78681	5.01852	6.33797	6.67554	6.93854
Ta_S13173612	8.23432	6.84286	6.16737	5.76268	8.54464	7.96486
Ta_S13180764	5.61317	4.60836	4.93804	5.15815	4.55772	4.849
Ta_S32512681	4.90292	5.24123	7.99517	4.79336	4.72293	6.25695
Ta_S12989898	5.52052	5.8224	7.3491	5.19908	5.65812	5.52732
Ta_S17885647	5.02147	4.66849	5.40175	4.70811	4.74276	4.81638
Ta_S32690051	5.19157	7.26244	5.46819	4.92012	6.01845	5.02047
Ta_S12923023	6.37544	7.18173	6.95497	6.25623	6.03067	6.88828
Ta_S12881911	7.02987	6.54463	5.0197	5.5935	6.10016	5.85788
Ta_S22372998	8.40989	7.39155	5.98957	6.57372	8.57696	5.62309
Ta_S37886578	5.09444	5.74566	5.30323	5.37906	7.34504	5.82343
Ta_S13049009	5.27009	5.68303	5.00924	4.87908	5.76946	4.73884
Ta_S16978274	5.89946	5.94229	6.02678	6.36616	8.06294	6.76821
Ta_S17888340	5.64376	5.48441	7.26175	5.72867	5.59383	7.03197
Ta_S12983527	5.13458	5.11034	5.82347	6.07536	5.03494	6.39928
Ta_S50379290	5.05995	7.08283	5.46415	5.10079	8.12297	5.9074
Ta_S13056842	5.55245	5.49095	5.62135	5.04001	7.31352	5.90422
Ta_S12915071	4.90872	6.83652	6.56335	7.44508	5.42295	5.6706
Ta_S27173688	5.33766	5.89569	4.73769	5.3317	5.12897	5.3552
Ta_S13187611	6.23869	5.18546	5.00099	5.41603	7.00318	5.0366
Ta_S17888110	6.00079	6.51433	6.20199	6.54203	7.46137	5.99434
Ta_S17974764	5.66356	5.71153	6.92183	5.25049	4.785	5.04228
Ta_S37877923	6.42194	5.5176	4.86961	5.81657	5.77886	6.03269
Ta_S26024884	5.73981	5.4688	5.91101	5.10424	5.13367	5.22644
Ta_S17989497	5.34152	4.84854	4.92341	6.9639	5.31153	6.04677
Ta_S17984437	5.23945	5.00382	4.71371	4.94615	7.37267	5.84643
Ta_S17984889	5.64384	5.24456	7.23951	6.61872	5.15536	5.87849
Ta_S32429273	5.77702	6.99025	5.24151	5.5907	6.9274	5.20421
Ta_S26019930	6.26825	6.89426	6.84202	7.06706	5.51893	5.13193
Ta_S17983439	6.95909	7.47723	5.40594	6.08574	7.41602	5.67211
Ta_S37771080	5.24706	5.42384	4.65317	5.15901	5.25861	5.23318
Ta_S13143775	5.54334	7.66238	6.44093	6.43034	5.44058	7.648
Ta_S13144400	4.77861	5.76301	5.0606	6.83397	4.75305	5.64733
Ta_S26027093	5.93875	6.19891	4.9673	6.45751	6.38965	5.39164
Ta_S32701935	6.21451	5.09524	7.12169	5.60483	4.81879	5.58628
Ta_S22379149	6.60646	7.67064	6.52546	7.27638	8.96482	8.41547
Ta_S37875112	5.43738	6.3203	5.73691	4.77766	5.14306	5.63986
Ta_S13112172	5.74647	5.33805	5.86471	5.789	5.08755	5.79259
Ta_S17975161	7.50647	5.33985	6.78043	6.82853	7.63711	6.52228
Ta_S17973397	6.02215	6.01281	6.07878	6.02339	7.32119	6.34121
Ta_S26023018	5.98304	6.43648	5.85622	7.09594	7.10652	5.98585
Ta_S17892740	6.67816	5.53092	7.303	5.65446	4.8042	5.64174
Ta_S17980068	5.72215	5.4933	7.17732	6.64713	5.67093	6.16021
Ta_S26027920	5.00496	5.40213	5.4229	6.22218	5.00313	5.08839
Ta_S32611859	5.52604	5.82408	8.71787	5.46352	5.65782	8.49723
Ta_S32677612	5.40047	5.11364	4.726	6.75348	5.43489	5.09639
Ta_S22390115	5.0271	4.40542	7.24164	5.15054	4.68737	5.36619
Ta_S17977737	6.00492	6.45011	7.31104	6.45728	5.30832	5.75941
Ta_S22365267	5.23214	5.23207	5.33817	4.59961	4.775	4.8749
Ta_S13137705	7.01228	7.36357	6.10161	7.48703	7.4307	7.7184
Ta_S12922887	5.34951	5.70193	8.31543	6.38023	5.24487	6.68461
Ta_S32617425	5.28073	6.92718	5.15021	5.48523	5.95141	5.89208
Ta_S13180340	7.55371	5.8124	7.13435	6.55918	5.59606	5.7501
Ta_S12884437	5.86124	5.07457	6.10358	6.47713	5.01072	5.42255
Ta_S26029127	5.23625	6.43606	5.80474	6.2047	8.12667	6.15355
Ta_S37777193	6.16316	4.95749	4.88855	5.00317	6.22765	5.49942
Ta_S24430005	6.07772	6.31061	8.40094	6.24351	6.06526	6.22787
Ta_S16209500	6.18105	5.57499	5.67097	8.29016	6.2869	7.82991
Ta_S32538556	5.35393	5.37738	6.58285	5.1357	4.7735	6.52207
Ta_S26028321	6.02777	6.46285	6.62847	5.28283	4.98972	5.77834
Ta_S32695809	5.46873	6.21444	6.0525	5.33452	5.6244	7.17635
Ta_S37939928	5.84761	5.42339	8.85908	6.40149	5.46336	5.76727
Ta_S32520195	6.78095	5.28871	7.39926	7.78051	5.46183	8.0796
Ta_S18010289	5.43567	5.99773	5.00785	6.58036	6.9748	7.002
Ta_S13175227	7.73972	6.57362	6.33594	7.2054	6.5988	7.09965
Ta_S13131439	5.59888	6.09634	4.7674	4.83068	5.1932	5.04003
Ta_S26022595	6.9872	7.81447	6.85939	6.48106	4.78962	5.97669
Ta_S17986371	7.21337	6.3595	5.82081	4.89315	4.89994	5.15577
Ta_S38751552	6.3215	5.564	5.63805	5.53504	5.99361	5.91213
Ta_S15881623	6.08546	8.30038	5.93793	5.03951	5.57386	5.30027
Ta_S32594597	6.40557	6.35253	4.91341	4.96715	5.87339	5.07292
Ta_S12948255	5.78153	4.96384	4.87872	5.07164	6.77886	6.05218
Ta_S12996661	6.45156	6.93779	5.25792	6.77779	6.59162	6.88592
Ta_S12932648	5.79164	5.47188	4.98907	4.83096	5.69854	5.92495
Ta_S26028296	6.14313	7.48854	5.18275	8.32497	6.02904	6.39592
Ta_S13112549	6.0821	5.31742	7.39884	5.82206	5.09415	6.7538
Ta_S17888808	5.36319	5.74382	5.72442	5.54583	4.88226	5.64814
Ta_S37933428	6.11406	5.84043	5.73598	5.01392	6.72714	5.63219
Ta_S37852593	5.27287	5.95277	6.30509	5.4263	5.75392	6.47802
Ta_S22378705	6.26322	6.37364	5.37441	6.07743	6.89541	5.08648
Ta_S17984904	4.60171	5.00808	5.41182	5.44727	4.63706	5.2298
Ta_S26028907	6.13118	6.66771	8.21368	5.58829	5.56142	8.16989
Ta_S18009609	5.34751	5.65092	4.73347	4.77824	6.44443	5.30933
Ta_S13112560	7.01125	4.92915	5.5604	6.00159	5.09533	5.41111
Ta_S32538138	7.11295	5.50679	5.28901	5.87046	7.65659	5.67073
Ta_S15903578	6.9655	5.51962	4.73123	5.61751	7.9111	5.89974
Ta_S13158486	5.57488	5.0802	6.18316	6.00594	4.95336	5.98364
Ta_S13032219	5.10093	5.24612	5.80659	5.43442	8.0096	4.83745
Ta_S12903036	4.93558	5.13019	8.05978	5.86279	5.76564	6.36356
Ta_S22373186	5.59228	5.39008	4.81703	5.11471	5.25815	6.65036
Ta_S37887267	5.6223	5.68905	6.42161	5.11073	5.08191	6.23613
Ta_S13270157	6.45617	5.66757	5.24056	5.01942	5.99458	6.01939
Ta_S13131957	6.83387	5.34932	4.94178	5.96761	5.82022	4.83135
Ta_S13206952	7.2286	7.99202	7.7576	7.25783	5.40568	8.04022
Ta_S24513648	5.87589	6.09992	5.57114	6.79629	7.59661	5.23501
Ta_S12915390	5.59678	4.83932	5.57427	5.77439	6.50968	5.90031
Ta_S37928360	5.17496	5.96923	8.24239	7.2445	5.69282	5.19013
Ta_S17986870	4.85575	5.02114	5.95417	6.59156	4.88704	5.32713
Ta_S13181633	6.07783	5.68964	5.84348	5.03696	6.83088	5.11357
Ta_S37812030	5.1503	5.14173	5.31179	5.65561	6.64618	5.39487
Ta_S12903019	7.22644	6.55642	7.36393	7.66557	8.54193	7.07555
Ta_S13132923	5.68483	7.27105	5.27394	6.71906	6.00179	7.63201
Ta_S13146923	5.83462	4.58558	5.83089	5.90967	5.07278	6.0498
Ta_S13223397	5.84222	6.33964	5.24987	5.24433	6.98422	6.18411
Ta_S17990024	6.43119	8.24943	5.08621	5.64236	6.66904	5.67792
Ta_S16058178	5.72439	6.09694	7.41499	6.42089	5.25564	5.10675
Ta_S15880296	6.34377	6.22505	6.84225	5.70416	6.22679	6.07233
Ta_S32501289	5.52117	5.04782	6.17873	6.44719	5.04374	5.18306
Ta_S18006216	5.44883	5.66342	5.83627	7.23791	7.99642	5.85849
Ta_S17894985	5.47464	6.0279	7.94488	6.18838	6.23819	5.74138
Ta_S13186864	4.69358	5.58983	4.89285	5.37311	5.97218	6.13853
Ta_S13213623	5.37862	7.4661	5.85114	6.1454	5.29215	5.44031
Ta_S17890259	5.273	5.01278	4.59211	5.31554	5.52378	5.15221
Ta_S32640511	5.95865	6.38941	6.41262	5.38309	5.00852	5.78256
Ta_S32553614	4.9249	5.35548	6.16608	5.26096	4.97952	4.80518
Ta_S17980139	5.35515	6.35168	5.75718	5.64717	5.11446	5.44634
Ta_S12896143	6.09966	6.70279	6.00459	6.27385	6.20431	6.1547
Ta_S32612907	7.40812	5.30635	4.90473	5.47414	7.1851	5.21949
Ta_S16256159	5.21934	4.87773	5.34205	4.83096	4.88373	6.92354
Ta_S32424795	6.08041	5.30169	5.68002	5.24329	5.16715	5.90255
Ta_S13214797	5.14304	5.39591	5.54766	5.82677	7.03897	5.66026
Ta_S12983194	5.19648	5.10868	5.02784	5.50937	6.45456	4.83453
Ta_S32514522	6.5324	6.01373	7.66586	6.07521	5.61871	6.11885
Ta_S17986824	6.04954	6.51561	6.28111	6.80642	7.45855	6.95755
Ta_S32682431	4.63738	4.80051	8.05899	4.83472	4.84661	5.44968
Ta_S50389065	6.6714	6.29925	7.57146	5.74294	5.56956	5.48294
Ta_S13119762	6.4661	6.49663	4.64072	6.12929	5.56262	7.01192
Ta_S13044073	5.76116	6.04301	4.94225	6.14227	5.71525	5.19246
Ta_S15902717	5.01486	5.11817	5.23764	5.14897	4.79387	5.51122
Ta_S32530477	6.37257	6.44516	6.32935	5.52512	5.30898	5.02761
Ta_S13152175	5.84517	6.1882	5.33731	6.25034	4.7636	4.78798
Ta_S22369100	7.20354	4.94279	7.15638	7.45773	5.13957	6.72333
Ta_S18006594	6.36897	5.73858	6.15343	5.47654	5.4458	5.70935
Ta_S37443273	7.42592	5.87644	5.55371	5.52313	6.67746	6.02765
Ta_S13250967	4.83543	5.42523	4.65783	4.81454	5.00528	4.73248
Ta_S22365450	6.4409	5.91953	5.3138	6.1243	4.75382	4.99898
Ta_S13147127	5.12788	6.55332	5.57039	8.05941	6.78037	4.99337
Ta_S32674183	5.08507	5.20848	5.25677	5.76024	6.4183	5.47469
Ta_S13019141	5.92284	6.57805	6.33997	5.6703	5.34088	5.32066
Ta_S13147456	5.14782	6.94963	4.93676	5.27589	5.76157	4.68024
Ta_S37854776	7.6924	5.85773	5.41936	5.11167	8.15188	4.91289
Ta_S16227037	5.85914	6.11135	7.48139	5.07383	5.49678	4.89629
Ta_S12926520	4.95251	4.76227	4.96698	5.45176	4.47278	5.13352
Ta_S13137773	5.66069	5.23878	6.97264	7.42375	5.11385	4.88721
Ta_S26027105	5.85178	5.44	7.11749	6.63997	5.39596	6.05767
Ta_S32700611	5.18922	5.38703	5.85061	5.78173	4.78866	5.8361
Ta_S12949091	5.28413	6.40751	4.73176	4.90021	5.78696	5.07679
Ta_S13163114	6.79122	5.53728	5.38501	5.00752	5.05079	5.44627
Ta_S32554408	6.31329	6.17859	5.16117	5.40914	6.08707	6.99662
Ta_S17988606	5.21948	5.42101	5.35397	5.38155	4.61508	7.13653
Ta_S26026657	6.84818	5.03587	7.26382	6.10739	4.97981	4.7017
Ta_S17984947	5.44282	4.64224	5.85703	5.07453	4.97897	5.34508
Ta_S13147637	5.41662	5.28911	5.55921	5.08889	7.49112	5.3209
Ta_S16265181	6.71105	6.36277	5.61385	6.75888	6.36769	7.86822
Ta_S18005981	5.01748	6.19849	5.08414	5.77313	5.47504	6.71711
Ta_S18006746	7.97145	6.06413	6.64238	7.77234	7.44807	7.57017
Ta_S13132602	5.42331	4.94958	6.91587	5.2274	5.0359	6.04087
Ta_S13183481	5.22505	6.7387	4.84099	6.31396	5.927	5.17974
Ta_S17979060	8.06172	6.51268	6.93157	5.54878	5.27558	8.48096
Ta_S17888883	6.76495	6.01166	8.46586	5.86473	6.43505	6.6171
Ta_S12883375	5.82621	6.46418	5.73844	5.58776	5.05271	6.86638
Ta_S12923299	6.18583	5.55008	6.70399	5.95871	5.55786	6.72335
Ta_S13227604	5.59587	7.15059	4.61039	5.29247	5.22686	5.15224
Ta_S13187758	5.5433	6.17084	8.34715	7.82724	6.7283	6.49314
Ta_S12994598	5.06158	5.15135	5.30895	4.78063	4.73577	5.61645
Ta_S32557762	5.88987	4.98652	4.84232	4.80963	5.89334	5.29988
Ta_S12929778	4.96039	4.54091	5.05563	4.9362	5.70825	5.26264
Ta_S17986055	5.23611	5.23696	5.376	4.69099	4.96874	5.12633
Ta_S37758201	5.05438	5.7113	6.89648	5.27621	5.28034	6.01485
Ta_S26025707	5.54329	5.28029	5.70121	5.28956	8.32473	5.60042
Ta_S16227313	7.43407	7.99139	5.6676	7.51157	8.70698	6.11306
Ta_S37790869	5.45705	5.44805	5.30554	5.18484	4.57941	5.64963
Ta_S13214109	6.27876	5.3858	5.10011	6.98221	6.39613	5.94334
Ta_S13113790	5.10481	4.66437	4.94769	5.4109	4.85421	4.85272
Ta_S37872025	7.17809	7.70453	5.26361	5.93847	6.60872	5.37435
Ta_S17890692	7.88411	5.38739	5.47511	6.63449	5.31822	5.67978
Ta_S12989605	5.2572	5.03419	7.32245	5.96704	5.60832	5.77182
Ta_S37887604	6.37344	6.47306	6.76352	8.21843	8.17734	6.58725
Ta_S15880881	5.27455	6.63075	7.27436	5.63917	6.02587	5.26146
Ta_S26020284	5.19432	5.08137	5.30041	6.17904	7.13305	5.44562
Ta_S17976495	7.00469	6.53071	5.64447	5.58487	7.7973	6.57236
Ta_S16215564	6.63771	7.24351	5.11909	5.25316	6.73417	4.9737
Ta_S13268651	6.09859	6.60815	6.0533	6.32322	7.50809	6.23328
Ta_S16197526	5.61561	7.14069	6.48561	5.27109	5.51109	5.032
Ta_S13111522	4.98823	5.41623	5.12048	4.99923	6.08309	6.98711
Ta_S13112397	5.6025	5.73046	5.04904	5.50734	5.18438	5.89504
Ta_S17890947	4.95619	6.38088	6.04075	5.78717	5.28591	5.7368
Ta_S13110102	6.92567	5.85415	4.82071	6.94892	6.08256	5.39477
Ta_S32644145	6.24021	6.70401	4.96752	4.96782	6.38915	6.19929
Ta_S37882081	6.99817	5.27249	7.99077	6.16671	5.74245	5.81651
Ta_S16058016	6.88683	5.1868	6.15542	4.88197	5.11264	5.0898
Ta_S15903183	5.10529	5.20231	5.51624	6.58157	5.08182	4.53987
Ta_S17885596	5.26042	6.63089	7.13794	5.60686	5.49514	5.01849
Ta_S17888007	6.94557	6.25918	6.20092	7.0449	7.95773	6.33167
Ta_S26022473	5.16727	7.1564	4.5294	5.87617	5.57573	5.99683
Ta_S17989459	5.27467	5.25293	4.95022	5.61587	4.44516	6.69917
Ta_S13185603	6.21792	4.89883	5.6073	6.17011	7.30066	6.43873
Ta_S17976135	6.10539	6.40026	5.32256	5.23517	4.7908	5.20879
Ta_S17897408	7.882	6.36006	5.48746	6.11482	7.53381	6.44619
Ta_S32657110	5.52254	4.7034	5.24235	5.15084	4.89212	5.39858
Ta_S22369325	5.06438	5.13282	5.18351	6.91859	6.15199	5.66135
Ta_S26026990	5.28335	5.75382	5.01388	6.56025	4.81044	4.85016
Ta_S37839212	5.12036	5.48862	6.38747	5.72747	5.39983	7.34152
Ta_S13162427	6.42439	5.95709	5.97002	4.96203	5.37087	5.53566
Ta_S32537150	6.70975	6.46302	5.32898	5.65984	8.88026	6.29697
Ta_S26021960	5.51998	7.08607	5.26194	5.44712	5.95432	5.16508
Ta_S37855714	5.2089	6.367	5.2334	5.62419	5.4813	7.16795
Ta_S12923193	5.19593	5.68746	6.71012	5.07735	4.5603	5.23281
Ta_S17974459	5.84463	6.24596	5.91419	7.0015	5.1024	4.96011
Ta_S32518990	6.51505	6.04348	7.06615	6.05945	5.46131	5.88837
Ta_S13152354	5.72074	6.26223	6.42117	6.85928	4.97394	5.73133
Ta_S18006712	5.33692	5.33804	5.9448	6.5547	6.42254	5.45391
Ta_S26027781	6.34209	5.52197	5.07455	6.02438	6.00148	5.1094
Ta_S17981119	5.43166	6.04356	5.69281	5.68968	5.92224	4.87084
Ta_S12886610	5.61995	6.0991	5.45242	5.32967	6.28671	4.97083
Ta_S17984819	6.68245	5.51097	7.24432	6.07167	5.03452	5.08073
Ta_S13149866	5.97279	7.24687	5.69158	7.55453	6.24398	6.39832
Ta_S37761220	5.403	6.49518	4.75941	5.73256	5.59497	5.50061
Ta_S17887470	5.85938	4.94865	6.74741	6.18557	5.5022	5.27413
Ta_S12961539	4.83737	7.15026	6.99725	6.37514	5.18112	7.17584
Ta_S32700697	5.81789	5.11244	5.08641	6.70884	5.304	5.48458
Ta_S12965389	5.08925	4.75297	4.83219	4.51665	4.64382	5.24449
Ta_S13252450	5.09343	4.72645	5.20607	4.99504	4.62075	4.73857
Ta_S12995741	5.54476	5.02298	4.79791	5.97192	5.73105	5.65827
Ta_S12955430	5.77287	6.55454	5.19087	5.23663	6.96294	5.01274
Ta_S17976363	6.08792	6.01671	5.75115	5.16456	6.04403	5.22932
Ta_S26019701	5.44882	7.31706	8.01854	6.10887	6.10518	5.17403
Ta_S37802836	5.91468	6.26151	5.05484	6.76733	5.28287	5.16784
Ta_S22383162	6.38964	5.36329	5.07002	6.28547	5.28246	7.32865
Ta_S12978365	5.74239	4.87858	5.88356	5.13242	4.94057	4.97809
Ta_S18006257	5.83197	6.70728	5.59637	6.64035	7.61763	5.58938
Ta_S17893051	6.16355	5.51947	5.19981	4.84351	4.93231	5.06837
Ta_S12995258	6.35993	5.84633	4.82551	5.40103	5.24295	5.9924
Ta_S17895412	6.02348	5.52063	5.10694	5.6547	6.29421	5.16943
Ta_S17989608	7.46455	6.99881	6.92061	6.57971	8.83285	6.83369
Ta_S12922877	6.00774	5.28442	5.27712	6.37326	4.76751	5.08502
Ta_S17001301	6.39057	5.55835	6.67265	7.48113	8.208	6.18519
Ta_S17986966	4.99326	5.58082	5.0041	6.42878	5.48318	5.05437
Ta_S17985770	7.29406	7.66495	6.11889	6.45885	7.00889	6.84324
Ta_S13140210	4.9547	5.64677	7.25345	5.59412	5.19486	5.35301
Ta_S16518389	4.59676	5.69641	5.7158	6.90245	4.80697	5.03263
Ta_S13202944	4.73593	5.87561	6.34692	4.94503	4.86068	5.11851
[truncated: 37,180 more rows]
