# Supplementary material for: Transcriptome analysis of wheat inoculated with Fusarium graminearum
Source: Front Plant Sci. 2015 Oct 20;6:867. doi: 10.3389/fpls.2015.00867 (PMC4611148; doi:10.3389/fpls.2015.00867)
Supplement: Supplementary file 2 [file Table2.XLSX]

## Sheet: Sayfa1
Gun 12 hai - Gun 12 hai Control					Gun 12 hai - Gun 0 hai					Mizrak 12 hai - Mizrak 12 hai Control					Mizrak 12 hai - Mizrak 0 hai					Mizrak 12 hai - Gun 12 hai
SEQ_ID	p value	fold change			SEQ_ID	p value	fold change			SEQ_ID	p value	fold change			SEQ_ID	p value	fold change			SEQ_ID	p value	fold change
Ta_S38676400	0.00503	-4.19741			Ta_S13112037	0.011	-4.668			Ta_S37852892	0.00715	-4.06912			Ta_S17977116	0.0125	-4.17735			Ta_S13166630	0.0206	-4.3339
Ta_S22369341	0.00777	-4.07746			Ta_S26026058	0.0035	-4.16666			Ta_S32694279	0.0306	-4.06317			Ta_S32531082	0.00495	-4.12046			Ta_S37887180	0.00141	-4.301
Ta_S32494292	0.00297	-4.07364			Ta_S32599956	0.00042	-4.14561			Ta_S17893471	0.0223	-3.88307			Ta_S32533772	0.00258	-3.89198			Ta_S17987494	0.045	-4.0795
Ta_S13122648	0.0075	-4.00395			Ta_S37808479	0.0241	-3.90045			Ta_S17893864	0.00612	-3.78894			Ta_S17978782	0.0293	-3.81638			Ta_S37945512	0.00579	-3.91284
Ta_S16205726	0.000616	-3.95679			Ta_S22379618	0.000199	-3.83648			Ta_S17889538	0.00127	-3.76821			Ta_S12969374	0.0344	-3.74303			Ta_S32697111	0.000247	-3.85244
Ta_S50378784	0.00546	-3.74157			Ta_S13031761	0.0224	-3.81063			Ta_S15903605	0.00733	-3.69892			Ta_S37804719	0.0148	-3.72588			Ta_S46915595	0.0397	-3.8052
Ta_S17988559	0.00581	-3.72938			Ta_S22383694	0.00268	-3.80287			Ta_S15903365	0.0255	-3.61609			Ta_S17980940	0.0178	-3.63103			Ta_S26022082	0.027	-3.78685
Ta_S32630983	0.0031	-3.71943			Ta_S24513530	0.000782	-3.68464			Ta_S15902855	0.00277	-3.57198			Ta_S32427777	0.000161	-3.58013			Ta_S32596305	0.00147	-3.72663
Ta_S17879268	0.0223	-3.67818			Ta_S12990449	0.0331	-3.66191			Ta_S12927050	0.0258	-3.54836			Ta_S32644388	0.00907	-3.55803			Ta_S37821832	0.00909	-3.58132
Ta_S13130890	0.0466	-3.61602			Ta_S17986759	0.0364	-3.66134			Ta_S37925795	0.00398	-3.53721			Ta_S32544024	0.00973	-3.55134			Ta_S32697717	0.0411	-3.51807
Ta_S21612530	0.0129	-3.58771			Ta_S37882692	0.00524	-3.61402			Ta_S24917173	0.00765	-3.48141			Ta_S17512388	0.0172	-3.54113			Ta_S37908820	0.0266	-3.51488
Ta_S18006918	0.0338	-3.56356			Ta_S16255717	0.0334	-3.60182			Ta_S37885033	0.00297	-3.47823			Ta_S32673443	0.00512	-3.52609			Ta_S32499791	0.0112	-3.50594
Ta_S26019221	0.0119	-3.55992			Ta_S17984732	0.00144	-3.59801			Ta_S17981280	0.0236	-3.46809			Ta_S13157624	0.0376	-3.42324			Ta_S17893086	0.0264	-3.47427
Ta_S17890435	0.0337	-3.53921			Ta_S15903098	0.00844	-3.57262			Ta_S22381642	0.00872	-3.46759			Ta_S12921596	0.0183	-3.37135			Ta_S17878431	0.00493	-3.45629
Ta_S32573424	0.00033	-3.52235			Ta_S37947970	0.0258	-3.56595			Ta_S15880225	0.0302	-3.46445			Ta_S37856847	0.0289	-3.36465			Ta_S17896252	0.0465	-3.41804
Ta_S17974840	0.0526	-3.5174			Ta_S17973295	0.00478	-3.55158			Ta_S17980521	0.0089	-3.45846			Ta_S13150369	0.0157	-3.35576			Ta_S26026714	0.00476	-3.36606
Ta_S12922868	0.0361	-3.51601			Ta_S15902661	0.0328	-3.47046			Ta_S17899190	0.0266	-3.41342			Ta_S37806178	0.00588	-3.35325			Ta_S17888596	0.000901	-3.34286
Ta_S22368669	0.0239	-3.49084			Ta_S17974806	0.0504	-3.46986			Ta_S37939928	0.0453	-3.39572			Ta_S37780519	0.0044	-3.35228			Ta_S32647442	0.0549	-3.33964
Ta_S17885725	0.0049	-3.48485			Ta_S13115899	0.0338	-3.46508			Ta_S22389943	0.00503	-3.34143			Ta_S13135340	0.0152	-3.35114			Ta_S16196714	0.0302	-3.33716
Ta_S17885781	0.0162	-3.46458			Ta_S13132845	0.00457	-3.45999			Ta_S13177194	0.000943	-3.33288			Ta_S13137513	0.0428	-3.29113			Ta_S13269262	0.0233	-3.33602
Ta_S22369286	0.0162	-3.43479			Ta_S37780017	0.00826	-3.43475			Ta_S13135094	0.0408	-3.32365			Ta_S37769792	0.0428	-3.28516			Ta_S22496174	0.0102	-3.31117
Ta_S18005917	0.0404	-3.42249			Ta_S37854081	0.00149	-3.4316			Ta_S37864864	0.00464	-3.3115			Ta_S26024384	0.0214	-3.26264			Ta_S13211444	0.015	-3.29769
Ta_S32521549	0.00232	-3.41299			Ta_S32543341	0.0117	-3.42788			Ta_S13057999	0.00247	-3.29814			Ta_S16192450	0.000452	-3.23956			Ta_S13176655	0.0166	-3.29279
Ta_S13567800	0.0452	-3.3948			Ta_S12990602	0.00249	-3.36324			Ta_S32512681	0.0438	-3.27224			Ta_S26019640	0.00959	-3.21515			Ta_S37789303	0.0289	-3.28878
Ta_S17890420	0.0199	-3.37973			Ta_S16223318	0.0152	-3.35334			Ta_S16190012	0.0155	-3.26173			Ta_S17890825	0.00231	-3.19018			Ta_S17884019	0.0198	-3.27245
Ta_S17990058	0.0429	-3.36935			Ta_S12907081	0.0366	-3.33647			Ta_S32682431	0.0465	-3.21238			Ta_S13202570	0.0227	-3.17495			Ta_S13212142	0.0154	-3.22139
Ta_S12922973	0.052	-3.35078			Ta_S12956117	0.0104	-3.31779			Ta_S32418945	0.00123	-3.21022			Ta_S37868063	0.0245	-3.14542			Ta_S32566374	0.000807	-3.21529
Ta_S17985544	0.00884	-3.33179			Ta_S18012832	0.0013	-3.27646			Ta_S18010172	0.012	-3.16938			Ta_S32553433	0.0428	-3.12385			Ta_S17979060	0.0341	-3.20538
Ta_S13034065	0.015	-3.31727			Ta_S17986517	0.0409	-3.26935			Ta_S18007507	0.0165	-3.1554			Ta_S15881940	0.00526	-3.10717			Ta_S32599119	0.00322	-3.20519
Ta_S37787858	0.0242	-3.30452			Ta_S37937078	0.00238	-3.25259			Ta_S16058147	0.0312	-3.12195			Ta_S13202893	0.0118	-3.10491			Ta_S37896882	0.0184	-3.14984
Ta_S32214465	0.0201	-3.26499			Ta_S26025115	0.0243	-3.22407			Ta_S24512706	0.0257	-3.1004			Ta_S26020060	0.0511	-3.10114			Ta_S17971984	0.00438	-3.12649
Ta_S22390703	0.044	-3.23903			Ta_S13011896	0.0359	-3.22233			Ta_S12922887	0.0451	-3.07056			Ta_S17879108	0.0181	-3.09042			Ta_S15824082	0.00915	-3.10809
Ta_S13193801	0.0256	-3.23623			Ta_S12923822	0.026	-3.20708			Ta_S15880652	0.00485	-3.06546			Ta_S18007745	0.0156	-3.06066			Ta_S15824385	0.052	-3.10386
Ta_S17986065	0.00648	-3.21943			Ta_S16235334	0.0461	-3.19616			Ta_S13112139	0.0374	-3.06543			Ta_S17979822	0.0113	-3.04675			Ta_S32521267	0.0326	-3.08406
Ta_S12994759	0.0379	-3.16972			Ta_S32432010	0.0255	-3.19594			Ta_S22387813	0.016	-3.0648			Ta_S18012678	0.0338	-3.02991			Ta_S17989822	0.0302	-3.08104
Ta_S32586650	0.0524	-3.15851			Ta_S13255809	0.00945	-3.19411			Ta_S32534463	0.0171	-3.06159			Ta_S12949626	0.0158	-3.02496			Ta_S37875319	0.0187	-3.07573
Ta_S12915516	0.0485	-3.13243			Ta_S13021817	0.0279	-3.18593			Ta_S32611859	0.045	-3.06005			Ta_S37760755	0.00453	-3.00573			Ta_S22371799	0.00318	-3.03126
Ta_S32665131	0.0408	-3.111			Ta_S26019886	0.0163	-3.18487			Ta_S13151141	0.0369	-3.03376			Ta_S13175341	0.00319	-2.99512			Ta_S12902556	0.0373	-3.0144
Ta_S32502805	0.014	-3.11097			Ta_S22366915	0.00979	-3.18308			Ta_S12957399	0.00523	-3.03128			Ta_S12887792	0.0455	-2.99294			Ta_S17989981	0.0515	-3.01087
Ta_S32585069	0.042	-3.10795			Ta_S32690899	0.0306	-3.13441			Ta_S32553870	0.0336	-3.01622			Ta_S12884189	0.019	-2.98602			Ta_S17883620	0.0108	-3.00646
Ta_S18011698	0.0194	-3.0902			Ta_S13110559	0.00709	-3.13323			Ta_S32573292	0.0151	-3.00292			Ta_S26024953	0.00656	-2.98259			Ta_S12866107	0.0428	-2.99478
Ta_S32604786	0.0273	-3.08111			Ta_S46925202	0.00376	-3.1134			Ta_S32695969	0.00206	-3.00229			Ta_S26020271	0.0452	-2.97798			Ta_S12874041	0.0174	-2.99474
Ta_S13126375	0.0313	-3.06727			Ta_S22390784	0.0367	-3.10812			Ta_S32709563	0.0508	-2.99407			Ta_S32676136	0.0285	-2.96591			Ta_S17890113	0.0544	-2.93556
Ta_S13147127	0.00341	-3.06604			Ta_S50378585	0.0185	-3.10199			Ta_S37809600	0.000853	-2.9918			Ta_S13110853	0.0164	-2.95962			Ta_S18006292	0.0113	-2.9313
Ta_S13144783	0.0236	-3.05492			Ta_S12969234	0.03	-3.0994			Ta_S18012046	0.0254	-2.97212			Ta_S12991815	0.00229	-2.95562			Ta_S13256803	0.0187	-2.92086
Ta_S13048061	0.0183	-3.04839			Ta_S17982970	0.031	-3.09852			Ta_S16253070	0.0172	-2.96293			Ta_S50379144	0.0502	-2.95309			Ta_S17974968	0.00659	-2.92062
Ta_S37771588	0.0229	-3.04518			Ta_S17974004	0.0379	-3.08529			Ta_S12904329	0.0202	-2.95008			Ta_S22388755	0.0479	-2.94551			Ta_S13160749	0.0114	-2.91963
Ta_S32739968	0.0246	-3.03705			Ta_S15903278	0.0221	-3.08038			Ta_S17891041	0.00743	-2.92135			Ta_S17989121	0.0064	-2.93228			Ta_S17980939	0.0148	-2.90117
Ta_S12994761	0.0404	-3.03423			Ta_S24623136	0.0433	-3.07638			Ta_S22944963	0.0125	-2.91296			Ta_S50377731	0.00782	-2.92779			Ta_S12971105	0.0389	-2.88966
Ta_S13171482	0.0134	-3.03244			Ta_S15903576	0.0282	-3.06852			Ta_S16057832	0.00313	-2.91147			Ta_S22384803	0.0104	-2.92653			Ta_S22380927	0.0529	-2.88398
Ta_S16466368	0.0285	-3.01855			Ta_S32522066	0.0373	-3.0655			Ta_S15823978	0.00287	-2.90215			Ta_S24623093	0.0114	-2.92107			Ta_S13028042	0.0181	-2.88312
Ta_S18009823	0.0521	-3.01627			Ta_S13240304	0.0197	-3.05473			Ta_S16198100	0.00842	-2.88306			Ta_S17990054	0.00601	-2.91394			Ta_S32503386	0.0272	-2.88261
Ta_S13146271	0.0398	-3.01458			Ta_S16222474	0.0286	-3.04892			Ta_S17884059	0.00344	-2.88225			Ta_S13267887	0.0107	-2.90095			Ta_S17977657	0.0175	-2.85281
Ta_S13211623	0.0286	-3.01102			Ta_S37771290	0.0101	-3.04593			Ta_S32539840	0.0357	-2.87989			Ta_S32502468	0.000621	-2.8965			Ta_S17986798	0.0181	-2.85153
Ta_S18012444	0.00204	-2.99211			Ta_S16201253	0.00144	-3.04576			Ta_S32502624	0.0374	-2.87506			Ta_S13111806	0.0168	-2.89285			Ta_S17988372	0.0406	-2.83448
Ta_S13205290	0.00699	-2.9907			Ta_S26027096	0.0466	-3.03572			Ta_S32695678	0.00377	-2.87176			Ta_S15824122	0.00623	-2.8705			Ta_S17976145	0.0195	-2.82714
Ta_S17986453	0.0166	-2.96976			Ta_S13190604	0.0221	-3.0264			Ta_S26028389	0.04	-2.85364			Ta_S22373179	0.0237	-2.86593			Ta_S32590357	0.00693	-2.80751
Ta_S32672814	0.0372	-2.96214			Ta_S13025679	0.0313	-3.01214			Ta_S17881377	0.0168	-2.84877			Ta_S15824309	0.0449	-2.8488			Ta_S12940968	0.00147	-2.79734
Ta_S16193809	0.0261	-2.95363			Ta_S50387834	0.0125	-2.98853			Ta_S32671413	0.0513	-2.82597			Ta_S13215713	0.00565	-2.8417			Ta_S16247735	0.0214	-2.78954
Ta_S32524722	0.0116	-2.94819			Ta_S17878879	0.0281	-2.98522			Ta_S13223846	0.0056	-2.81685			Ta_S13145922	0.0107	-2.83709			Ta_S12918477	0.0147	-2.78931
Ta_S26028974	0.0027	-2.93118			Ta_S37928411	0.0216	-2.95873			Ta_S17984724	0.0154	-2.81533			Ta_S26028393	0.00661	-2.83381			Ta_S17987633	0.00022	-2.78474
Ta_S17886280	0.043	-2.92806			Ta_S32679082	0.014	-2.94956			Ta_S15881961	0.021	-2.80195			Ta_S12923199	0.0517	-2.82179			Ta_S32690112	0.0277	-2.78116
Ta_S12943803	0.0375	-2.91195			Ta_S32625305	0.0305	-2.94855			Ta_S32697300	0.04	-2.79123			Ta_S37851118	0.0392	-2.81589			Ta_S12927050	0.0486	-2.76903
Ta_S12982316	0.00883	-2.90319			Ta_S12969955	0.0137	-2.93626			Ta_S40784277	0.0261	-2.78322			Ta_S13224411	0.0427	-2.8118			Ta_S26027709	0.0208	-2.7585
Ta_S32690793	0.00604	-2.8998			Ta_S13144529	0.0222	-2.93168			Ta_S15903116	0.00497	-2.78215			Ta_S32566905	0.0507	-2.8076			Ta_S32678638	0.0136	-2.75832
Ta_S26027487	0.0539	-2.89713			Ta_S17976622	0.018	-2.92355			Ta_S22383206	0.0323	-2.77677			Ta_S18006641	0.0394	-2.80341			Ta_S16058414	0.0171	-2.74402
Ta_S13567769	0.0537	-2.89174			Ta_S32625503	0.0468	-2.92224			Ta_S26019032	0.0206	-2.75351			Ta_S13271908	0.0369	-2.8032			Ta_S26018841	2.71e-05	-2.73554
Ta_S26024591	0.0217	-2.88432			Ta_S43509585	0.0256	-2.91843			Ta_S12922940	0.0273	-2.74278			Ta_S17986640	0.0427	-2.79349			Ta_S22368989	0.000844	-2.71409
Ta_S22383726	0.00902	-2.88309			Ta_S32662235	0.0535	-2.90828			Ta_S32726670	0.0214	-2.74263			Ta_S13049086	0.022	-2.79217			Ta_S17990061	0.0318	-2.71257
Ta_S16978102	0.0157	-2.88002			Ta_S24513635	0.0265	-2.8878			Ta_S26027320	0.0376	-2.73525			Ta_S17980116	0.00747	-2.78468			Ta_S13220160	0.00195	-2.70849
Ta_S26024974	0.0512	-2.87982			Ta_S37760472	0.0135	-2.88015			Ta_S22385524	0.0228	-2.72253			Ta_S13132700	2.81e-06	-2.76341			Ta_S13185710	0.00656	-2.69473
Ta_S22390006	0.0429	-2.86805			Ta_S12923125	0.0444	-2.87782			Ta_S17989282	0.0543	-2.71279			Ta_S40667314	0.00441	-2.75622			Ta_S17985806	0.0145	-2.69175
Ta_S15903661	0.012	-2.86446			Ta_S13146047	0.0487	-2.86225			Ta_S18009913	0.0509	-2.70568			Ta_S32684367	0.00968	-2.74558			Ta_S37839317	0.0433	-2.69116
Ta_S17893217	0.00115	-2.84979			Ta_S13262637	0.00749	-2.85657			Ta_S32653993	0.0257	-2.7002			Ta_S15881573	0.0214	-2.74536			Ta_S12962342	0.0331	-2.67248
Ta_S22379915	0.0158	-2.84899			Ta_S26028447	0.0372	-2.85361			Ta_S32723132	0.022	-2.68592			Ta_S26027320	0.0412	-2.7401			Ta_S15902829	0.041	-2.63889
Ta_S12912166	0.0382	-2.84877			Ta_S12959575	0.0126	-2.85105			Ta_S22373223	0.00623	-2.68276			Ta_S15881623	0.0226	-2.72652			Ta_S13222321	0.0285	-2.63494
Ta_S17986406	0.0209	-2.8181			Ta_S21612359	0.0518	-2.84958			Ta_S37760603	0.0246	-2.67658			Ta_S32693386	0.0265	-2.72106			Ta_S13206952	0.0404	-2.63454
Ta_S32554896	0.045	-2.81658			Ta_S13142938	0.049	-2.84138			Ta_S12926630	0.0103	-2.67287			Ta_S13222130	0.0462	-2.72029			Ta_S13186016	0.0146	-2.63001
Ta_S26023351	0.0175	-2.81125			Ta_S32568633	0.02	-2.83458			Ta_S37850284	0.0388	-2.66455			Ta_S37882707	0.0232	-2.71731			Ta_S37891801	0.0229	-2.61877
Ta_S17886483	0.0509	-2.78132			Ta_S17980697	0.0235	-2.82068			Ta_S12941125	0.0234	-2.66388			Ta_S12877976	0.0223	-2.71479			Ta_S17887385	0.006	-2.61241
Ta_S17976098	0.0216	-2.77821			Ta_S32431936	0.045	-2.81467			Ta_S46933749	0.00373	-2.66337			Ta_S32572098	0.00536	-2.70861			Ta_S26028907	0.0455	-2.60847
Ta_S26028629	0.0137	-2.77558			Ta_S22370890	0.0288	-2.80719			Ta_S26028907	0.0457	-2.65226			Ta_S32665974	0.0325	-2.70314			Ta_S16199839	0.0373	-2.5995
Ta_S37855968	0.0302	-2.77041			Ta_S37808226	0.017	-2.80667			Ta_S32658563	0.0417	-2.63903			Ta_S13272161	0.0422	-2.67723			Ta_S17989550	0.000466	-2.58634
Ta_S13109209	0.0496	-2.77009			Ta_S17879676	0.0324	-2.8062			Ta_S13176802	0.00952	-2.63223			Ta_S17975016	0.00502	-2.67449			Ta_S12964300	0.0363	-2.58592
Ta_S12914926	0.012	-2.76948			Ta_S15903058	0.0157	-2.80601			Ta_S12953759	0.00942	-2.62065			Ta_S13203781	0.0329	-2.67171			Ta_S22521851	0.0491	-2.57911
Ta_S26028365	0.0445	-2.76606			Ta_S17982285	0.0478	-2.8032			Ta_S17975128	0.0313	-2.61633			Ta_S37862669	0.00263	-2.66531			Ta_S13257436	0.0477	-2.57295
Ta_S17975612	0.0401	-2.76301			Ta_S22372053	0.0337	-2.80226			Ta_S12866976	0.0519	-2.61417			Ta_S16214200	0.0313	-2.66113			Ta_S32617966	0.000492	-2.57037
Ta_S17898244	0.0212	-2.75882			Ta_S13144487	0.0464	-2.79873			Ta_S22373364	0.0224	-2.60636			Ta_S22387994	0.0247	-2.66078			Ta_S17890362	0.0305	-2.56544
Ta_S17894254	0.00891	-2.75042			Ta_S13146483	0.018	-2.78889			Ta_S32603452	0.0378	-2.60064			Ta_S17882330	0.0457	-2.65908			Ta_S17895225	0.0459	-2.56465
Ta_S13103900	0.0357	-2.74608			Ta_S22372998	0.0241	-2.7868			Ta_S13114383	0.0144	-2.59626			Ta_S13112701	0.0425	-2.65151			Ta_S16978289	0.00577	-2.56361
Ta_S17988972	0.002	-2.74462			Ta_S12954576	0.00629	-2.77686			Ta_S17879202	0.0118	-2.58496			Ta_S22380567	0.0442	-2.64178			Ta_S12913524	0.0547	-2.55137
Ta_S13111097	0.036	-2.74008			Ta_S12896530	0.00198	-2.77563			Ta_S32520849	0.0361	-2.57955			Ta_S17990052	0.0303	-2.64013			Ta_S13146284	0.011	-2.54733
Ta_S17890130	0.0179	-2.73273			Ta_S12993642	0.0198	-2.77132			Ta_S15902993	0.017	-2.56969			Ta_S32706403	0.0221	-2.63846			Ta_S12990308	0.0479	-2.54257
Ta_S12962343	0.0133	-2.73106			Ta_S32552664	0.0543	-2.76867			Ta_S12971877	0.00808	-2.56932			Ta_S13182577	0.0527	-2.62684			Ta_S12954612	0.0182	-2.53755
Ta_S13211523	0.0141	-2.71823			Ta_S37800006	0.012	-2.75897			Ta_S37767804	0.0389	-2.5646			Ta_S32432010	0.0177	-2.62154			Ta_S13166522	0.042	-2.53581
Ta_S32432010	0.0239	-2.71164			Ta_S13131740	0.00838	-2.75156			Ta_S22390115	0.0451	-2.55427			Ta_S12880080	0.00143	-2.6194			Ta_S14833186	0.00157	-2.53507
Ta_S17977414	0.0199	-2.70898			Ta_S32612422	0.00452	-2.74356			Ta_S37928360	0.046	-2.54957			Ta_S26026845	0.0192	-2.61786			Ta_S26023219	0.000664	-2.52897
Ta_S32593750	0.0375	-2.70822			Ta_S17898272	0.0379	-2.73669			Ta_S37893634	0.00163	-2.54854			Ta_S37894379	0.0547	-2.61313			Ta_S12993039	0.00789	-2.52171
Ta_S13208630	0.0127	-2.70785			Ta_S16058261	0.0173	-2.73281			Ta_S16518369	0.0103	-2.54448			Ta_S12947402	0.000298	-2.60855			Ta_S17988315	0.000921	-2.52101
Ta_S32688973	0.0351	-2.70567			Ta_S32663976	0.0283	-2.72514			Ta_S13135005	0.0544	-2.5386			Ta_S13110756	0.0358	-2.6054			Ta_S16057965	0.0453	-2.51755
Ta_S13272419	0.0068	-2.70499			Ta_S12908264	0.0522	-2.7177			Ta_S24513445	0.00499	-2.53562			Ta_S37750347	0.0277	-2.60022			Ta_S12998046	0.0294	-2.51025
Ta_S17896892	0.0276	-2.69926			Ta_S32568429	0.0418	-2.70626			Ta_S17988504	0.000739	-2.524			Ta_S12934649	0.00201	-2.59465			Ta_S13131079	0.0514	-2.50223
Ta_S12938615	0.0259	-2.69705			Ta_S32642588	0.04	-2.70057			Ta_S12994794	0.00136	-2.51574			Ta_S22372629	0.0519	-2.59028			Ta_S17893600	0.0528	-2.4986
Ta_S15903289	0.0324	-2.68543			Ta_S32670716	0.0257	-2.68838			Ta_S17892740	0.0449	-2.4988			Ta_S32547148	0.0397	-2.58997			Ta_S17886600	0.053	-2.49368
Ta_S12991149	0.0419	-2.66555			Ta_S17986720	0.0479	-2.68666			Ta_S17988028	0.0108	-2.49738			Ta_S26023994	5.49e-05	-2.58317			Ta_S37854632	0.0192	-2.49365
Ta_S26019378	0.000457	-2.65643			Ta_S37752550	0.0191	-2.68337			Ta_S32665414	0.0415	-2.4896			Ta_S17987250	0.033	-2.58103			Ta_S13134433	0.0428	-2.49039
Ta_S32638089	0.0292	-2.65497			Ta_S13041605	0.0145	-2.6761			Ta_S12882511	0.041	-2.48943			Ta_S17885333	0.00459	-2.57645			Ta_S17890642	0.0427	-2.48585
Ta_S13145590	0.0159	-2.64627			Ta_S32708806	0.0361	-2.67304			Ta_S13020699	0.0307	-2.46877			Ta_S17878729	0.00561	-2.57498			Ta_S13027762	0.0278	-2.48574
Ta_S24917173	0.05	-2.64597			Ta_S38676391	0.033	-2.66895			Ta_S37927218	0.00612	-2.46531			Ta_S50382494	0.0467	-2.57469			Ta_S13033453	0.0177	-2.48415
Ta_S13214295	0.0173	-2.64157			Ta_S22385270	0.0151	-2.6632			Ta_S32599247	0.0537	-2.46052			Ta_S13133223	0.0148	-2.5674			Ta_S37895230	0.0169	-2.47896
Ta_S32592281	0.0426	-2.64072			Ta_S32601069	0.0405	-2.65482			Ta_S37853583	0.00963	-2.40582			Ta_S32529534	0.0343	-2.56202			Ta_S37945522	0.016	-2.46884
Ta_S17976078	0.00988	-2.63044			Ta_S12956054	0.036	-2.65294			Ta_S22378820	0.00566	-2.39983			Ta_S26028881	0.0452	-2.5483			Ta_S13137340	0.0429	-2.46333
Ta_S12874252	0.0207	-2.62902			Ta_S26028861	0.0382	-2.64562			Ta_S16238814	0.0183	-2.39747			Ta_S17985421	0.0446	-2.54434			Ta_S32557160	0.042	-2.4573
Ta_S16216495	0.0484	-2.62241			Ta_S16465825	0.00762	-2.64283			Ta_S32523897	0.0223	-2.39061			Ta_S12911889	0.00244	-2.53735			Ta_S17989730	0.0185	-2.45555
Ta_S37828399	0.0351	-2.61647			Ta_S37875781	0.000761	-2.64205			Ta_S17987378	0.000792	-2.38999			Ta_S16227914	0.0184	-2.53697			Ta_S17973648	0.0197	-2.4469
Ta_S18006414	0.00943	-2.6054			Ta_S32495484	0.0146	-2.63284			Ta_S13190728	0.0327	-2.38253			Ta_S32715437	0.000692	-2.5317			Ta_S32706659	0.0402	-2.44546
Ta_S37777123	0.0257	-2.60339			Ta_S37925795	0.0463	-2.62708			Ta_S13136537	0.00397	-2.37696			Ta_S16218971	0.0137	-2.52895			Ta_S37755344	0.0224	-2.44448
Ta_S17884776	0.000905	-2.60176			Ta_S17882783	0.0358	-2.61123			Ta_S37757058	0.0245	-2.37692			Ta_S32613965	0.0483	-2.52713			Ta_S13021327	0.00477	-2.44343
Ta_S13179346	0.00579	-2.59709			Ta_S16189726	0.00849	-2.6089			Ta_S17986306	0.00289	-2.3727			Ta_S22368408	0.0529	-2.52405			Ta_S17982331	0.0446	-2.4426
Ta_S32664431	0.0271	-2.59434			Ta_S32636623	0.0304	-2.59994			Ta_S37908782	0.0362	-2.37179			Ta_S17975595	0.0511	-2.52295			Ta_S16258294	0.0513	-2.43792
Ta_S18252079	0.0216	-2.57319			Ta_S13162309	0.0317	-2.59628			Ta_S15903237	0.0106	-2.36603			Ta_S22365630	0.0275	-2.51641			Ta_S37806380	0.0218	-2.43606
Ta_S32538675	0.0156	-2.57184			Ta_S17988649	0.0157	-2.59418			Ta_S37862305	0.0292	-2.36496			Ta_S37935051	0.0418	-2.51543			Ta_S22370791	0.0401	-2.43071
Ta_S17986532	0.0331	-2.56643			Ta_S13123231	0.0306	-2.59226			Ta_S16216753	0.0187	-2.35784			Ta_S37769529	0.0487	-2.51323			Ta_S13267329	0.0334	-2.41648
Ta_S16253285	0.0433	-2.56638			Ta_S22373652	0.0148	-2.59214			Ta_S16209019	0.0515	-2.35399			Ta_S17985171	0.0164	-2.51069			Ta_S15902590	0.0302	-2.41367
Ta_S32542360	0.0064	-2.56181			Ta_S17988682	0.0308	-2.58755			Ta_S37863041	0.0339	-2.35395			Ta_S17985306	0.0422	-2.50834			Ta_S12997185	0.0518	-2.4021
Ta_S17988279	0.0427	-2.56103			Ta_S26023750	0.0492	-2.58177			Ta_S13144428	0.0321	-2.35333			Ta_S22385711	0.0113	-2.50762			Ta_S32626395	0.0101	-2.39514
Ta_S25563288	0.039	-2.5523			Ta_S17984255	0.0329	-2.57717			Ta_S13206952	0.046	-2.35192			Ta_S13002165	0.0384	-2.50248			Ta_S18006285	0.0158	-2.39455
Ta_S17985533	0.0197	-2.55075			Ta_S17981280	0.00737	-2.56662			Ta_S13239325	0.0384	-2.33897			Ta_S32654045	0.0242	-2.5024			Ta_S17987391	0.0298	-2.3873
Ta_S13164697	0.0529	-2.54292			Ta_S12921932	0.0412	-2.56623			Ta_S32562351	0.019	-2.33739			Ta_S32616057	0.00385	-2.50118			Ta_S35718022	0.0203	-2.38708
Ta_S13132881	0.0249	-2.53678			Ta_S37932968	0.0295	-2.56299			Ta_S24430005	0.0453	-2.33568			Ta_S12994541	0.00926	-2.49749			Ta_S32802488	0.0304	-2.38163
Ta_S13137773	0.00779	-2.53654			Ta_S26018787	0.000647	-2.56015			Ta_S16255619	0.0268	-2.33192			Ta_S17890752	0.0298	-2.48924			Ta_S37887739	0.0337	-2.37843
Ta_S16198275	0.0334	-2.52869			Ta_S13111230	0.0245	-2.55661			Ta_S17985606	0.0216	-2.32938			Ta_S17883664	0.041	-2.48483			Ta_S17975595	0.019	-2.37721
Ta_S17980774	0.0129	-2.52577			Ta_S32550051	0.0387	-2.54746			Ta_S16237221	0.0406	-2.32282			Ta_S13120477	0.00358	-2.482			Ta_S13112565	0.0512	-2.37555
Ta_S17890352	0.0284	-2.51797			Ta_S32536296	0.0511	-2.54569			Ta_S22369198	0.0246	-2.3156			Ta_S17881199	0.031	-2.47693			Ta_S17987659	0.0445	-2.36775
Ta_S12913281	0.0144	-2.51697			Ta_S26024704	0.0356	-2.53993			Ta_S17884143	0.0547	-2.30853			Ta_S26019710	0.0305	-2.47579			Ta_S12864375	0.0336	-2.36159
Ta_S50384966	0.0526	-2.5168			Ta_S32667957	0.0469	-2.53665			Ta_S18012778	0.0423	-2.30821			Ta_S26027096	0.0247	-2.47363			Ta_S22389515	0.0358	-2.36124
Ta_S16227984	0.0507	-2.51236			Ta_S26028985	0.0437	-2.52627			Ta_S12923293	0.00565	-2.30606			Ta_S13037839	0.0465	-2.46987			Ta_S13211594	0.0355	-2.35791
Ta_S17989812	0.00206	-2.50724			Ta_S26025433	0.0318	-2.51719			Ta_S13112549	0.0456	-2.30469			Ta_S16058299	0.0256	-2.46236			Ta_S12980850	0.0168	-2.35255
Ta_S26024473	0.000259	-2.50696			Ta_S17987155	0.0516	-2.51274			Ta_S32701935	0.0447	-2.3029			Ta_S37945512	0.0185	-2.46			Ta_S32688293	0.0284	-2.35224
Ta_S32559144	0.0245	-2.5007			Ta_S22381240	0.028	-2.50518			Ta_S26024640	0.0287	-2.30007			Ta_S13142685	0.00152	-2.4557			Ta_S16058034	0.00281	-2.34777
Ta_S12957450	0.00717	-2.50023			Ta_S13169189	0.0295	-2.50075			Ta_S13149853	0.0196	-2.2994			Ta_S26028732	0.0405	-2.44273			Ta_S13113615	0.0392	-2.34764
Ta_S17975697	0.00301	-2.49699			Ta_S22385636	0.0159	-2.49924			Ta_S22378135	0.0396	-2.29564			Ta_S13112122	0.00884	-2.44014			Ta_S26026933	0.0254	-2.34321
Ta_S17979447	0.0394	-2.49376			Ta_S13169479	0.00211	-2.49909			Ta_S37879794	0.0239	-2.29541			Ta_S17988946	0.0102	-2.43757			Ta_S37774264	0.015	-2.34113
Ta_S22369983	0.0441	-2.48821			Ta_S17980248	0.02	-2.49529			Ta_S12903036	0.0459	-2.29414			Ta_S13163252	0.0335	-2.43316			Ta_S18012838	0.034	-2.33925
Ta_S26018701	0.0434	-2.47885			Ta_S12918982	0.00366	-2.49115			Ta_S26026657	0.0473	-2.28401			Ta_S22366083	0.0175	-2.43273			Ta_S17986269	0.0276	-2.33411
Ta_S17972090	0.00586	-2.47208			Ta_S17986296	0.008	-2.47174			Ta_S32522984	0.0124	-2.28139			Ta_S32641284	0.0234	-2.42933			Ta_S16211851	0.0321	-2.33314
Ta_S13205430	0.00281	-2.47089			Ta_S16231388	0.0142	-2.46973			Ta_S13110175	0.0324	-2.28075			Ta_S32665618	0.0296	-2.42732			Ta_S37919073	0.0465	-2.33023
Ta_S12994515	0.0327	-2.46894			Ta_S22381097	0.0198	-2.4669			Ta_S22388170	0.0405	-2.27521			Ta_S18007098	0.054	-2.41689			Ta_S37929239	0.00802	-2.32489
Ta_S32543453	0.012	-2.4658			Ta_S13147310	0.0257	-2.45722			Ta_S32618137	0.00795	-2.26786			Ta_S12990373	0.000219	-2.41544			Ta_S13202940	0.00166	-2.31828
Ta_S18006484	0.029	-2.4653			Ta_S12946867	0.012	-2.42885			Ta_S32533561	0.0281	-2.26082			Ta_S32724025	0.0205	-2.41493			Ta_S13048872	0.0325	-2.31701
Ta_S17986221	0.0546	-2.46153			Ta_S32704543	0.0516	-2.42335			Ta_S17888063	0.0409	-2.25829			Ta_S26025150	0.000973	-2.41382			Ta_S37846910	0.0262	-2.31639
Ta_S17989481	0.00376	-2.45223			Ta_S15881474	0.0303	-2.4196			Ta_S13099852	0.0115	-2.25795			Ta_S27897859	0.00311	-2.41327			Ta_S12879560	0.00965	-2.31506
Ta_S13152477	0.0182	-2.44937			Ta_S37867657	0.0392	-2.41825			Ta_S17985630	0.00785	-2.25712			Ta_S17889939	0.00325	-2.40817			Ta_S12992182	0.0258	-2.30634
Ta_S13251045	0.0158	-2.44774			Ta_S22367594	0.0185	-2.41775			Ta_S26021452	0.00466	-2.2552			Ta_S13152045	0.0503	-2.40541			Ta_S21311109	0.00341	-2.30198
Ta_S32683599	0.0396	-2.4424			Ta_S13271607	0.0123	-2.41742			Ta_S37781248	0.0363	-2.24938			Ta_S32535627	0.0039	-2.40309			Ta_S13152429	0.00159	-2.29901
Ta_S16222836	0.00756	-2.427			Ta_S15824202	0.0427	-2.40636			Ta_S37882081	0.0488	-2.24832			Ta_S17977759	0.029	-2.40001			Ta_S15824050	0.0413	-2.29728
Ta_S32570297	0.0157	-2.42483			Ta_S18011179	0.00215	-2.40214			Ta_S37817086	0.0126	-2.22713			Ta_S13110775	0.0475	-2.38881			Ta_S37886577	0.0114	-2.2892
Ta_S17971934	0.0304	-2.41607			Ta_S26028451	0.0161	-2.40097			Ta_S13142715	0.0295	-2.2271			Ta_S18008492	0.0479	-2.38855			Ta_S17980627	0.0175	-2.28242
Ta_S37823230	0.0481	-2.41549			Ta_S13203809	0.0508	-2.39681			Ta_S13021666	0.0431	-2.21094			Ta_S13137932	0.00574	-2.38046			Ta_S50387944	0.0212	-2.27735
Ta_S13144773	0.0538	-2.41023			Ta_S13143371	0.0466	-2.39388			Ta_S17984819	0.0496	-2.2098			Ta_S13163337	0.0541	-2.36533			Ta_S37849777	0.0177	-2.27665
Ta_S12994035	0.0124	-2.40933			Ta_S13027062	0.0176	-2.38856			Ta_S22391588	0.00112	-2.20508			Ta_S17985359	0.0419	-2.35526			Ta_S37904357	0.0246	-2.27281
Ta_S13139101	0.0235	-2.40288			Ta_S13131882	0.000893	-2.38422			Ta_S13168057	0.0136	-2.20055			Ta_S12921329	0.0514	-2.35488			Ta_S26021122	0.0529	-2.26622
Ta_S13110708	0.00893	-2.4026			Ta_S32673126	0.0502	-2.38106			Ta_S24513036	0.0171	-2.20008			Ta_S37888201	0.0231	-2.35268			Ta_S16194027	0.0272	-2.2639
Ta_S13223772	0.0286	-2.40201			Ta_S12994641	0.027	-2.38025			Ta_S17880030	0.0303	-2.19776			Ta_S13130941	0.0201	-2.35237			Ta_S17885679	0.027	-2.26183
Ta_S12922992	0.0439	-2.40018			Ta_S12893367	0.0303	-2.38024			Ta_S32709699	0.0131	-2.19313			Ta_S12978288	0.00387	-2.35036			Ta_S13138965	0.00763	-2.25614
Ta_S22388834	0.0222	-2.39169			Ta_S13219988	0.0508	-2.36782			Ta_S17889874	0.0362	-2.19282			Ta_S37831753	0.0125	-2.34792			Ta_S12889186	0.0239	-2.2336
Ta_S13208987	0.00167	-2.39143			Ta_S15903213	0.00278	-2.36285			Ta_S22384470	0.0275	-2.19109			Ta_S12913909	0.032	-2.34241			Ta_S13153356	0.0338	-2.2334
Ta_S32645424	0.013	-2.39042			Ta_S12917469	0.0193	-2.35965			Ta_S15902972	0.0515	-2.18649			Ta_S16203325	0.00466	-2.34122			Ta_S17883253	0.0249	-2.23034
Ta_S18009326	0.00672	-2.38903			Ta_S32662273	0.0373	-2.35584			Ta_S17987229	0.0401	-2.18462			Ta_S26024299	0.0168	-2.33898			Ta_S12906312	0.00818	-2.22281
Ta_S12991470	0.034	-2.3822			Ta_S16057964	0.014	-2.35121			Ta_S22384201	0.0289	-2.17964			Ta_S16058192	0.0215	-2.33644			Ta_S32686675	0.0121	-2.22279
Ta_S13019653	0.0146	-2.36431			Ta_S48375212	0.00911	-2.33998			Ta_S17989609	0.0502	-2.17265			Ta_S17972636	0.0374	-2.3358			Ta_S32628106	0.0283	-2.21673
Ta_S12994470	0.0133	-2.36388			Ta_S17899025	0.017	-2.33726			Ta_S15902914	0.021	-2.17044			Ta_S32510610	0.0167	-2.3301			Ta_S18007348	0.0172	-2.21502
Ta_S32622109	0.00052	-2.36291			Ta_S40667314	0.0432	-2.33189			Ta_S37768296	0.0541	-2.16894			Ta_S13086167	0.0222	-2.32817			Ta_S17890010	0.0181	-2.21324
Ta_S35138773	0.0313	-2.36201			Ta_S12946714	0.0143	-2.32928			Ta_S19221019	0.00116	-2.16132			Ta_S37832773	0.0124	-2.31963			Ta_S32542754	0.0135	-2.20837
Ta_S16229023	0.0299	-2.35746			Ta_S13032400	0.0274	-2.32915			Ta_S26027348	0.0382	-2.1598			Ta_S12918918	0.0536	-2.3149			Ta_S13165349	0.02	-2.20615
Ta_S32704446	0.0159	-2.3531			Ta_S26022480	0.0124	-2.31748			Ta_S16058178	0.0461	-2.15935			Ta_S12934787	0.00417	-2.30636			Ta_S17981165	0.00221	-2.20393
Ta_S43837849	0.0195	-2.34874			Ta_S32686614	0.0213	-2.31188			Ta_S37831460	0.0413	-2.15484			Ta_S32555423	0.0117	-2.27948			Ta_S12904429	0.0505	-2.19549
Ta_S13111282	0.0281	-2.33467			Ta_S13174465	0.00279	-2.30525			Ta_S13046163	0.0193	-2.15351			Ta_S32542754	0.0524	-2.27889			Ta_S16213491	0.00469	-2.18367
Ta_S12925770	0.0152	-2.33312			Ta_S19220644	0.0296	-2.30481			Ta_S12923193	0.0493	-2.14982			Ta_S13002666	0.0204	-2.27147			Ta_S18011140	0.0415	-2.18072
Ta_S17989372	0.0252	-2.33006			Ta_S12889959	0.00506	-2.30391			Ta_S37825330	0.0153	-2.14956			Ta_S16235152	0.00639	-2.26923			Ta_S32560506	0.0327	-2.17836
Ta_S15824131	0.000981	-2.32829			Ta_S12959434	0.000302	-2.29884			Ta_S17984548	0.0193	-2.14794			Ta_S17986916	0.0275	-2.26521			Ta_S26027991	0.04	-2.17627
Ta_S13204912	0.024	-2.32606			Ta_S26026106	0.0511	-2.29207			Ta_S17971993	0.0388	-2.14719			Ta_S37781248	0.0361	-2.25738			Ta_S32716861	0.026	-2.16868
Ta_S26028030	0.0162	-2.32588			Ta_S32605597	0.0312	-2.29001			Ta_S16465225	0.0207	-2.14525			Ta_S13147899	0.000163	-2.24086			Ta_S13262102	0.00729	-2.16341
Ta_S17885705	0.028	-2.32448			Ta_S13144103	0.0189	-2.28917			Ta_S13141473	0.00371	-2.14147			Ta_S17984932	0.0479	-2.23045			Ta_S22388371	0.0241	-2.15503
Ta_S12977414	0.0305	-2.32122			Ta_S12992172	1.27e-05	-2.27852			Ta_S13205040	0.00839	-2.14137			Ta_S13111918	0.0317	-2.22816			Ta_S22388762	0.00397	-2.15311
Ta_S18006315	0.0362	-2.30698			Ta_S12940384	0.0162	-2.27723			Ta_S37760112	0.0217	-2.13886			Ta_S32515220	0.0028	-2.22632			Ta_S22385691	0.012	-2.15295
Ta_S17885053	0.0161	-2.30371			Ta_S17897526	0.0547	-2.26809			Ta_S32508140	0.0346	-2.13764			Ta_S16058355	0.0368	-2.22398			Ta_S22382052	0.0284	-2.13807
Ta_S32539967	0.00496	-2.30308			Ta_S37844177	0.0115	-2.26631			Ta_S17974764	0.0443	-2.13683			Ta_S16264080	0.023	-2.22267			Ta_S15824175	0.0236	-2.1271
Ta_S37939963	0.0361	-2.3002			Ta_S33259669	0.0383	-2.26352			Ta_S22364345	0.00888	-2.13612			Ta_S13188076	0.02	-2.22142			Ta_S32681487	0.0541	-2.12498
Ta_S17980067	0.0446	-2.29942			Ta_S17976963	0.0312	-2.26111			Ta_S13147228	0.0268	-2.13477			Ta_S12912166	0.0203	-2.21187			Ta_S18007015	0.0174	-2.12363
Ta_S17987637	0.0341	-2.28682			Ta_S13189952	0.0189	-2.25749			Ta_S16254744	0.0115	-2.13335			Ta_S16226589	0.044	-2.20902			Ta_S37858848	0.0455	-2.12345
Ta_S22381134	0.00378	-2.2803			Ta_S37943815	0.0105	-2.25733			Ta_S18005881	0.000288	-2.13213			Ta_S17989479	0.0362	-2.2072			Ta_S32731488	0.0388	-2.1223
Ta_S37852453	0.0122	-2.27714			Ta_S13263083	0.0252	-2.25375			Ta_S37847692	0.0274	-2.13204			Ta_S32724944	0.0124	-2.20246			Ta_S12902008	0.0114	-2.11593
Ta_S22521920	0.0186	-2.27082			Ta_S32530240	0.0383	-2.24613			Ta_S16057847	0.00606	-2.13169			Ta_S17890800	0.0412	-2.19597			Ta_S18010723	0.025	-2.11202
Ta_S32665032	0.0237	-2.27003			Ta_S37925399	0.0451	-2.24255			Ta_S22388802	0.0235	-2.13041			Ta_S12969853	0.0472	-2.19558			Ta_S17889686	0.00716	-2.10075
Ta_S17986620	0.0435	-2.25942			Ta_S17974426	0.0186	-2.2424			Ta_S19225303	0.00886	-2.12781			Ta_S22368757	0.00137	-2.19518			Ta_S12896891	0.0187	-2.09574
Ta_S32686491	0.000141	-2.25568			Ta_S32696823	0.0403	-2.23974			Ta_S32681348	0.0117	-2.12153			Ta_S17980861	0.00488	-2.19315			Ta_S32692014	0.0518	-2.09505
Ta_S13180205	0.0192	-2.25336			Ta_S13173393	0.0397	-2.23629			Ta_S18008155	0.0219	-2.11968			Ta_S12914996	0.00845	-2.18964			Ta_S12933472	0.0379	-2.08941
Ta_S37831326	0.0346	-2.2437			Ta_S50382380	0.0138	-2.23397			Ta_S37852958	0.0231	-2.11674			Ta_S13127581	0.0539	-2.18695			Ta_S12994643	0.0463	-2.08813
Ta_S32505490	0.0296	-2.2406			Ta_S32569254	0.0407	-2.229			Ta_S12985396	0.0168	-2.11398			Ta_S32673073	0.0179	-2.18084			Ta_S32628396	0.0181	-2.08794
Ta_S17886063	0.0252	-2.23961			Ta_S32615370	0.0158	-2.22656			Ta_S13192377	0.0542	-2.1133			Ta_S26022900	0.00964	-2.17344			Ta_S13110798	0.00295	-2.07123
Ta_S13144378	0.0334	-2.23799			Ta_S22383501	0.0133	-2.22549			Ta_S22373846	0.0258	-2.11285			Ta_S32426866	0.0382	-2.1734			Ta_S18010741	0.00574	-2.06864
Ta_S32606072	0.0255	-2.2364			Ta_S12980836	0.029	-2.22366			Ta_S17889414	0.0342	-2.11076			Ta_S37923297	0.0438	-2.16854			Ta_S13073653	0.0437	-2.0664
Ta_S32550951	0.0426	-2.22745			Ta_S22385309	0.02	-2.21997			Ta_S17896608	0.0141	-2.10823			Ta_S15902765	0.038	-2.16837			Ta_S17981226	0.0223	-2.06309
Ta_S13255158	0.0191	-2.22338			Ta_S24512901	0.0436	-2.21676			Ta_S18007630	0.00468	-2.10685			Ta_S24430004	0.0111	-2.16549			Ta_S32732903	0.0125	-2.06071
Ta_S13112648	0.0274	-2.2219			Ta_S17888121	0.0306	-2.21611			Ta_S18008346	0.0288	-2.10539			Ta_S32684293	0.0193	-2.16321			Ta_S32499665	0.0198	-2.05791
Ta_S17898853	0.0449	-2.21722			Ta_S26018817	0.0315	-2.20844			Ta_S37775199	0.0367	-2.10301			Ta_S17989319	0.00626	-2.16069			Ta_S13048678	0.0349	-2.05147
Ta_S26027465	0.0193	-2.21224			Ta_S17890692	0.00331	-2.20433			Ta_S13121812	0.021	-2.09901			Ta_S37443274	0.00878	-2.1588			Ta_S16202415	0.00853	-2.0456
Ta_S12979753	0.023	-2.21126			Ta_S37866896	0.0319	-2.19726			Ta_S37942220	0.0397	-2.09369			Ta_S13207888	0.0401	-2.14677			Ta_S12917789	0.00227	-2.04006
Ta_S17979831	0.0361	-2.20731			Ta_S37942072	0.0526	-2.19651			Ta_S26022961	0.0508	-2.0914			Ta_S32638148	0.053	-2.1439			Ta_S12994321	0.0253	-2.03737
Ta_S12990140	0.0235	-2.20099			Ta_S15902813	0.0377	-2.19054			Ta_S13219810	0.00961	-2.08525			Ta_S13115175	0.00196	-2.14139			Ta_S15903380	0.0163	-2.03235
Ta_S22390940	0.0268	-2.19665			Ta_S32675820	0.0172	-2.18735			Ta_S17984889	0.0444	-2.08415			Ta_S32551908	0.011	-2.13548			Ta_S17988014	0.0239	-2.02821
Ta_S13153799	0.0336	-2.18887			Ta_S13184229	0.00445	-2.18204			Ta_S13139575	0.0324	-2.0795			Ta_S17985559	0.0249	-2.13301			Ta_S26026352	0.0247	-2.0265
Ta_S50382348	0.0236	-2.18854			Ta_S26027765	0.0391	-2.17929			Ta_S26022595	0.0454	-2.06977			Ta_S17888396	0.0461	-2.13155			Ta_S17988202	0.0365	-2.0262
Ta_S17889220	0.00409	-2.17833			Ta_S19220831	0.00823	-2.17466			Ta_S17985922	0.0351	-2.0679			Ta_S12946931	0.000939	-2.13073			Ta_S13111303	0.0164	-2.02483
Ta_S12989965	0.00957	-2.17622			Ta_S32569206	0.00783	-2.17418			Ta_S17978782	0.00871	-2.06469			Ta_S19224366	0.0546	-2.12814			Ta_S32426686	0.00917	-2.02174
Ta_S12918813	0.0291	-2.17451			Ta_S17974521	0.0345	-2.17283			Ta_S17879126	0.00444	-2.06327			Ta_S13032385	0.0155	-2.12623			Ta_S12989630	0.0335	-2.02085
Ta_S21002266	0.00678	-2.17156			Ta_S17980625	0.00322	-2.16492			Ta_S12922849	0.0191	-2.06225			Ta_S32585743	0.0266	-2.12133			Ta_S26026636	0.0276	-2.0182
Ta_S17973233	0.049	-2.17071			Ta_S17990011	0.0435	-2.16128			Ta_S17972711	0.00325	-2.06006			Ta_S12976505	0.0314	-2.12033			Ta_S22364619	0.0406	-2.01645
Ta_S37917083	0.00279	-2.16615			Ta_S21138522	0.0396	-2.15788			Ta_S13140210	0.0502	-2.05859			Ta_S17975230	0.00119	-2.11941			Ta_S12991258	0.0492	-2.01434
Ta_S16195239	0.0329	-2.16431			Ta_S22365125	0.0146	-2.15375			Ta_S32697771	0.00633	-2.05755			Ta_S41658041	0.0116	-2.11928			Ta_S13121053	0.00557	-2.00306
Ta_S22371093	0.014	-2.1629			Ta_S32615345	0.00391	-2.15041			Ta_S12899642	0.0253	-2.0561			Ta_S16216920	0.0237	-2.11481			Ta_S37838559	0.00391	-2.00198
Ta_S17887871	0.0128	-2.16026			Ta_S37845692	0.0508	-2.15019			Ta_S32653668	0.00739	-2.05325			Ta_S15903641	0.0151	-2.11238			Ta_S26025246	0.00615	-1.99956
Ta_S17988088	0.0353	-2.15833			Ta_S12923176	0.00958	-2.14974			Ta_S37928800	0.0017	-2.05			Ta_S17883142	0.0125	-2.11019			Ta_S26028787	0.0176	-1.99905
Ta_S17988170	0.00843	-2.15797			Ta_S12979063	0.0438	-2.14816			Ta_S32514522	0.0465	-2.04715			Ta_S17881517	0.0142	-2.11005			Ta_S12871496	0.0422	-1.98581
Ta_S13257948	0.0105	-2.15796			Ta_S26018822	0.0443	-2.14083			Ta_S32534232	0.00384	-2.04686			Ta_S12946079	0.0457	-2.10985			Ta_S32565736	0.0421	-1.98339
Ta_S26021874	0.0348	-2.15712			Ta_S37841698	0.000568	-2.13743			Ta_S12977964	0.0536	-2.04534			Ta_S22390321	0.0225	-2.10327			Ta_S13194607	0.0235	-1.98253
Ta_S17972276	0.0178	-2.15522			Ta_S12969820	0.0185	-2.13629			Ta_S13209999	0.0159	-2.04252			Ta_S18008067	0.0494	-2.09984			Ta_S17978673	0.00922	-1.98082
Ta_S13132499	0.0374	-2.15443			Ta_S17976983	0.0509	-2.13469			Ta_S17879065	0.0187	-2.04146			Ta_S17886406	0.00333	-2.09693			Ta_S50385376	0.00903	-1.98051
Ta_S15903057	0.0245	-2.15104			Ta_S12977459	0.0289	-2.13442			Ta_S13130225	0.0211	-2.03476			Ta_S13271215	0.0197	-2.09654			Ta_S32611184	0.0491	-1.98017
Ta_S22391077	0.0271	-2.14727			Ta_S37885987	0.00356	-2.12796			Ta_S17888883	0.0475	-2.03081			Ta_S19221653	0.0495	-2.09633			Ta_S12946931	0.00098	-1.97924
Ta_S12871818	0.0124	-2.13636			Ta_S22378144	0.00728	-2.12164			Ta_S12903063	0.0299	-2.03022			Ta_S17897385	0.0422	-2.07517			Ta_S12873131	0.0385	-1.97258
Ta_S13268403	0.0368	-2.13513			Ta_S50383142	0.0357	-2.11446			Ta_S13150385	0.024	-2.02875			Ta_S15824082	0.00562	-2.06554			Ta_S32803263	0.0125	-1.96738
Ta_S13150744	0.00148	-2.13387			Ta_S15903519	0.00146	-2.1017			Ta_S15902922	0.00621	-2.02748			Ta_S32671929	0.0212	-2.06402			Ta_S12989552	0.0231	-1.96283
Ta_S44692932	0.0396	-2.13322			Ta_S21008521	0.0217	-2.10025			Ta_S26021848	0.038	-2.0227			Ta_S13208338	0.011	-2.05751			Ta_S17980062	0.00649	-1.95868
Ta_S43509585	0.0425	-2.12775			Ta_S15902867	0.00475	-2.09997			Ta_S22368104	0.0434	-2.02268			Ta_S32613763	0.0355	-2.05674			Ta_S13152348	0.0547	-1.95162
Ta_S37934166	0.0194	-2.11996			Ta_S12935160	0.0247	-2.09924			Ta_S18006223	0.0517	-2.02116			Ta_S37769508	0.00876	-2.05363			Ta_S12965024	0.0532	-1.94806
Ta_S13026832	0.0307	-2.11863			Ta_S22388120	0.0354	-2.09156			Ta_S13044387	0.0239	-2.0175			Ta_S13001537	0.0415	-2.05062			Ta_S13128471	0.0222	-1.94533
Ta_S26020556	0.00718	-2.11506			Ta_S32686707	0.0173	-2.07988			Ta_S22369100	0.0469	-2.01681			Ta_S32540041	0.0371	-2.04759			Ta_S37893634	0.000926	-1.94306
Ta_S13223512	0.00254	-2.11413			Ta_S26025138	0.0522	-2.07934			Ta_S12994346	0.00479	-2.01189			Ta_S50388459	0.029	-2.04334			Ta_S12974948	0.0184	-1.93548
Ta_S17882809	0.0317	-2.11263			Ta_S26027866	0.03	-2.07651			Ta_S22371701	0.00813	-2.00604			Ta_S22390530	0.0508	-2.04108			Ta_S15881479	0.00327	-1.933
Ta_S12917949	0.048	-2.10891			Ta_S26019595	0.0192	-2.06114			Ta_S17977737	0.0451	-2.00272			Ta_S22365773	0.0433	-2.04034			Ta_S13137588	0.00288	-1.92791
Ta_S12947041	0.0534	-2.10037			Ta_S12961075	0.00882	-2.05977			Ta_S32563213	0.0134	-2.00258			Ta_S37877374	0.0253	-2.03824			Ta_S13253446	0.0217	-1.92668
Ta_S13245032	0.00214	-2.09759			Ta_S22378664	0.0165	-2.05856			Ta_S13271317	0.0286	-2.00228			Ta_S15903497	0.0395	-2.03531			Ta_S12972572	0.0332	-1.92218
Ta_S12898625	0.0186	-2.09308			Ta_S17986371	0.0039	-2.0576			Ta_S50389065	0.0466	-2.0019			Ta_S17887961	0.0536	-2.03333			Ta_S17979248	0.0275	-1.92186
Ta_S12926630	0.0122	-2.09255			Ta_S13197690	0.00925	-2.05593			Ta_S17983423	0.054	-2.00003			Ta_S17978650	0.00615	-2.02773			Ta_S43896572	0.0303	-1.91532
Ta_S32571565	0.0132	-2.08812			Ta_S26027910	0.0448	-2.04608			Ta_S13109982	0.0033	-1.9947			Ta_S22383638	0.00941	-2.02698			Ta_S16199319	0.0474	-1.91446
Ta_S18009412	0.0176	-2.08538			Ta_S16464964	0.0521	-2.03649			Ta_S18005883	0.0262	-1.99302			Ta_S32699578	0.0079	-2.02661			Ta_S13028646	0.0217	-1.91346
Ta_S17985565	0.0348	-2.08495			Ta_S15880149	0.04	-2.03243			Ta_S13150388	0.0268	-1.99185			Ta_S15903214	0.0139	-2.02564			Ta_S17972711	0.0232	-1.91247
Ta_S13181092	0.0127	-2.08373			Ta_S12921862	0.00454	-2.03137			Ta_S13128507	0.0163	-1.99176			Ta_S37810404	0.0443	-2.01914			Ta_S32529534	0.0488	-1.91119
Ta_S37925658	0.0453	-2.07568			Ta_S13120923	0.0346	-2.0309			Ta_S37811725	0.0175	-1.99156			Ta_S26027123	0.0255	-2.00966			Ta_S17989081	0.0139	-1.9047
Ta_S17895602	0.0162	-2.07512			Ta_S32627748	0.053	-2.02465			Ta_S15902723	0.0296	-1.99123			Ta_S18008078	0.016	-2.00335			Ta_S17980332	0.0295	-1.90305
Ta_S44692914	0.00072	-2.0661			Ta_S17979437	0.00109	-2.02271			Ta_S24513527	0.00907	-1.98575			Ta_S37789344	0.0422	-2.00168			Ta_S22369432	0.0265	-1.8965
Ta_S22390027	0.0216	-2.06252			Ta_S16217266	0.0164	-2.02194			Ta_S13172800	0.0191	-1.98511			Ta_S12924170	0.04	-1.9968			Ta_S37760603	0.0484	-1.89636
Ta_S12905143	0.03	-2.062			Ta_S17893428	0.0254	-2.02132			Ta_S16227037	0.0471	-1.98461			Ta_S26022678	0.0543	-1.98967			Ta_S13190940	0.0438	-1.88131
Ta_S26021115	0.0403	-2.06146			Ta_S26019417	0.0105	-2.00482			Ta_S32522423	0.0169	-1.98401			Ta_S16265712	0.0452	-1.98467			Ta_S13143574	0.00213	-1.87174
Ta_S16978398	0.0408	-2.05735			Ta_S13141197	0.0524	-2.00168			Ta_S17989129	0.0309	-1.98282			Ta_S13259541	0.0528	-1.9819			Ta_S37874725	0.00926	-1.86985
Ta_S37928360	0.0298	-2.05437			Ta_S13177625	0.0135	-1.99704			Ta_S32525802	0.00731	-1.98191			Ta_S26028449	0.0147	-1.97517			Ta_S12921514	0.0438	-1.86178
Ta_S17981880	0.0386	-2.04967			Ta_S26019640	0.00231	-1.99691			Ta_S22379425	0.0532	-1.981			Ta_S15902972	0.0251	-1.97037			Ta_S24513576	0.0348	-1.86035
Ta_S37811210	0.00923	-2.04938			Ta_S12957896	0.00171	-1.99448			Ta_S40978331	0.0505	-1.9698			Ta_S17984991	0.014	-1.96822			Ta_S32591241	0.0544	-1.85541
Ta_S13173180	0.0222	-2.04784			Ta_S26028683	0.0297	-1.99011			Ta_S13050988	0.0355	-1.96613			Ta_S32500696	0.00639	-1.96358			Ta_S17890762	0.0117	-1.85158
Ta_S17885065	0.0325	-2.04559			Ta_S17987179	0.0503	-1.98794			Ta_S17986555	0.0104	-1.96295			Ta_S32606704	0.0245	-1.95938			Ta_S26028926	0.0462	-1.85121
Ta_S13146979	0.0525	-2.04271			Ta_S26025152	0.0204	-1.98434			Ta_S17898760	0.00214	-1.96261			Ta_S13124778	0.0473	-1.95706			Ta_S17977074	0.0536	-1.84609
Ta_S15903183	0.0411	-2.0417			Ta_S37931644	0.0136	-1.98246			Ta_S22382052	0.0142	-1.96118			Ta_S32684541	0.0335	-1.95542			Ta_S12890400	0.00462	-1.8459
Ta_S17987518	0.00146	-2.03762			Ta_S22386374	0.0532	-1.97927			Ta_S37789191	0.0273	-1.961			Ta_S15881437	0.00313	-1.94862			Ta_S13129319	0.00559	-1.84468
Ta_S32427499	0.0179	-2.03534			Ta_S17986524	0.00822	-1.97849			Ta_S15903015	0.00168	-1.95694			Ta_S37803567	0.00701	-1.94719			Ta_S12992257	0.0502	-1.83993
Ta_S32676922	0.0229	-2.03127			Ta_S26019062	0.00643	-1.96744			Ta_S32738054	0.0425	-1.95618			Ta_S13050445	0.0055	-1.94511			Ta_S37825304	0.0257	-1.8326
Ta_S18011048	0.0241	-2.02921			Ta_S32528468	0.00595	-1.96674			Ta_S17979785	0.0233	-1.95146			Ta_S17886054	0.00112	-1.94406			Ta_S14562374	0.0465	-1.83219
Ta_S15903147	0.0159	-2.02838			Ta_S17894090	0.0457	-1.96359			Ta_S16244309	0.00485	-1.94059			Ta_S37851018	0.0446	-1.94123			Ta_S13145200	0.023	-1.83064
Ta_S16058219	0.0499	-2.02807			Ta_S13210914	0.0202	-1.95905			Ta_S15903501	0.00512	-1.94049			Ta_S16224662	0.0124	-1.93194			Ta_S13138948	0.0244	-1.82872
Ta_S17885640	0.00681	-2.02082			Ta_S16254769	0.00186	-1.95584			Ta_S32520195	0.0453	-1.93743			Ta_S32610491	0.0487	-1.93185			Ta_S13136644	0.00167	-1.82319
Ta_S13205386	0.0136	-2.0194			Ta_S37907416	0.0235	-1.9551			Ta_S17878431	0.0527	-1.93457			Ta_S13026489	0.0147	-1.92843			Ta_S12936160	0.0544	-1.81724
Ta_S37815958	0.0308	-2.01277			Ta_S13207551	0.00576	-1.95427			Ta_S26022900	0.0425	-1.93296			Ta_S12923293	0.0038	-1.92156			Ta_S17973267	0.0279	-1.81375
Ta_S13144110	0.00335	-2.00422			Ta_S17985011	0.0321	-1.95319			Ta_S19224775	0.0191	-1.93158			Ta_S22391588	0.0545	-1.91878			Ta_S37921617	0.0247	-1.81005
Ta_S17984555	0.0507	-2.00396			Ta_S32573396	0.0276	-1.95308			Ta_S17980817	0.035	-1.93098			Ta_S37808616	0.0101	-1.91864			Ta_S13012619	0.0388	-1.809
Ta_S17987859	0.044	-1.99753			Ta_S18006222	0.0516	-1.95224			Ta_S18006139	0.0424	-1.92325			Ta_S12945892	0.0381	-1.91648			Ta_S24513104	0.0407	-1.80663
Ta_S32614961	0.0101	-1.99505			Ta_S12947346	0.00631	-1.94799			Ta_S12993781	0.0279	-1.92092			Ta_S16215027	0.0175	-1.91396			Ta_S22368021	0.0488	-1.80648
Ta_S32582007	0.0258	-1.99418			Ta_S22389913	0.0407	-1.94587			Ta_S17888339	0.0307	-1.91807			Ta_S17980439	0.0251	-1.91036			Ta_S32732894	0.0364	-1.80475
Ta_S12971620	0.0224	-1.9891			Ta_S21003632	0.027	-1.94024			Ta_S15903262	0.021	-1.9143			Ta_S32501935	0.0104	-1.91001			Ta_S26023309	0.0318	-1.80198
Ta_S13139648	0.0538	-1.98775			Ta_S26022592	0.0442	-1.9381			Ta_S26019701	0.0498	-1.91336			Ta_S12923303	0.0157	-1.90679			Ta_S17986217	0.0112	-1.80111
Ta_S17987950	0.00358	-1.98221			Ta_S13221508	0.0455	-1.93395			Ta_S32624613	0.0113	-1.91099			Ta_S13144951	0.0255	-1.89909			Ta_S17976826	0.0367	-1.80064
Ta_S12942745	0.0215	-1.97826			Ta_S13020825	0.0113	-1.92808			Ta_S26021112	0.0085	-1.90676			Ta_S17986292	0.0215	-1.89664			Ta_S37918336	0.0433	-1.7938
Ta_S12902982	0.0158	-1.97767			Ta_S13147836	0.0215	-1.92419			Ta_S16204595	0.00389	-1.90532			Ta_S17888904	0.0253	-1.89612			Ta_S13222248	0.0462	-1.79011
Ta_S32589419	0.0131	-1.97328			Ta_S13112176	0.0166	-1.92418			Ta_S17982675	0.00716	-1.88967			Ta_S37895064	0.0314	-1.89349			Ta_S26021396	0.029	-1.7896
Ta_S16058226	0.018	-1.96991			Ta_S26028512	0.0416	-1.92147			Ta_S22386791	0.0524	-1.88966			Ta_S32556384	0.00062	-1.89			Ta_S19223751	0.00725	-1.78952
Ta_S22373815	0.0532	-1.96644			Ta_S18009393	0.0529	-1.9141			Ta_S15902428	0.0143	-1.88758			Ta_S37756943	0.0222	-1.88547			Ta_S24513637	0.0343	-1.78947
Ta_S37829602	0.0163	-1.95672			Ta_S13152507	0.0233	-1.91039			Ta_S17890992	0.0211	-1.8872			Ta_S37825304	0.0262	-1.88487			Ta_S24623100	0.0285	-1.78871
Ta_S32506525	0.0499	-1.94743			Ta_S13185953	0.0342	-1.90896			Ta_S13132602	0.0474	-1.87997			Ta_S22384739	0.00245	-1.88128			Ta_S17972839	0.00412	-1.78561
Ta_S37936500	0.038	-1.9418			Ta_S37885623	0.0167	-1.9077			Ta_S37760891	0.00976	-1.87359			Ta_S32667032	0.0423	-1.87331			Ta_S37851155	0.051	-1.78039
Ta_S24623046	0.0301	-1.93954			Ta_S37780904	0.00405	-1.90662			Ta_S37893359	0.00868	-1.86947			Ta_S17986888	0.00157	-1.87086			Ta_S16199085	0.0305	-1.77543
Ta_S26029045	0.0162	-1.93504			Ta_S12907043	0.0412	-1.90645			Ta_S37931935	0.0502	-1.8656			Ta_S22379260	0.0113	-1.87068			Ta_S12915057	0.0548	-1.77369
Ta_S26028296	0.0262	-1.92905			Ta_S13222269	0.00157	-1.90359			Ta_S32503152	0.0112	-1.86149			Ta_S17984954	0.0529	-1.86983			Ta_S17888800	0.00804	-1.76948
Ta_S13225225	0.00313	-1.92757			Ta_S32703866	0.0113	-1.90327			Ta_S13137773	0.0471	-1.85879			Ta_S13222541	0.0167	-1.86453			Ta_S37942944	0.0419	-1.76563
Ta_S13223211	0.0151	-1.92391			Ta_S17976974	0.0384	-1.89625			Ta_S17975259	0.00328	-1.85873			Ta_S32589459	0.0105	-1.86306			Ta_S18009295	0.0136	-1.75931
Ta_S22382056	0.0549	-1.92304			Ta_S32656550	0.0189	-1.89435			Ta_S16222619	0.016	-1.85801			Ta_S12971135	0.0213	-1.86228			Ta_S37790237	0.0228	-1.75603
Ta_S17889237	0.00869	-1.92287			Ta_S13192048	0.0338	-1.88858			Ta_S32680735	0.042	-1.85665			Ta_S13207890	0.0233	-1.85908			Ta_S32665618	0.0164	-1.75585
Ta_S17973538	0.0456	-1.92265			Ta_S32618024	0.00383	-1.88426			Ta_S17985880	0.0393	-1.85616			Ta_S13213043	0.023	-1.85883			Ta_S22381942	0.0134	-1.74877
Ta_S13144735	0.0291	-1.92066			Ta_S26026433	0.0374	-1.88254			Ta_S12956692	0.0521	-1.85456			Ta_S26022903	0.017	-1.85829			Ta_S32583333	0.0301	-1.74834
Ta_S37915350	0.0508	-1.91837			Ta_S18007967	0.0212	-1.87607			Ta_S17988528	0.0397	-1.85151			Ta_S32603522	0.00832	-1.85704			Ta_S17976514	0.0172	-1.7443
Ta_S13110821	0.0459	-1.91766			Ta_S17888536	0.0467	-1.87536			Ta_S17882187	0.0201	-1.85145			Ta_S13251069	0.00198	-1.85583			Ta_S17888274	0.0102	-1.74264
Ta_S22371236	0.016	-1.91579			Ta_S26020556	0.0378	-1.87506			Ta_S13226059	0.00725	-1.8477			Ta_S16191923	0.0315	-1.85363			Ta_S37748697	0.0355	-1.7387
Ta_S37815886	0.0249	-1.91177			Ta_S17984081	0.0242	-1.86984			Ta_S32614518	0.0117	-1.84366			Ta_S26028105	0.0433	-1.85338			Ta_S37929225	0.0105	-1.73072
Ta_S13153566	0.00991	-1.90772			Ta_S17989372	0.00713	-1.86912			Ta_S13128610	0.0433	-1.84051			Ta_S17987442	0.0056	-1.85077			Ta_S13189027	0.0476	-1.72981
Ta_S13131412	0.0375	-1.90445			Ta_S12996107	0.00344	-1.86851			Ta_S17984954	0.0196	-1.83917			Ta_S17890366	0.0161	-1.84947			Ta_S13167707	0.0231	-1.72501
Ta_S16238298	0.0286	-1.90392			Ta_S13150059	0.0021	-1.86784			Ta_S12923303	0.0292	-1.8387			Ta_S12947401	0.0433	-1.84791			Ta_S17887755	0.0248	-1.7181
Ta_S13112405	0.038	-1.90374			Ta_S13118730	0.0224	-1.86628			Ta_S18011877	0.0239	-1.83713			Ta_S17898371	0.00842	-1.8476			Ta_S22391088	0.0162	-1.71533
Ta_S38675474	0.00686	-1.90124			Ta_S19223083	0.0358	-1.86569			Ta_S17974313	0.0539	-1.83646			Ta_S12949967	0.0104	-1.84723			Ta_S32717707	0.037	-1.70996
Ta_S13203562	0.0503	-1.89997			Ta_S13185469	0.0313	-1.86421			Ta_S13006823	0.053	-1.83247			Ta_S17896961	0.0533	-1.84609			Ta_S26028659	0.0528	-1.70268
Ta_S32737830	0.0288	-1.8985			Ta_S17974340	0.0134	-1.8617			Ta_S12990778	0.0509	-1.82401			Ta_S13149499	0.0161	-1.83846			Ta_S15881660	0.012	-1.69979
Ta_S17984697	0.0289	-1.89523			Ta_S26026954	0.0209	-1.8546			Ta_S12957896	0.0511	-1.8228			Ta_S22385686	0.00938	-1.8364			Ta_S50378134	0.00632	-1.69743
Ta_S13238344	0.0191	-1.89105			Ta_S17987581	0.0428	-1.85393			Ta_S32585987	0.0249	-1.81993			Ta_S32737043	0.0161	-1.83632			Ta_S37903524	0.0202	-1.69611
Ta_S17976550	0.0444	-1.8886			Ta_S15903606	0.00508	-1.85372			Ta_S12961539	0.0497	-1.81613			Ta_S37759129	0.0469	-1.83527			Ta_S37747628	0.00809	-1.69165
Ta_S22390190	0.0107	-1.88575			Ta_S12971220	0.00557	-1.8489			Ta_S32538556	0.0453	-1.80935			Ta_S26022270	0.0278	-1.83328			Ta_S12902458	0.0221	-1.6882
Ta_S17890180	0.0333	-1.88435			Ta_S17879530	0.0246	-1.84866			Ta_S32617486	0.0115	-1.80914			Ta_S37876556	0.0416	-1.8322			Ta_S37854649	0.00876	-1.68582
Ta_S12867386	0.0448	-1.8779			Ta_S32518355	0.053	-1.84511			Ta_S13244969	0.0281	-1.80831			Ta_S13154023	0.0545	-1.83124			Ta_S17888448	0.0528	-1.68328
Ta_S26023305	0.0524	-1.87488			Ta_S17987620	0.00436	-1.84385			Ta_S50383260	0.00222	-1.80522			Ta_S32700974	0.000425	-1.82792			Ta_S26027348	0.0434	-1.68263
Ta_S12868688	0.000638	-1.87472			Ta_S12948470	0.0368	-1.84332			Ta_S32556022	0.0142	-1.80189			Ta_S13021858	0.0117	-1.82631			Ta_S13237473	0.0305	-1.68034
Ta_S50377655	0.0222	-1.87396			Ta_S32427822	0.0318	-1.84317			Ta_S17898404	0.00125	-1.79402			Ta_S17980749	0.0328	-1.82199			Ta_S32570076	0.0102	-1.67051
Ta_S13199170	0.0337	-1.87255			Ta_S17988652	0.023	-1.8397			Ta_S13161560	0.000939	-1.79336			Ta_S16212808	0.000506	-1.82197			Ta_S37780753	0.0465	-1.66822
Ta_S12961021	0.012	-1.87251			Ta_S17985074	0.0306	-1.83527			Ta_S37922035	0.0525	-1.79193			Ta_S18006623	0.00961	-1.8099			Ta_S18010165	0.0195	-1.65836
Ta_S13120490	0.0432	-1.86157			Ta_S17890213	0.00261	-1.83495			Ta_S13272606	0.0015	-1.79058			Ta_S13116116	0.0298	-1.80956			Ta_S12879042	0.0515	-1.65592
Ta_S32597560	0.0284	-1.85448			Ta_S17985340	0.0148	-1.8324			Ta_S32542754	0.0216	-1.78995			Ta_S15902762	0.0223	-1.80511			Ta_S37940438	0.02	-1.65528
Ta_S13187646	0.0502	-1.85445			Ta_S17899188	0.0191	-1.83177			Ta_S37928648	0.0373	-1.78365			Ta_S13156200	0.0435	-1.80369			Ta_S12874731	0.0222	-1.65295
Ta_S22370902	0.0409	-1.85311			Ta_S13146148	0.0336	-1.82292			Ta_S12891432	0.00971	-1.78301			Ta_S12996064	0.0524	-1.8016			Ta_S13249231	0.0229	-1.64616
Ta_S32631906	0.00638	-1.8527			Ta_S37811723	0.0103	-1.81187			Ta_S13205723	0.00353	-1.78292			Ta_S13031759	0.00212	-1.79878			Ta_S37827894	0.021	-1.6448
Ta_S16058329	0.0405	-1.85057			Ta_S13110700	0.0372	-1.80265			Ta_S22390716	0.0395	-1.78121			Ta_S16978540	0.0192	-1.78661			Ta_S17981301	0.00879	-1.63974
Ta_S13254519	0.0271	-1.84714			Ta_S26027801	0.027	-1.80052			Ta_S18007154	0.0319	-1.77935			Ta_S17883453	0.0105	-1.7837			Ta_S26026095	0.0331	-1.6377
Ta_S12898587	0.00355	-1.84701			Ta_S26022207	0.0254	-1.79944			Ta_S32550069	0.0403	-1.77932			Ta_S16265988	0.0457	-1.78074			Ta_S15903115	0.0539	-1.6376
Ta_S18010149	0.0448	-1.84675			Ta_S26026082	0.0359	-1.79907			Ta_S12903047	0.0149	-1.77741			Ta_S37852791	0.0382	-1.77898			Ta_S32715318	0.0505	-1.63698
Ta_S32501634	0.0131	-1.84464			Ta_S12906881	0.00831	-1.79832			Ta_S13156907	0.0508	-1.77227			Ta_S17893663	0.000404	-1.77828			Ta_S12868775	0.0452	-1.63419
Ta_S17986475	0.0483	-1.84358			Ta_S22373677	0.0436	-1.79668			Ta_S22379228	0.00974	-1.77168			Ta_S32675820	0.00788	-1.77804			Ta_S18007438	0.0255	-1.63306
Ta_S37884983	0.039	-1.84217			Ta_S12956914	0.0475	-1.79588			Ta_S24513149	0.0115	-1.77135			Ta_S18007354	0.0126	-1.77296			Ta_S24512927	0.0196	-1.63246
Ta_S37940494	0.0393	-1.84176			Ta_S13112231	0.0345	-1.79468			Ta_S13202831	0.031	-1.76306			Ta_S32514410	0.019	-1.77136			Ta_S37896585	0.0491	-1.63064
Ta_S12923688	0.0338	-1.83924			Ta_S22390630	0.0327	-1.7921			Ta_S15880298	0.04	-1.7583			Ta_S32686567	0.0313	-1.77065			Ta_S17976897	0.00682	-1.62695
Ta_S12896530	0.0186	-1.83779			Ta_S22378303	0.00911	-1.78958			Ta_S17896966	0.021	-1.75503			Ta_S37780155	0.0492	-1.77035			Ta_S16203219	0.0166	-1.62625
Ta_S26022480	0.00688	-1.83721			Ta_S13221364	0.05	-1.78536			Ta_S19224200	0.0369	-1.75384			Ta_S37882301	0.00967	-1.76699			Ta_S32543371	0.0209	-1.62621
Ta_S32540546	0.00846	-1.83679			Ta_S16243753	0.00947	-1.7841			Ta_S37787950	0.00792	-1.75373			Ta_S17888386	0.0177	-1.76587			Ta_S17980265	0.0433	-1.62374
Ta_S12948979	0.0398	-1.83556			Ta_S13189125	0.0246	-1.78401			Ta_S32565906	0.0364	-1.75197			Ta_S17989282	0.0389	-1.76566			Ta_S13193849	0.00331	-1.62316
Ta_S26026927	0.0166	-1.83191			Ta_S15903241	0.00801	-1.78141			Ta_S26026228	0.0181	-1.75168			Ta_S26022619	0.017	-1.76141			Ta_S17988466	0.013	-1.61734
Ta_S22374193	0.0179	-1.83168			Ta_S50138507	0.0179	-1.78005			Ta_S50387944	0.0312	-1.7463			Ta_S17990008	0.0458	-1.75952			Ta_S24513426	0.0277	-1.61271
Ta_S12963043	0.0423	-1.82779			Ta_S32583624	0.00995	-1.77698			Ta_S12898623	0.00675	-1.74269			Ta_S12865120	0.000255	-1.75787			Ta_S22380968	0.00082	-1.61258
Ta_S22385711	0.0472	-1.82068			Ta_S13144045	0.0112	-1.77696			Ta_S17976998	0.0221	-1.74053			Ta_S13272606	0.00435	-1.7561			Ta_S17976112	0.0507	-1.60783
Ta_S17979773	0.0442	-1.81864			Ta_S26018797	0.021	-1.77373			Ta_S26020784	0.0548	-1.73748			Ta_S13149995	0.03	-1.74181			Ta_S17976147	0.00695	-1.60736
Ta_S12969234	0.0129	-1.81641			Ta_S32591283	0.000702	-1.77058			Ta_S16267602	0.0194	-1.73577			Ta_S32682842	0.0462	-1.73999			Ta_S12987468	0.0392	-1.60521
Ta_S32501549	0.0394	-1.80923			Ta_S32639738	0.00204	-1.76928			Ta_S32626438	0.00454	-1.73428			Ta_S22387408	0.00667	-1.73565			Ta_S12872706	0.0377	-1.60451
Ta_S13177057	0.0379	-1.80798			Ta_S17986949	0.036	-1.76926			Ta_S37789344	0.0255	-1.72453			Ta_S15903408	0.0181	-1.73174			Ta_S12966983	0.0374	-1.60239
Ta_S17982357	0.0205	-1.80498			Ta_S13159814	0.00441	-1.75637			Ta_S39723862	0.0292	-1.72381			Ta_S32703880	0.0146	-1.72898			Ta_S17890275	0.045	-1.60185
Ta_S17878978	0.0107	-1.80139			Ta_S18006839	0.00342	-1.75378			Ta_S26022117	0.0238	-1.72323			Ta_S13268209	0.0153	-1.72555			Ta_S32721704	0.0217	-1.59937
Ta_S22365262	0.0509	-1.80069			Ta_S17979871	0.0165	-1.75131			Ta_S26027105	0.0471	-1.72153			Ta_S13153361	0.00817	-1.72183			Ta_S43287757	0.0117	-1.5929
Ta_S37805458	0.0429	-1.78576			Ta_S12967102	0.00162	-1.75123			Ta_S13151312	0.053	-1.72027			Ta_S13173638	0.0119	-1.71746			Ta_S13173812	0.0301	-1.59201
Ta_S32545908	0.0398	-1.78141			Ta_S17883591	0.0533	-1.74777			Ta_S15879907	0.0244	-1.7191			Ta_S18006656	0.0137	-1.71687			Ta_S31826676	0.0228	-1.59168
Ta_S22379767	0.0265	-1.77093			Ta_S16201557	0.0158	-1.74627			Ta_S17978458	0.0533	-1.7191			Ta_S13163995	0.0229	-1.71407			Ta_S22387821	0.0088	-1.58679
Ta_S17894998	0.039	-1.76884			Ta_S12996453	0.0435	-1.73859			Ta_S22380932	0.0263	-1.71798			Ta_S32707926	0.0185	-1.71102			Ta_S26022726	0.0543	-1.58514
Ta_S17973425	0.00651	-1.76866			Ta_S37926897	0.0181	-1.73845			Ta_S19225808	0.0393	-1.71489			Ta_S16237381	0.0172	-1.70733			Ta_S22369100	0.0369	-1.58376
Ta_S22390908	0.0499	-1.76462			Ta_S17888194	0.043	-1.73779			Ta_S18006583	0.054	-1.71465			Ta_S22383167	0.0331	-1.70281			Ta_S13147249	0.0383	-1.58235
Ta_S13177401	0.0113	-1.7637			Ta_S32537384	0.0313	-1.73644			Ta_S12989605	0.0484	-1.71413			Ta_S13189244	0.0406	-1.70186			Ta_S17989950	0.0132	-1.57588
Ta_S22387824	0.0203	-1.76285			Ta_S32589956	0.0457	-1.73502			Ta_S15880904	0.0396	-1.71039			Ta_S13235509	0.0168	-1.69994			Ta_S13047259	0.0492	-1.57489
Ta_S22484122	0.0118	-1.76111			Ta_S17977805	0.00429	-1.73302			Ta_S17894985	0.0461	-1.70669			Ta_S26027689	0.0116	-1.69908			Ta_S22366690	0.0292	-1.57365
Ta_S12946990	0.0127	-1.75841			Ta_S13043180	0.0251	-1.73284			Ta_S22373368	0.0315	-1.70288			Ta_S16204961	0.0301	-1.6936			Ta_S17893837	0.0447	-1.57197
Ta_S15903211	0.0488	-1.75564			Ta_S16464970	0.0519	-1.73089			Ta_S38675474	0.0538	-1.70166			Ta_S12978749	0.0147	-1.69004			Ta_S26023308	0.0492	-1.57012
Ta_S12936200	0.0348	-1.75043			Ta_S50378784	0.00787	-1.73075			Ta_S17986676	0.0214	-1.70055			Ta_S26026294	0.0055	-1.69			Ta_S13125203	0.0395	-1.56363
Ta_S17985939	0.0226	-1.74479			Ta_S19137951	0.0212	-1.73045			Ta_S17988670	0.00123	-1.7004			Ta_S17978738	0.0358	-1.68888			Ta_S13190974	0.0336	-1.5559
Ta_S17880398	0.0306	-1.73542			Ta_S37760112	0.0316	-1.72804			Ta_S32521911	0.0292	-1.69418			Ta_S15903313	0.0347	-1.6877			Ta_S37779972	0.0271	-1.55479
Ta_S32667160	0.028	-1.73523			Ta_S17883116	0.0301	-1.72272			Ta_S12989898	0.0439	-1.69098			Ta_S26027306	0.00731	-1.68463			Ta_S17987378	0.0413	-1.55478
Ta_S13189375	0.012	-1.7324			Ta_S17887800	0.00604	-1.72081			Ta_S32677130	0.00331	-1.68984			Ta_S13033453	0.00943	-1.68418			Ta_S26026183	0.00743	-1.55444
Ta_S22369160	0.014	-1.732			Ta_S17985888	0.0485	-1.71921			Ta_S17976170	0.0364	-1.67987			Ta_S13047624	0.0233	-1.68416			Ta_S13136857	0.0161	-1.55385
Ta_S12982747	0.0173	-1.72883			Ta_S32652686	0.0437	-1.71918			Ta_S13218565	0.00255	-1.6796			Ta_S37760472	0.0324	-1.68371			Ta_S32695809	0.026	-1.55195
Ta_S37931935	0.0394	-1.72724			Ta_S26027806	0.0411	-1.71907			Ta_S12912166	0.00828	-1.67865			Ta_S32593027	0.00959	-1.68227			Ta_S16058107	0.046	-1.55099
Ta_S17894737	0.0458	-1.72599			Ta_S17973976	0.0511	-1.71743			Ta_S17974051	0.00212	-1.67775			Ta_S17897611	0.0376	-1.68222			Ta_S37889343	0.00923	-1.55017
Ta_S22391016	0.00148	-1.72302			Ta_S18008155	0.0522	-1.71666			Ta_S22368859	0.0102	-1.67516			Ta_S12929339	0.0408	-1.68211			Ta_S32554879	0.0208	-1.54377
Ta_S15881319	0.041	-1.72277			Ta_S32683936	0.0527	-1.71561			Ta_S37789762	0.0209	-1.67083			Ta_S50380268	0.00981	-1.6736			Ta_S12967116	0.0079	-1.54307
Ta_S26028516	0.000447	-1.7195			Ta_S37857493	0.00796	-1.71122			Ta_S32642074	0.0232	-1.67			Ta_S26020647	0.0295	-1.6732			Ta_S16209500	0.0209	-1.54301
Ta_S32699714	0.0528	-1.7135			Ta_S19225323	0.0431	-1.71087			Ta_S22388739	0.00842	-1.66981			Ta_S13111819	0.0287	-1.66932			Ta_S12990164	0.0186	-1.54245
Ta_S22373543	0.00785	-1.71249			Ta_S17894998	0.000814	-1.7107			Ta_S13111208	0.0142	-1.66818			Ta_S16058227	0.0412	-1.66828			Ta_S32696564	0.0354	-1.54132
Ta_S26026990	0.00381	-1.71009			Ta_S32699930	0.0366	-1.70687			Ta_S17888340	0.0441	-1.66792			Ta_S17988059	0.0484	-1.66724			Ta_S18006254	0.0332	-1.53997
Ta_S19225752	0.0124	-1.70577			Ta_S22366886	0.0319	-1.70007			Ta_S12976768	0.00358	-1.66631			Ta_S15879685	0.00535	-1.66102			Ta_S32684367	0.0458	-1.52934
Ta_S32707203	0.0358	-1.7007			Ta_S12881116	0.00466	-1.6988			Ta_S17976427	0.021	-1.6643			Ta_S12990497	0.0457	-1.66023			Ta_S17987320	0.00686	-1.51881
Ta_S22366644	0.00285	-1.70011			Ta_S32574498	0.0378	-1.69617			Ta_S22383729	0.0352	-1.66365			Ta_S17973490	0.0008	-1.6592			Ta_S13111327	0.0103	-1.51855
Ta_S37842553	0.0129	-1.69649			Ta_S26020828	0.0407	-1.69425			Ta_S13055267	0.0316	-1.66135			Ta_S32507045	0.0314	-1.65774			Ta_S26019193	0.0138	-1.51431
Ta_S12965598	0.0325	-1.69413			Ta_S16202936	0.0456	-1.6922			Ta_S37857493	0.0534	-1.65737			Ta_S17983429	0.000792	-1.65565			Ta_S17885918	0.0481	-1.51337
Ta_S32525894	0.0345	-1.69102			Ta_S32426069	0.0482	-1.69194			Ta_S17979060	0.0475	-1.65599			Ta_S12884462	0.0187	-1.65347			Ta_S13112493	0.0111	-1.51208
Ta_S32613198	0.0543	-1.69083			Ta_S13195863	0.0112	-1.69125			Ta_S16205834	0.0535	-1.65426			Ta_S13136328	0.0205	-1.65341			Ta_S15903261	0.0457	-1.50977
Ta_S32633035	0.0342	-1.68615			Ta_S32582783	0.0375	-1.68962			Ta_S37790128	0.0223	-1.65212			Ta_S37770700	0.0378	-1.65115			Ta_S12979611	0.0344	-1.50496
Ta_S32597536	0.0438	-1.68535			Ta_S13147424	0.0397	-1.68791			Ta_S13145317	0.0261	-1.65093			Ta_S22383572	0.0171	-1.65033			Ta_S12993831	0.00959	-1.50386
Ta_S17989500	0.0358	-1.6827			Ta_S32673443	0.00328	-1.68499			Ta_S13137513	0.0545	-1.65074			Ta_S37893634	0.029	-1.64577			Ta_S37928257	0.0439	-1.50086
Ta_S32522190	0.019	-1.67832			Ta_S32606824	0.0463	-1.68323			Ta_S17984423	0.00383	-1.64797			Ta_S12985711	0.0477	-1.64293			Ta_S37823675	0.0252	-1.49555
Ta_S26019993	0.0309	-1.67319			Ta_S22387824	0.0201	-1.68001			Ta_S17885596	0.0489	-1.6428			Ta_S17976559	0.0495	-1.64205			Ta_S12886992	0.0452	-1.49539
Ta_S26022859	0.0104	-1.66883			Ta_S16205786	0.0113	-1.6741			Ta_S18006258	0.0378	-1.64076			Ta_S17895063	0.0423	-1.64142			Ta_S32618582	0.0139	-1.49391
Ta_S32217692	0.00407	-1.66682			Ta_S17988648	0.0135	-1.67278			Ta_S22372629	0.000813	-1.63993			Ta_S17988650	0.00796	-1.64022			Ta_S33578944	0.0534	-1.49018
Ta_S32896826	0.0388	-1.65929			Ta_S22387994	0.00789	-1.67167			Ta_S32683758	0.0324	-1.63973			Ta_S17988359	0.0162	-1.63658			Ta_S12897575	0.00525	-1.48825
Ta_S13202915	0.0458	-1.65875			Ta_S13257513	0.038	-1.66906			Ta_S26028321	0.0453	-1.63875			Ta_S32426662	0.0184	-1.63444			Ta_S15903415	0.037	-1.48668
Ta_S32662235	0.0416	-1.6586			Ta_S32622612	0.0292	-1.66704			Ta_S22378216	0.00535	-1.63697			Ta_S37822501	0.0119	-1.63182			Ta_S32704289	0.00797	-1.48638
Ta_S17987844	0.00484	-1.65482			Ta_S37860451	0.000891	-1.66187			Ta_S22378445	0.0106	-1.63659			Ta_S17987311	0.0465	-1.63177			Ta_S16209202	0.0508	-1.48399
Ta_S18005919	0.0142	-1.6547			Ta_S16465384	0.0422	-1.65698			Ta_S12975532	0.00872	-1.63617			Ta_S12996527	0.0167	-1.62956			Ta_S13131403	0.0398	-1.48183
Ta_S12948679	0.00725	-1.65365			Ta_S32497414	0.0302	-1.65408			Ta_S37760178	0.0199	-1.6317			Ta_S18006251	0.0204	-1.62549			Ta_S13162480	0.0121	-1.48016
Ta_S13132385	0.0222	-1.64599			Ta_S37831221	0.0207	-1.65148			Ta_S37923297	0.00351	-1.62882			Ta_S32568936	0.0503	-1.62014			Ta_S22388802	0.0468	-1.47484
Ta_S22521914	0.0388	-1.64529			Ta_S17989287	0.0209	-1.65039			Ta_S26019271	0.0196	-1.62856			Ta_S17986720	0.0386	-1.62005			Ta_S32572385	0.00499	-1.47322
Ta_S13266718	0.0121	-1.64498			Ta_S32667200	0.0136	-1.65019			Ta_S12947364	0.0254	-1.62783			Ta_S15880961	0.0546	-1.61642			Ta_S13140558	0.0301	-1.47317
Ta_S32684725	0.0291	-1.64464			Ta_S26023305	0.0475	-1.64302			Ta_S13131190	0.0262	-1.62754			Ta_S13232569	0.0293	-1.61543			Ta_S13117609	0.0194	-1.46919
Ta_S17973144	0.054	-1.63928			Ta_S13180419	0.0117	-1.64282			Ta_S22384179	0.00949	-1.6258			Ta_S13002134	0.0326	-1.61288			Ta_S13269701	0.00171	-1.46806
Ta_S22387978	0.0338	-1.63611			Ta_S32673776	0.0329	-1.64012			Ta_S13254144	0.00244	-1.62533			Ta_S22389015	0.0387	-1.61072			Ta_S13120540	0.0491	-1.46491
Ta_S26026313	0.0165	-1.6318			Ta_S32591242	0.0179	-1.6375			Ta_S13187758	0.0477	-1.61885			Ta_S22373003	0.0387	-1.60834			Ta_S12957462	0.0534	-1.45886
Ta_S22372979	0.0503	-1.63124			Ta_S18011934	0.0283	-1.63663			Ta_S37758201	0.0482	-1.61614			Ta_S17985700	0.015	-1.60197			Ta_S17888409	0.0529	-1.45834
Ta_S13130850	0.0418	-1.6297			Ta_S15880592	0.0299	-1.63604			Ta_S26028608	0.0349	-1.61201			Ta_S32643565	0.0248	-1.60183			Ta_S32725786	0.0184	-1.45802
Ta_S32702324	0.0257	-1.62943			Ta_S32656484	0.0243	-1.63239			Ta_S13189949	0.0435	-1.61172			Ta_S26023341	0.0343	-1.60165			Ta_S12902996	0.0504	-1.45323
Ta_S37787128	0.0435	-1.61992			Ta_S18011601	0.0397	-1.62841			Ta_S12996554	0.0171	-1.60657			Ta_S18006920	0.0179	-1.60026			Ta_S17887991	0.0327	-1.45313
Ta_S37861895	0.00803	-1.61908			Ta_S22391040	0.00385	-1.62818			Ta_S32518990	0.0494	-1.60484			Ta_S17975647	0.00121	-1.59932			Ta_S13122471	0.00434	1.4515
Ta_S13214733	0.02	-1.61676			Ta_S12913288	0.000256	-1.62591			Ta_S32542856	0.0356	-1.60236			Ta_S12994537	0.0408	-1.59779			Ta_S26023716	0.0319	1.45181
Ta_S17984557	0.0191	-1.61624			Ta_S32537463	0.00766	-1.62535			Ta_S16057957	0.0354	-1.60086			Ta_S13048892	0.0391	-1.59612			Ta_S13191411	0.0459	1.45337
Ta_S17882913	0.0176	-1.61528			Ta_S17889070	0.00469	-1.62501			Ta_S32493677	0.00871	-1.59218			Ta_S16221997	0.00968	-1.58769			Ta_S37936728	0.0293	1.45454
Ta_S37922987	0.0283	-1.61346			Ta_S22388403	0.029	-1.61399			Ta_S16261860	0.000631	-1.58957			Ta_S37828428	0.015	-1.58743			Ta_S26028038	0.0172	1.45478
Ta_S50381344	0.00357	-1.61108			Ta_S26022138	0.0437	-1.6119			Ta_S18006046	0.0505	-1.58707			Ta_S12989953	0.0548	-1.58601			Ta_S16058070	0.0169	1.45479
Ta_S32720838	0.00282	-1.60757			Ta_S32673435	0.0267	-1.61113			Ta_S32641757	0.00808	-1.58456			Ta_S32593990	0.0517	-1.58572			Ta_S37834507	0.0466	1.45653
Ta_S17889784	0.00595	-1.60432			Ta_S26026491	0.0375	-1.60778			Ta_S13209624	0.0336	-1.57985			Ta_S12996316	0.0108	-1.58466			Ta_S13110314	0.019	1.45655
Ta_S37887926	0.042	-1.60218			Ta_S13131922	0.0391	-1.60475			Ta_S13182623	0.0219	-1.57746			Ta_S32591773	0.0343	-1.58343			Ta_S13110327	0.0457	1.4675
Ta_S17984500	0.0292	-1.60175			Ta_S17985157	0.0146	-1.60109			Ta_S17973235	0.0277	-1.57675			Ta_S32696823	0.00088	-1.57789			Ta_S13162863	0.0374	1.4745
Ta_S13044902	0.0234	-1.60146			Ta_S32573424	0.0491	-1.59784			Ta_S26027771	0.0508	-1.5749			Ta_S32591308	0.00574	-1.57618			Ta_S22365728	0.022	1.47473
Ta_S13110976	0.0374	-1.5953			Ta_S13147031	0.0408	-1.59076			Ta_S32690706	0.0286	-1.57345			Ta_S17987072	0.0186	-1.57536			Ta_S37828311	0.0114	1.47744
Ta_S13172212	0.0146	-1.59277			Ta_S22371855	0.0476	-1.58692			Ta_S37942627	0.00665	-1.56299			Ta_S22367780	0.014	-1.57418			Ta_S17986236	0.0214	1.47898
Ta_S12991854	0.0465	-1.59136			Ta_S15903211	0.00887	-1.58615			Ta_S37805200	0.0503	-1.55943			Ta_S13114372	2.31e-05	-1.57089			Ta_S22391437	0.0466	1.48057
Ta_S37865687	0.0106	-1.58898			Ta_S18011896	0.052	-1.583			Ta_S21004411	0.0135	-1.55755			Ta_S32699763	0.0237	-1.56882			Ta_S12957585	0.00248	1.48073
Ta_S32691004	0.0351	-1.5884			Ta_S17882550	0.00585	-1.58204			Ta_S12961517	0.00906	-1.55467			Ta_S22379302	0.0524	-1.56636			Ta_S32697055	0.0537	1.48305
Ta_S15903295	0.0438	-1.58234			Ta_S18009399	0.0151	-1.57966			Ta_S26020737	0.00124	-1.55466			Ta_S26021374	0.0289	-1.56531			Ta_S13225660	0.0461	1.48974
Ta_S37776095	0.00382	-1.58213			Ta_S32553522	0.0146	-1.57825			Ta_S15881244	0.0183	-1.55037			Ta_S18011603	0.0121	-1.56004			Ta_S32727014	0.0117	1.49123
Ta_S17981028	0.0513	-1.58028			Ta_S16465567	0.0516	-1.57804			Ta_S32555423	0.0238	-1.54823			Ta_S16057866	0.0449	-1.55959			Ta_S19224500	0.0124	1.49182
Ta_S15903547	0.00435	-1.57997			Ta_S12991070	0.0197	-1.57343			Ta_S17972739	0.0143	-1.54372			Ta_S37907612	0.0262	-1.55774			Ta_S26028462	0.0217	1.49249
Ta_S18008079	0.0485	-1.5738			Ta_S17980541	0.0246	-1.57343			Ta_S32551042	0.024	-1.54044			Ta_S13162130	0.0354	-1.55651			Ta_S13242834	0.00223	1.49525
Ta_S32620678	0.00757	-1.57377			Ta_S22383726	0.0214	-1.57341			Ta_S13222658	0.034	-1.53987			Ta_S32659291	0.0449	-1.55044			Ta_S13141149	0.0307	1.49569
Ta_S32697283	0.0518	-1.5705			Ta_S16058440	0.0523	-1.57003			Ta_S13180340	0.0452	-1.53829			Ta_S12976153	0.0249	-1.55036			Ta_S13167148	0.0522	1.4959
Ta_S12923285	0.00456	-1.5701			Ta_S26025974	0.00277	-1.56922			Ta_S15880687	0.0432	-1.53718			Ta_S17987183	0.0527	-1.54957			Ta_S17987736	0.016	1.49731
Ta_S17987839	0.0422	-1.56515			Ta_S13170982	0.015	-1.56532			Ta_S16218996	0.0356	-1.5311			Ta_S12861325	0.0313	-1.54504			Ta_S17980313	0.0294	1.50021
Ta_S15881323	0.0508	-1.56485			Ta_S17894745	0.0113	-1.56223			Ta_S18012251	0.0251	-1.52805			Ta_S12959760	0.0377	-1.54434			Ta_S32721686	0.0322	1.50411
Ta_S37760364	0.0398	-1.55134			Ta_S17986184	0.0434	-1.55911			Ta_S22379068	0.00336	-1.52709			Ta_S13144682	0.0392	-1.54377			Ta_S17985249	0.0509	1.51041
Ta_S32494394	0.0208	-1.55066			Ta_S22384241	0.0153	-1.55167			Ta_S13207719	0.0345	-1.52663			Ta_S22366047	0.0322	-1.53853			Ta_S12972194	0.0354	1.51656
Ta_S26021791	0.00797	-1.54826			Ta_S18010187	0.0487	-1.54945			Ta_S32589529	0.012	-1.52656			Ta_S17985485	0.0332	-1.53846			Ta_S37789404	0.0181	1.51703
Ta_S13271317	0.00854	-1.54638			Ta_S32658221	0.00413	-1.54937			Ta_S12949626	0.0382	-1.52538			Ta_S17984479	0.042	-1.53677			Ta_S13257297	0.0525	1.51896
Ta_S18009388	0.0437	-1.54379			Ta_S22387597	0.0358	-1.54289			Ta_S17989577	0.0255	-1.51916			Ta_S17885968	0.0394	-1.53654			Ta_S26023651	0.0139	1.52262
Ta_S17985007	0.0113	-1.54369			Ta_S37780482	0.0312	-1.53798			Ta_S13048793	3.59e-05	-1.51609			Ta_S32697026	0.000907	-1.53439			Ta_S32522264	0.0186	1.53283
Ta_S50381023	0.0223	-1.54141			Ta_S13211839	0.0434	-1.537			Ta_S17894740	0.0392	-1.5118			Ta_S18006293	0.0511	-1.53023			Ta_S37831020	0.0266	1.53549
Ta_S32572752	0.0275	-1.54032			Ta_S18007015	0.0379	-1.53613			Ta_S17989615	0.0071	-1.50792			Ta_S32560234	0.0101	-1.52219			Ta_S15903576	0.00975	1.54124
Ta_S17896838	0.0324	-1.53846			Ta_S37850289	0.00504	-1.53462			Ta_S17980068	0.0449	-1.50639			Ta_S37928386	0.025	-1.52114			Ta_S17890627	0.0439	1.54251
Ta_S17986923	0.00715	-1.53281			Ta_S17980205	0.022	-1.5337			Ta_S37910017	0.00056	-1.50616			Ta_S17983195	0.0018	-1.52103			Ta_S26028300	0.0526	1.54349
Ta_S15903156	0.043	-1.53253			Ta_S12922874	0.0286	-1.52968			Ta_S26028473	0.0173	-1.50407			Ta_S16058193	0.00525	-1.51836			Ta_S12923006	0.0478	1.54758
Ta_S26026628	0.04	-1.52873			Ta_S12990395	0.00612	-1.52958			Ta_S12915181	0.028	-1.50269			Ta_S32616297	0.0207	-1.51263			Ta_S22390430	0.00123	1.54794
Ta_S22380635	0.00122	-1.52751			Ta_S17979279	0.0491	-1.52904			Ta_S37849777	0.0287	-1.50259			Ta_S12975451	0.0299	-1.50885			Ta_S17979717	0.0472	1.54838
Ta_S16236886	0.00604	-1.52742			Ta_S16254874	0.0397	-1.52567			Ta_S13222607	0.00179	-1.49643			Ta_S15903488	0.03	-1.50874			Ta_S15903156	0.0502	1.5505
Ta_S17883678	0.0419	-1.52701			Ta_S37828079	0.0364	-1.52252			Ta_S18006656	0.0135	-1.49635			Ta_S32614373	0.0123	-1.50862			Ta_S16216938	0.0145	1.55672
Ta_S13222224	0.0277	-1.5204			Ta_S13047217	0.0365	-1.5218			Ta_S12914914	0.0184	-1.49359			Ta_S17987494	0.0498	-1.50674			Ta_S12949592	0.0449	1.56268
Ta_S37783062	0.0078	-1.52032			Ta_S17983195	0.0349	-1.52037			Ta_S12992043	0.0338	-1.49332			Ta_S37944771	0.00797	-1.50526			Ta_S32632939	0.0187	1.56286
Ta_S17893231	0.0415	-1.51883			Ta_S17888417	0.00612	-1.52015			Ta_S24513055	0.0109	-1.49206			Ta_S32735443	0.0184	-1.4997			Ta_S17888950	0.0478	1.56636
Ta_S26021109	0.0208	-1.51734			Ta_S16219301	0.00742	-1.51603			Ta_S32531357	0.0408	-1.49085			Ta_S13144616	0.0161	-1.49519			Ta_S12923129	0.0249	1.56919
Ta_S37807244	0.000716	-1.5173			Ta_S37845623	0.00569	-1.51579			Ta_S12961084	0.0167	-1.49038			Ta_S13139832	0.000229	-1.49502			Ta_S26018997	0.0239	1.57002
Ta_S12913646	0.0527	-1.51523			Ta_S17883135	0.0367	-1.51464			Ta_S13208906	0.00082	-1.48935			Ta_S17979248	0.0141	-1.49297			Ta_S37806076	0.0494	1.57103
Ta_S22369536	0.0361	-1.51327			Ta_S17888093	0.0482	-1.51114			Ta_S13202944	0.0502	-1.48624			Ta_S17974342	0.00767	-1.49175			Ta_S17986071	0.0357	1.57307
Ta_S15903347	0.0235	-1.512			Ta_S32639855	0.047	-1.50981			Ta_S18006207	0.0414	-1.48464			Ta_S13121446	0.0182	-1.48949			Ta_S32632144	0.0138	1.57314
Ta_S17980597	0.0497	-1.50837			Ta_S13139827	0.0381	-1.50884			Ta_S18006292	0.0503	-1.4765			Ta_S26025733	0.0517	-1.48869			Ta_S37809598	0.04	1.57351
Ta_S18012624	0.0299	-1.50197			Ta_S16266634	0.012	-1.50767			Ta_S13185220	0.00793	-1.47295			Ta_S37847272	0.0062	-1.48787			Ta_S37786478	0.0449	1.57653
Ta_S32729216	0.032	-1.50004			Ta_S32723152	0.00146	-1.50757			Ta_S26027709	0.0393	-1.46052			Ta_S32676507	0.02	-1.48732			Ta_S17884270	0.0361	1.57845
Ta_S32552618	0.0422	-1.49841			Ta_S16058271	0.0145	-1.50745			Ta_S22384739	0.0262	-1.4602			Ta_S16233076	0.0307	-1.48676			Ta_S32599889	0.00504	1.58799
Ta_S17985629	0.0154	-1.49744			Ta_S17896892	0.0386	-1.50697			Ta_S17984774	0.0248	-1.45716			Ta_S32623713	0.015	-1.4863			Ta_S17987935	0.048	1.59645
Ta_S13015526	0.0246	-1.49744			Ta_S26020831	0.0228	-1.50627			Ta_S13254826	0.0221	-1.45067			Ta_S32518412	0.0359	-1.48624			Ta_S32656793	0.0369	1.59684
Ta_S37765260	0.00264	-1.49602			Ta_S24623094	0.0334	-1.5027			Ta_S17884457	0.0283	-1.45024			Ta_S22366503	0.0372	-1.48421			Ta_S37942734	0.0126	1.59966
Ta_S17980898	0.0388	-1.493			Ta_S13272419	0.0232	-1.49977			Ta_S13008532	0.0292	-1.45002			Ta_S37779891	0.0375	-1.48331			Ta_S37808806	0.0399	1.60726
Ta_S26028090	0.0335	-1.49012			Ta_S17985490	0.0502	-1.49898			Ta_S13223570	0.022	1.45411			Ta_S30404763	0.0517	-1.48143			Ta_S17986406	0.00307	1.60887
Ta_S25791174	0.0517	-1.48672			Ta_S17980487	0.000122	-1.49602			Ta_S13268651	0.0485	1.45479			Ta_S17987346	0.0522	-1.47388			Ta_S26026413	0.0263	1.61088
Ta_S13056537	0.0195	-1.48566			Ta_S19224455	0.0348	-1.49147			Ta_S18006463	0.00453	1.45561			Ta_S13141459	0.0113	-1.47302			Ta_S13170609	0.0339	1.61241
Ta_S32684730	0.00843	-1.48565			Ta_S13256283	0.0413	-1.48943			Ta_S13170609	0.0229	1.45589			Ta_S15824296	0.0181	-1.47142			Ta_S32693319	0.0132	1.61415
Ta_S32666192	0.0371	-1.48553			Ta_S17989323	0.0326	-1.48658			Ta_S13145597	0.0151	1.45907			Ta_S13167577	0.00985	-1.47002			Ta_S32551094	0.00859	1.61623
Ta_S17989573	0.0189	-1.48427			Ta_S16058494	0.0398	-1.48493			Ta_S32434883	0.00252	1.46214			Ta_S37803448	0.0135	-1.46853			Ta_S32588168	0.00811	1.61707
Ta_S12909250	0.0412	-1.4842			Ta_S22366343	0.0202	-1.48187			Ta_S13049530	0.054	1.46482			Ta_S17975663	0.0233	-1.46763			Ta_S17980248	0.0509	1.61724
Ta_S17984715	0.0466	-1.4823			Ta_S15823787	0.0193	-1.48073			Ta_S17971880	0.0257	1.46888			Ta_S15880298	0.00159	-1.46643			Ta_S26026688	0.0418	1.61827
Ta_S19223424	0.013	-1.47709			Ta_S21612836	0.0088	-1.47954			Ta_S32600748	0.0316	1.47716			Ta_S22366853	0.0242	-1.46599			Ta_S16234328	0.0258	1.6197
Ta_S17886535	0.0275	-1.47374			Ta_S32724584	0.0467	-1.4779			Ta_S15880354	0.0125	1.47776			Ta_S37932022	0.0197	-1.46495			Ta_S12983194	0.0359	1.62003
Ta_S32542221	0.0395	-1.47169			Ta_S17985162	0.00393	-1.47264			Ta_S26024273	0.00934	1.47793			Ta_S18007377	0.0463	-1.4642			Ta_S13021817	0.0358	1.62076
Ta_S13111422	0.0233	-1.47138			Ta_S12995489	0.0478	-1.47172			Ta_S50381289	0.0325	1.47979			Ta_S16243457	0.0537	-1.46242			Ta_S22380061	0.0155	1.62226
Ta_S13257328	0.0236	-1.46929			Ta_S24594730	0.0111	-1.4716			Ta_S32733535	0.0259	1.47995			Ta_S17986732	0.0345	-1.46139			Ta_S13250163	0.0442	1.62489
Ta_S32718246	0.0283	-1.467			Ta_S13146679	0.0362	-1.47148			Ta_S13050451	0.0118	1.48355			Ta_S17980627	0.0168	-1.45601			Ta_S26019742	0.0344	1.62555
Ta_S32506666	0.0363	-1.46253			Ta_S12994657	0.0363	-1.4701			Ta_S26027353	0.0271	1.48696			Ta_S26022753	0.038	-1.45582			Ta_S26027762	0.00682	1.62701
Ta_S12914801	0.0188	-1.45864			Ta_S13042361	0.026	-1.46827			Ta_S13019722	0.037	1.4891			Ta_S32670180	0.0205	-1.45498			Ta_S17987950	0.00381	1.6284
Ta_S12921037	0.0219	-1.4575			Ta_S17985678	0.0354	-1.46522			Ta_S13136758	0.0251	1.48913			Ta_S32704289	0.00718	-1.45388			Ta_S13170737	0.0506	1.6293
Ta_S13144847	0.0519	-1.45534			Ta_S32535201	0.0392	-1.46345			Ta_S13567751	0.00689	1.48985			Ta_S13133855	0.00958	1.45157			Ta_S12996128	0.0375	1.63175
Ta_S22383722	0.0384	-1.45326			Ta_S15903572	0.0203	-1.46233			Ta_S22390793	0.0205	1.49008			Ta_S37928098	0.0141	1.45511			Ta_S12994051	0.0293	1.6358
Ta_S16195397	0.0387	-1.45092			Ta_S15903660	0.0389	-1.46009			Ta_S13214797	0.0464	1.49131			Ta_S22381984	0.0102	1.45591			Ta_S15903217	0.0432	1.64506
Ta_S37827894	0.0404	1.45043			Ta_S26655644	0.0259	-1.45534			Ta_S13141149	0.0513	1.49329			Ta_S17989380	0.0498	1.45602			Ta_S13026215	0.0213	1.64547
Ta_S16214065	0.00989	1.45633			Ta_S32420384	0.0257	-1.45478			Ta_S20755390	0.0267	1.49424			Ta_S22378525	0.0152	1.45617			Ta_S17880125	0.00812	1.64806
Ta_S22390253	0.0352	1.45831			Ta_S22379359	0.041	-1.45044			Ta_S24623050	0.0121	1.49475			Ta_S17987847	0.00537	1.46288			Ta_S17883853	0.00584	1.64932
Ta_S12981331	0.0257	1.46022			Ta_S17988069	0.025	1.45475			Ta_S22380781	0.052	1.49748			Ta_S32653929	0.042	1.46713			Ta_S22372440	0.0104	1.65427
Ta_S22378574	0.0362	1.46232			Ta_S37806969	0.0421	1.45828			Ta_S12975646	0.0509	1.49761			Ta_S33259650	0.000375	1.46729			Ta_S35718032	0.0461	1.65619
Ta_S18012489	0.028	1.46308			Ta_S13269701	0.00619	1.46064			Ta_S13257297	0.0408	1.50283			Ta_S12995560	0.0367	1.46866			Ta_S17988088	0.0161	1.65923
Ta_S32504145	0.0529	1.46347			Ta_S17976147	0.0194	1.46181			Ta_S22369440	0.0208	1.50612			Ta_S17986219	0.0327	1.47053			Ta_S37790501	0.0273	1.66162
Ta_S16245547	0.0216	1.46544			Ta_S32647488	0.0463	1.46213			Ta_S32664215	0.042	1.50845			Ta_S17888601	0.00294	1.47138			Ta_S37759283	0.0485	1.66242
Ta_S17988930	0.0285	1.4677			Ta_S19225189	0.0222	1.4642			Ta_S13142104	0.0391	1.50863			Ta_S12919758	0.0357	1.47755			Ta_S12947060	0.0323	1.6638
Ta_S37936814	0.0133	1.4678			Ta_S22388986	0.0209	1.46445			Ta_S32545544	0.0405	1.51054			Ta_S32547737	0.0331	1.47966			Ta_S17989198	0.0547	1.66762
Ta_S12946857	0.00158	1.47274			Ta_S16203025	0.00957	1.46453			Ta_S37922416	0.0431	1.51217			Ta_S17985095	0.0151	1.48365			Ta_S37942302	0.0238	1.66859
Ta_S32588747	0.0232	1.47687			Ta_S13150196	0.0185	1.46736			Ta_S16246030	0.00331	1.51643			Ta_S13249778	0.0464	1.4852			Ta_S13217854	0.0304	1.67144
Ta_S32539413	0.0495	1.48252			Ta_S17981198	0.0454	1.46937			Ta_S12915034	0.0168	1.51883			Ta_S13050451	0.0444	1.48569			Ta_S18006209	0.0224	1.67325
Ta_S32427736	0.0187	1.48309			Ta_S17889420	0.0352	1.46966			Ta_S17989525	0.0421	1.51988			Ta_S32546147	0.0162	1.48579			Ta_S12994383	0.0359	1.67486
Ta_S26021396	0.035	1.48441			Ta_S16245624	0.0223	1.47338			Ta_S22378705	0.0456	1.521			Ta_S13178427	0.0206	1.48889			Ta_S17888422	0.0451	1.67512
Ta_S22391088	0.0533	1.49329			Ta_S32681049	0.0242	1.47441			Ta_S37789393	0.0229	1.52475			Ta_S32552689	0.00247	1.49047			Ta_S13044902	0.0121	1.67853
Ta_S26019005	0.0252	1.49747			Ta_S32556060	0.0366	1.48133			Ta_S17986790	0.0128	1.52726			Ta_S26028380	0.0264	1.4927			Ta_S17986244	0.048	1.68222
Ta_S13133946	0.049	1.49858			Ta_S17976867	0.0519	1.48451			Ta_S37800054	0.0189	1.52741			Ta_S22386121	0.0131	1.49911			Ta_S26024924	0.0384	1.68451
Ta_S32623222	0.0374	1.49958			Ta_S12902128	0.0207	1.48592			Ta_S16211519	0.0302	1.5292			Ta_S37839629	0.0331	1.5017			Ta_S13179727	0.0447	1.68723
Ta_S22387722	0.0539	1.50137			Ta_S32734341	0.0438	1.48694			Ta_S17979645	0.0271	1.52959			Ta_S17986972	0.034	1.50346			Ta_S32587723	0.0301	1.68798
Ta_S32628145	0.00281	1.50358			Ta_S17985508	0.0335	1.48742			Ta_S32524198	0.0325	1.53366			Ta_S37812030	0.0237	1.50445			Ta_S37854687	0.0107	1.68814
Ta_S16219153	0.0178	1.50416			Ta_S13023300	0.0226	1.4913			Ta_S17001301	0.0501	1.53535			Ta_S32626995	0.0105	1.50839			Ta_S17889478	0.0274	1.69152
Ta_S32543346	0.000513	1.51051			Ta_S17972725	0.0331	1.49225			Ta_S15902573	0.022	1.53564			Ta_S17978846	0.0288	1.50924			Ta_S12864316	0.0167	1.69154
Ta_S37755155	0.0195	1.51178			Ta_S24513637	0.0282	1.49344			Ta_S13132601	0.0267	1.53854			Ta_S32611569	0.0501	1.50943			Ta_S17892747	0.00651	1.69164
Ta_S37838559	0.0102	1.51788			Ta_S32545418	0.0525	1.49415			Ta_S37876281	0.0285	1.54123			Ta_S50377669	0.0143	1.51566			Ta_S13049530	0.0459	1.69323
Ta_S15880204	0.0411	1.52014			Ta_S14813885	0.0145	1.49434			Ta_S17889478	0.0325	1.54623			Ta_S12891688	0.0247	1.51831			Ta_S26026537	0.0542	1.69657
Ta_S12930096	0.0169	1.52147			Ta_S50388072	0.00232	1.49607			Ta_S12902024	0.0145	1.54746			Ta_S37852725	0.0254	1.52006			Ta_S37857780	0.0386	1.69872
Ta_S17978673	0.00593	1.52645			Ta_S13151950	0.0497	1.49684			Ta_S19221102	0.0288	1.55152			Ta_S50378764	0.0436	1.52114			Ta_S32678601	0.0207	1.6988
Ta_S32508941	0.0521	1.52863			Ta_S26024865	0.0386	1.49765			Ta_S26024520	0.0526	1.55189			Ta_S13174500	0.0439	1.52186			Ta_S37906928	0.0171	1.70313
Ta_S22365443	0.0488	1.52942			Ta_S32726760	0.0511	1.49798			Ta_S37790501	0.0412	1.55397			Ta_S17887598	0.0129	1.52204			Ta_S13181804	0.0391	1.70382
Ta_S17988115	0.0457	1.53294			Ta_S12974948	0.0498	1.50073			Ta_S22384836	0.0353	1.55878			Ta_S16058174	0.0413	1.52292			Ta_S16200925	0.0329	1.70539
Ta_S12993823	0.0515	1.53501			Ta_S17987040	0.0508	1.50079			Ta_S24623097	0.0163	1.56015			Ta_S37786908	0.00309	1.53413			Ta_S24623090	0.0397	1.70752
Ta_S13142125	0.0308	1.53583			Ta_S26022970	0.021	1.504			Ta_S16057856	0.0238	1.5602			Ta_S13045091	0.00833	1.53637			Ta_S32723786	0.0387	1.70944
Ta_S17973586	0.0027	1.53662			Ta_S13143909	0.0176	1.50402			Ta_S13157300	0.0414	1.56161			Ta_S22944971	0.0469	1.5381			Ta_S16058174	0.0276	1.71229
Ta_S37853308	0.00894	1.53968			Ta_S32539691	0.0479	1.50479			Ta_S32509410	0.00335	1.56529			Ta_S26027316	0.0118	1.54391			Ta_S22390940	0.0174	1.71417
Ta_S22373574	0.0269	1.55094			Ta_S37849777	0.012	1.5055			Ta_S13158636	0.018	1.56683			Ta_S13233366	0.0358	1.54449			Ta_S13181633	0.00466	1.71731
Ta_S15824175	0.0164	1.55162			Ta_S22368543	0.0362	1.51029			Ta_S26023418	0.0187	1.56768			Ta_S17979693	0.0501	1.54734			Ta_S32521615	0.0496	1.7181
Ta_S13135325	0.0402	1.55206			Ta_S24513426	0.0389	1.51225			Ta_S13112803	0.0335	1.57505			Ta_S37845003	0.0317	1.55185			Ta_S18006155	0.000823	1.72285
Ta_S37847748	0.0521	1.55236			Ta_S22384836	0.0268	1.51231			Ta_S16221692	0.0152	1.57624			Ta_S12923155	0.0457	1.55646			Ta_S46925215	0.053	1.72573
Ta_S13143574	0.0431	1.55287			Ta_S12917376	0.0185	1.51291			Ta_S26028462	0.0123	1.57732			Ta_S17884136	0.00758	1.56028			Ta_S37910075	0.0453	1.72809
Ta_S37823675	0.018	1.55328			Ta_S22389515	0.0313	1.51472			Ta_S18010177	0.0205	1.57766			Ta_S22384540	0.035	1.56388			Ta_S13111346	0.0184	1.72945
Ta_S37608492	0.00811	1.55734			Ta_S37823675	0.0398	1.5157			Ta_S13021817	0.0216	1.57874			Ta_S17888924	0.00706	1.56515			Ta_S50381862	0.044	1.73355
Ta_S32535013	0.0329	1.5602			Ta_S24512853	0.013	1.51865			Ta_S17990024	0.0461	1.58283			Ta_S37860451	0.0496	1.5734			Ta_S37923115	0.0452	1.73395
Ta_S32721704	0.0478	1.56032			Ta_S13032683	0.0266	1.51922			Ta_S13137295	0.0334	1.58616			Ta_S17890434	0.0423	1.57475			Ta_S32700693	0.0163	1.74417
Ta_S12868775	0.0464	1.56111			Ta_S18012306	0.0393	1.52441			Ta_S13217854	0.0137	1.58817			Ta_S17972803	0.0421	1.57656			Ta_S17974130	0.0188	1.74471
Ta_S13138913	0.0438	1.56287			Ta_S16256726	0.0237	1.52865			Ta_S17987736	0.00315	1.58835			Ta_S17984554	0.00723	1.57664			Ta_S26023357	0.046	1.74754
Ta_S32581698	0.0541	1.56493			Ta_S17974809	0.0497	1.52978			Ta_S17988396	0.0094	1.58921			Ta_S17988631	0.0285	1.57765			Ta_S13172744	0.0483	1.7518
Ta_S32428257	0.0104	1.56968			Ta_S32571536	0.0249	1.53042			Ta_S17977368	0.0171	1.59155			Ta_S17987620	0.0176	1.57873			Ta_S37846567	0.0112	1.75341
Ta_S12957462	0.00788	1.57021			Ta_S17879132	0.0209	1.53125			Ta_S44692929	0.0146	1.59493			Ta_S32733535	0.0303	1.58021			Ta_S22388935	0.029	1.75688
Ta_S50382548	0.0212	1.57152			Ta_S26022120	0.00157	1.53204			Ta_S50378148	0.022	1.59539			Ta_S22366886	0.0222	1.58439			Ta_S16215564	0.0527	1.76047
Ta_S32540106	0.0543	1.57388			Ta_S12922986	0.0348	1.53383			Ta_S12959831	0.041	1.59768			Ta_S17986580	0.0466	1.58497			Ta_S17982676	0.0408	1.76179
Ta_S32697213	0.000637	1.57424			Ta_S50381785	0.0296	1.53428			Ta_S13135617	0.00117	1.59804			Ta_S15824046	0.0168	1.58763			Ta_S16465843	0.0532	1.76283
Ta_S16978289	0.0105	1.57705			Ta_S50384561	0.0189	1.53466			Ta_S32632939	0.0179	1.59825			Ta_S32734865	0.0513	1.59192			Ta_S32553522	0.0106	1.76671
Ta_S17985406	0.000523	1.58573			Ta_S15880319	0.0307	1.53547			Ta_S13119076	0.0183	1.60157			Ta_S13113700	0.0187	1.59264			Ta_S22383726	0.00527	1.78356
Ta_S17980062	0.00696	1.58601			Ta_S37789608	0.0132	1.5359			Ta_S13000140	0.000962	1.60159			Ta_S17896588	0.0441	1.59741			Ta_S17979645	0.0404	1.78523
Ta_S13129319	0.0371	1.58867			Ta_S12961995	0.0278	1.54058			Ta_S17973575	0.0178	1.60439			Ta_S13111099	0.0197	1.59924			Ta_S13147127	0.00475	1.787
Ta_S18009591	0.0354	1.59427			Ta_S37808814	0.0346	1.54695			Ta_S16259726	0.0274	1.61199			Ta_S37886578	0.0125	1.59938			Ta_S26020655	0.000969	1.78928
Ta_S13208687	0.0125	1.59613			Ta_S16209202	0.0537	1.5518			Ta_S16215564	0.0485	1.61508			Ta_S37809725	0.0399	1.60184			Ta_S37939963	0.003	1.7933
Ta_S12921674	0.0131	1.59711			Ta_S12956888	0.0287	1.55945			Ta_S19222803	0.0183	1.61625			Ta_S12942984	0.0123	1.60301			Ta_S32667160	0.00363	1.7954
Ta_S18007381	0.0017	1.60036			Ta_S17898610	0.0443	1.56161			Ta_S13149631	0.013	1.61683			Ta_S16057836	0.0503	1.60653			Ta_S32701876	0.0212	1.80318
Ta_S24623100	0.0534	1.60244			Ta_S26028516	0.0473	1.56187			Ta_S32738641	0.00639	1.61839			Ta_S16227327	0.0391	1.60919			Ta_S22378705	0.0104	1.80893
Ta_S13112154	0.00602	1.60294			Ta_S37896617	0.0345	1.56382			Ta_S15881540	0.0166	1.62127			Ta_S13111625	0.00886	1.61031			Ta_S22371610	0.0546	1.81113
Ta_S17890649	0.0332	1.6099			Ta_S13026404	0.0441	1.57156			Ta_S17981198	0.0177	1.62135			Ta_S26025535	0.0172	1.61227			Ta_S18012624	0.0099	1.81226
Ta_S37807014	0.0309	1.61657			Ta_S17982237	0.00989	1.57532			Ta_S15902506	0.0214	1.62408			Ta_S32566588	0.0326	1.61275			Ta_S13175290	0.016	1.81385
Ta_S32688244	0.0345	1.61767			Ta_S17895317	0.00752	1.57702			Ta_S50384082	0.0396	1.62545			Ta_S22388195	0.0403	1.61627			Ta_S22369862	0.016	1.81534
Ta_S22372610	0.0373	1.61884			Ta_S37925104	0.049	1.5791			Ta_S26026688	0.0413	1.62948			Ta_S18005938	0.0301	1.62563			Ta_S13026862	0.00686	1.817
Ta_S15824164	0.022	1.61932			Ta_S13247345	0.0169	1.57951			Ta_S15902890	0.0138	1.63118			Ta_S33578941	0.0341	1.62985			Ta_S21612530	0.0255	1.81784
Ta_S17884814	0.0236	1.62642			Ta_S12922791	0.0399	1.58311			Ta_S13208841	0.0544	1.63375			Ta_S26026493	0.017	1.63139			Ta_S17987299	0.0178	1.81851
Ta_S15880106	0.047	1.62666			Ta_S17989777	0.0469	1.58323			Ta_S37786478	0.0201	1.63428			Ta_S32699272	0.0357	1.63339			Ta_S13177057	0.005	1.81927
Ta_S32707065	0.0455	1.62754			Ta_S32573080	0.0171	1.58923			Ta_S26026322	0.0238	1.63811			Ta_S13010601	0.0262	1.63651			Ta_S13145058	0.0501	1.82053
Ta_S15902893	0.0505	1.62815			Ta_S18006254	0.0546	1.59032			Ta_S32686916	0.0152	1.64545			Ta_S17982324	0.022	1.63908			Ta_S22373206	0.0373	1.82174
Ta_S17984432	0.0288	1.63464			Ta_S17879755	0.0298	1.59046			Ta_S17985266	0.0505	1.64556			Ta_S13214797	0.0488	1.64306			Ta_S13253191	0.00645	1.82244
Ta_S32640721	0.017	1.64104			Ta_S16209712	0.00806	1.59333			Ta_S37825175	0.0504	1.64799			Ta_S18012153	0.00274	1.64412			Ta_S13182887	0.0437	1.8242
Ta_S37747465	0.0496	1.64484			Ta_S17989081	0.00505	1.5957			Ta_S37948633	0.0168	1.65616			Ta_S17987736	0.0077	1.64559			Ta_S26023400	0.0525	1.82506
Ta_S15903426	0.0102	1.64507			Ta_S13211783	0.0516	1.59854			Ta_S17986210	0.0437	1.65702			Ta_S13185763	0.0351	1.65206			Ta_S32434883	0.0191	1.82581
Ta_S13130580	0.033	1.64532			Ta_S13209780	0.0361	1.60134			Ta_S16263750	0.0123	1.66137			Ta_S17986915	0.00274	1.65277			Ta_S13157300	0.017	1.83085
Ta_S37790237	0.0201	1.64649			Ta_S32589564	0.0356	1.60376			Ta_S22389339	0.0118	1.67087			Ta_S22377826	0.0313	1.65589			Ta_S37876781	0.00192	1.83837
Ta_S22378178	0.0351	1.64696			Ta_S37748976	0.0488	1.60615			Ta_S12965080	0.0228	1.67512			Ta_S15903063	0.0283	1.65673			Ta_S26027204	0.0342	1.83843
Ta_S16225151	0.000715	1.64766			Ta_S22381598	0.0302	1.60779			Ta_S32506617	0.0119	1.67547			Ta_S13015107	0.0472	1.65733			Ta_S17981502	0.0161	1.84206
Ta_S17879381	0.0245	1.64789			Ta_S12994321	0.0162	1.61071			Ta_S32504113	0.00422	1.68147			Ta_S13215787	0.0415	1.66279			Ta_S13168716	0.0224	1.84448
Ta_S32525480	0.0417	1.65044			Ta_S18011069	0.0373	1.61122			Ta_S32429273	0.0446	1.68589			Ta_S12962214	0.0114	1.66772			Ta_S26022505	0.0467	1.85149
Ta_S22378672	0.00447	1.65248			Ta_S32635933	0.0464	1.61291			Ta_S13056842	0.0441	1.69217			Ta_S12915390	0.000218	1.67036			Ta_S22367174	0.0436	1.85199
Ta_S37901766	0.0474	1.65826			Ta_S13162480	0.0084	1.61308			Ta_S26028380	0.00073	1.69238			Ta_S26028775	0.0192	1.67233			Ta_S18007205	0.0489	1.85365
Ta_S13244310	0.0519	1.66951			Ta_S37929198	0.0285	1.61616			Ta_S13185603	0.049	1.69336			Ta_S37849394	0.025	1.67285			Ta_S32601265	0.00703	1.85702
Ta_S26026095	0.000621	1.67317			Ta_S17885918	0.0438	1.61674			Ta_S12996128	0.0387	1.6934			Ta_S44692929	0.0469	1.67499			Ta_S22386121	0.0106	1.8691
Ta_S12937377	0.00303	1.67719			Ta_S12873282	0.036	1.62038			Ta_S13043520	0.0111	1.69733			Ta_S13147225	0.0328	1.67572			Ta_S12948136	0.00487	1.86915
Ta_S12929827	0.00199	1.67773			Ta_S37926246	0.0136	1.62183			Ta_S32431966	0.0115	1.70007			Ta_S15903191	0.0103	1.67828			Ta_S32509410	0.0268	1.87013
Ta_S17987500	0.0126	1.6786			Ta_S13112493	0.0181	1.62425			Ta_S37887737	0.0402	1.70714			Ta_S32510296	0.0466	1.6817			Ta_S17987859	0.052	1.87297
Ta_S50383970	0.0336	1.68371			Ta_S13019692	0.0525	1.62553			Ta_S19225546	0.0291	1.71009			Ta_S32700693	0.0505	1.68208			Ta_S32610994	0.0213	1.8754
Ta_S17976897	0.0481	1.68894			Ta_S13112154	0.00243	1.62767			Ta_S17977415	0.0224	1.71088			Ta_S32585191	0.0271	1.68443			Ta_S13185288	9.77e-05	1.87921
Ta_S17888448	0.0519	1.69291			Ta_S17878431	0.0463	1.63094			Ta_S18009609	0.0457	1.71096			Ta_S24623050	0.0181	1.68658			Ta_S26026455	0.00892	1.88018
Ta_S17985417	0.0332	1.69469			Ta_S37929225	0.00913	1.63202			Ta_S26026455	0.0363	1.71497			Ta_S12914949	0.00061	1.69057			Ta_S16267723	0.0227	1.88269
Ta_S17883620	0.0176	1.69801			Ta_S32655950	0.0511	1.6327			Ta_S26020095	0.0513	1.72232			Ta_S37891721	0.0163	1.69178			Ta_S32643557	0.0218	1.88426
Ta_S32425345	0.00723	1.70216			Ta_S17985766	0.00991	1.63325			Ta_S13223397	0.0461	1.73435			Ta_S17892747	0.00954	1.70645			Ta_S32738844	0.0271	1.89304
Ta_S13111363	0.0474	1.70832			Ta_S17984845	0.00342	1.63364			Ta_S26024975	0.0426	1.73509			Ta_S13143197	0.0203	1.70909			Ta_S13175852	0.0442	1.89585
Ta_S18012803	0.0252	1.71233			Ta_S13151197	0.027	1.63466			Ta_S32653929	0.0122	1.73863			Ta_S17986313	0.019	1.71101			Ta_S32495082	0.0144	1.8977
Ta_S12965024	0.0073	1.71535			Ta_S17975595	0.0524	1.63732			Ta_S13144709	0.0279	1.74799			Ta_S32721686	0.0185	1.71108			Ta_S18010149	0.0238	1.89805
Ta_S32601109	0.0231	1.71573			Ta_S32664898	0.0533	1.63755			Ta_S46925416	0.0522	1.74988			Ta_S16263479	0.0395	1.71321			Ta_S26018703	0.0326	1.90021
Ta_S32643099	0.0117	1.72317			Ta_S22388371	0.043	1.64076			Ta_S13111346	0.0194	1.75504			Ta_S17975978	0.0432	1.71969			Ta_S12996538	0.0129	1.9077
Ta_S32506266	0.0375	1.72403			Ta_S13112747	0.0277	1.6415			Ta_S32435412	0.0155	1.75644			Ta_S32678601	0.023	1.72079			Ta_S37823717	0.0447	1.91354
Ta_S22377717	0.00471	1.72463			Ta_S12995266	0.0536	1.64198			Ta_S37884990	0.0175	1.75674			Ta_S13147260	0.0424	1.72137			Ta_S26022690	0.0482	1.91366
Ta_S32702615	0.0359	1.72763			Ta_S37825304	0.0167	1.64228			Ta_S17888007	0.0489	1.75681			Ta_S13128486	0.0394	1.72313			Ta_S13050451	0.0399	1.91496
Ta_S13022678	0.0478	1.72775			Ta_S26019644	0.0299	1.6426			Ta_S12990006	0.00944	1.76304			Ta_S16232197	0.00561	1.72348			Ta_S17889422	0.0545	1.91504
Ta_S13267600	0.0532	1.73054			Ta_S15902665	0.0473	1.64347			Ta_S37923115	0.0284	1.77168			Ta_S15903106	0.0471	1.72953			Ta_S17985240	0.0444	1.91557
Ta_S16245624	0.0209	1.73141			Ta_S22380921	0.0543	1.64749			Ta_S12994110	0.00427	1.77192			Ta_S17975406	0.012	1.73042			Ta_S37807212	0.0329	1.91579
Ta_S12926414	0.0479	1.73381			Ta_S16209500	0.0192	1.64886			Ta_S12955430	0.0498	1.77207			Ta_S13115718	0.00575	1.7319			Ta_S13199060	0.0254	1.91801
Ta_S17977355	0.0461	1.73755			Ta_S32624955	0.0523	1.65663			Ta_S26019644	0.021	1.77238			Ta_S32622102	0.0173	1.73239			Ta_S13178667	0.0118	1.91897
Ta_S26028218	0.0443	1.73773			Ta_S32543669	0.0182	1.664			Ta_S13128486	0.00529	1.77378			Ta_S13133530	0.0468	1.73839			Ta_S12988121	0.00982	1.92132
Ta_S17989081	0.00596	1.73993			Ta_S13227773	0.0282	1.66474			Ta_S32521696	0.0209	1.77778			Ta_S17984884	0.0144	1.73889			Ta_S15881917	0.0391	1.92419
Ta_S32656480	0.0247	1.74153			Ta_S24623100	0.0161	1.6653			Ta_S17981502	0.0399	1.77937			Ta_S12933053	0.00547	1.73899			Ta_S37867399	0.0364	1.92771
Ta_S13138965	0.0498	1.74717			Ta_S17881374	0.0151	1.66598			Ta_S32543275	0.00383	1.78445			Ta_S13209368	0.00217	1.74135			Ta_S12977154	0.0224	1.93461
Ta_S13042990	0.0435	1.74961			Ta_S12973082	0.0456	1.68034			Ta_S13191411	0.0313	1.7845			Ta_S22365740	0.0329	1.74164			Ta_S26024916	0.0501	1.93466
Ta_S13163916	0.0368	1.75295			Ta_S32739909	0.0438	1.68381			Ta_S13267380	0.018	1.78623			Ta_S37831020	0.0065	1.74423			Ta_S37942757	0.0116	1.94074
Ta_S17896705	0.0204	1.75706			Ta_S16058034	0.0218	1.68411			Ta_S17989380	0.0167	1.79051			Ta_S26022399	0.0121	1.74579			Ta_S13119076	0.0471	1.94751
Ta_S32700443	0.00825	1.75729			Ta_S19222553	0.0514	1.68653			Ta_S17898927	0.0119	1.79251			Ta_S16204775	0.0298	1.74675			Ta_S37940494	0.0421	1.9476
Ta_S24623189	0.0017	1.75845			Ta_S22390256	0.0342	1.68659			Ta_S22382929	0.0538	1.7962			Ta_S13267380	0.0187	1.7469			Ta_S12902174	0.00644	1.95115
Ta_S32431260	0.0249	1.76048			Ta_S26026183	0.0135	1.69268			Ta_S26021451	0.0281	1.79769			Ta_S26028872	0.0148	1.74823			Ta_S32581905	0.0543	1.95275
Ta_S37903329	0.0105	1.7693			Ta_S37891801	0.027	1.69533			Ta_S15902734	0.038	1.79827			Ta_S17987123	0.0215	1.75233			Ta_S26028380	0.000165	1.95425
Ta_S13021036	0.0196	1.77146			Ta_S37851155	0.0234	1.69534			Ta_S12906635	0.0397	1.80276			Ta_S22380061	0.0362	1.7528			Ta_S12990006	0.0393	1.95529
Ta_S17887509	0.017	1.7743			Ta_S26020959	0.025	1.69821			Ta_S37940283	0.031	1.80675			Ta_S16247771	0.0373	1.75472			Ta_S17986972	0.0206	1.96037
Ta_S13124367	0.00732	1.78502			Ta_S32545200	0.0179	1.70062			Ta_S17987299	0.0186	1.81021			Ta_S15823988	0.0357	1.7605			Ta_S13174706	0.00383	1.96401
Ta_S24513637	0.042	1.78606			Ta_S12989552	0.00824	1.70096			Ta_S22367020	0.0385	1.81042			Ta_S32632939	0.0149	1.77387			Ta_S13149757	0.0278	1.96673
Ta_S16213974	0.0536	1.78934			Ta_S37775217	0.0539	1.70325			Ta_S13258114	0.0422	1.81293			Ta_S15881720	0.0306	1.77816			Ta_S13178989	0.0147	1.96709
Ta_S12990714	0.0154	1.79993			Ta_S37895246	0.0151	1.70377			Ta_S32527436	0.0218	1.81296			Ta_S13144954	0.0362	1.77894			Ta_S12949004	0.0242	1.96811
Ta_S17972839	0.00603	1.80191			Ta_S12871496	0.00167	1.70875			Ta_S12933053	0.0273	1.81664			Ta_S13210557	0.0516	1.78184			Ta_S50378148	0.016	1.97893
Ta_S15880497	0.0424	1.80478			Ta_S13185710	0.0226	1.7206			Ta_S13185288	0.00152	1.81674			Ta_S17987430	0.00978	1.78249			Ta_S37765260	0.00296	1.9791
Ta_S17890010	0.0113	1.80808			Ta_S17986270	0.0215	1.72275			Ta_S26020284	0.0485	1.83264			Ta_S32623533	0.0156	1.78419			Ta_S32618139	0.02	1.98409
Ta_S32617966	0.00147	1.81064			Ta_S32661628	0.041	1.72791			Ta_S22388844	0.0401	1.83348			Ta_S37916764	0.015	1.78443			Ta_S17889639	0.00717	1.98587
Ta_S13118431	0.0198	1.81204			Ta_S17886161	0.00844	1.72958			Ta_S17987430	0.00784	1.8348			Ta_S50084337	0.0371	1.78535			Ta_S16263055	0.0258	1.98999
Ta_S24663747	0.0256	1.81376			Ta_S26027709	0.0529	1.73021			Ta_S12970270	0.0406	1.83612			Ta_S15902744	0.0282	1.78788			Ta_S17978846	0.0215	1.99122
Ta_S17892667	0.0158	1.81417			Ta_S26026342	0.0194	1.73125			Ta_S17986002	0.0527	1.84121			Ta_S12923306	0.0408	1.78845			Ta_S13022800	0.00224	1.99149
Ta_S16259208	0.042	1.81548			Ta_S32628106	0.0423	1.73188			Ta_S32611294	0.0363	1.84331			Ta_S15881917	0.00544	1.7922			Ta_S26023218	0.0325	1.99417
Ta_S22381942	0.0125	1.82375			Ta_S37925531	0.0304	1.73519			Ta_S22380061	0.0282	1.84751			Ta_S13151683	0.0484	1.79245			Ta_S32554776	0.0148	1.99435
Ta_S13032683	0.0127	1.82493			Ta_S32613650	0.00447	1.73549			Ta_S14833220	0.0412	1.85531			Ta_S24513540	0.0253	1.79289			Ta_S13047654	0.0366	2.01433
Ta_S22389989	0.0403	1.82862			Ta_S32506047	0.0424	1.73871			Ta_S37854687	0.00562	1.85605			Ta_S32595404	0.0312	1.79449			Ta_S17001301	0.0438	2.02281
Ta_S37838733	0.00439	1.8303			Ta_S17986269	0.045	1.74498			Ta_S15903191	0.00164	1.85725			Ta_S17981433	0.00543	1.79663			Ta_S32688218	0.0481	2.02303
Ta_S32726760	0.031	1.83315			Ta_S37748697	0.0512	1.75173			Ta_S19222768	0.0395	1.8625			Ta_S12947516	0.0486	1.80196			Ta_S18006257	0.0498	2.02825
Ta_S17973931	0.021	1.83685			Ta_S17879969	0.0235	1.75424			Ta_S32692777	0.0378	1.86483			Ta_S17985830	0.0108	1.80575			Ta_S12975648	0.0367	2.0299
Ta_S32566927	0.00605	1.83998			Ta_S17975304	0.0348	1.75646			Ta_S26026690	0.0183	1.86599			Ta_S12976425	0.013	1.80786			Ta_S13112389	0.0106	2.03007
Ta_S32695809	0.0383	1.84183			Ta_S15903380	0.0227	1.75867			Ta_S32510686	0.0355	1.87036			Ta_S32540546	0.0391	1.81114			Ta_S15903341	0.0297	2.03028
Ta_S37895230	0.0311	1.84223			Ta_S16264108	0.00249	1.7589			Ta_S13020758	0.0413	1.87529			Ta_S32610994	0.0282	1.81134			Ta_S12965080	0.0175	2.04133
Ta_S37891801	0.00811	1.84503			Ta_S12954893	0.0301	1.75895			Ta_S15903137	0.0138	1.87644			Ta_S17976619	0.0371	1.81433			Ta_S32534694	0.0337	2.04179
Ta_S32629655	0.0307	1.85006			Ta_S13171354	0.0164	1.75904			Ta_S21612257	0.0423	1.87987			Ta_S12948255	0.0449	1.81502			Ta_S17989380	0.0116	2.04383
Ta_S37843012	0.0155	1.85048			Ta_S12957857	0.0382	1.76175			Ta_S18005890	0.00548	1.8807			Ta_S32509443	0.00546	1.81833			Ta_S12946867	0.000347	2.04746
Ta_S17899151	0.00949	1.85439			Ta_S37934111	0.0424	1.76479			Ta_S13269135	0.0241	1.88073			Ta_S17989849	0.0211	1.8186			Ta_S32660536	0.0413	2.05
Ta_S37800034	0.0065	1.85487			Ta_S37815739	0.00573	1.76686			Ta_S12902174	0.0206	1.88149			Ta_S26024520	0.0428	1.82052			Ta_S13173043	0.0157	2.0526
Ta_S26026888	0.00158	1.85529			Ta_S37853936	0.0436	1.77085			Ta_S13145616	0.0289	1.88232			Ta_S13056842	0.0066	1.82257			Ta_S13185091	0.0223	2.05454
Ta_S12989552	0.00151	1.8601			Ta_S37922418	0.0133	1.77336			Ta_S22389478	0.0107	1.88423			Ta_S19221102	0.0299	1.82559			Ta_S12995082	0.0157	2.05503
Ta_S12926419	0.015	1.86649			Ta_S17978247	0.0543	1.77371			Ta_S17892747	0.00629	1.88463			Ta_S17985678	0.021	1.82635			Ta_S22390644	0.0418	2.05721
Ta_S37887527	0.0256	1.86675			Ta_S18008237	0.0407	1.77535			Ta_S32631630	0.0108	1.88509			Ta_S17984575	0.0212	1.82734			Ta_S13208987	0.00193	2.06137
Ta_S17981198	0.0288	1.86834			Ta_S13145200	0.043	1.77745			Ta_S24623090	0.032	1.88778			Ta_S37752485	0.0403	1.8278			Ta_S37803986	0.0199	2.06295
Ta_S32432240	0.00297	1.86926			Ta_S12972572	0.0297	1.77754			Ta_S26027316	0.0129	1.88864			Ta_S32594940	0.0393	1.8288			Ta_S50379645	0.00804	2.06737
Ta_S17986269	0.0346	1.86986			Ta_S17985406	0.00166	1.77763			Ta_S32646623	0.0135	1.89149			Ta_S17973762	0.0418	1.83429			Ta_S17984435	0.00115	2.08006
Ta_S22387802	0.017	1.87537			Ta_S37942267	0.00966	1.77936			Ta_S32632144	0.00642	1.8936			Ta_S32688218	0.0497	1.83706			Ta_S13000385	0.0329	2.08121
Ta_S17897422	0.0545	1.8764			Ta_S37887737	0.00512	1.77994			Ta_S32572899	0.0538	1.89457			Ta_S22521919	0.04	1.83758			Ta_S22381624	0.0315	2.09188
Ta_S37893286	0.0338	1.87864			Ta_S17887486	0.0494	1.78132			Ta_S16201360	0.00357	1.89619			Ta_S37807378	0.0544	1.8417			Ta_S18012745	0.0395	2.10313
Ta_S18007511	0.0213	1.8794			Ta_S17981039	0.00276	1.79052			Ta_S13109610	0.00795	1.89627			Ta_S32587926	0.0157	1.84365			Ta_S32692777	0.0297	2.10978
Ta_S37904357	0.0338	1.8797			Ta_S37918472	0.0511	1.79152			Ta_S12948255	0.0455	1.90014			Ta_S37940283	0.00384	1.84574			Ta_S22389128	0.014	2.11764
Ta_S17878967	0.000209	1.88005			Ta_S18006527	0.0056	1.79471			Ta_S32501916	0.00689	1.90261			Ta_S18008875	0.0121	1.84763			Ta_S15902947	0.0429	2.11988
Ta_S16465184	0.0173	1.88894			Ta_S17987709	0.0469	1.79564			Ta_S12922883	0.000414	1.90502			Ta_S37823717	0.0112	1.84875			Ta_S13115718	0.0153	2.12032
Ta_S17986189	0.0537	1.89436			Ta_S17890326	0.0516	1.79662			Ta_S17984884	0.0113	1.9051			Ta_S22389998	0.0441	1.85048			Ta_S13267380	0.016	2.12302
Ta_S24512927	0.00965	1.89442			Ta_S26022953	0.0217	1.79884			Ta_S12923155	0.00104	1.90967			Ta_S32688932	0.0217	1.85583			Ta_S15903572	0.0432	2.12347
Ta_S12873856	0.048	1.89528			Ta_S17890113	0.0485	1.79937			Ta_S17989608	0.05	1.91224			Ta_S13188801	0.0476	1.85688			Ta_S22378057	0.0085	2.13667
Ta_S37851155	0.0296	1.8959			Ta_S12902996	0.00289	1.80003			Ta_S26027424	0.0369	1.91276			Ta_S37840715	0.0164	1.85972			Ta_S37906258	0.0147	2.13774
Ta_S32720455	0.0159	1.89938			Ta_S22383203	0.044	1.80174			Ta_S32587246	0.0186	1.92803			Ta_S17985249	0.0341	1.85976			Ta_S18006216	0.0231	2.13793
Ta_S13136857	0.00596	1.89949			Ta_S13181302	0.0365	1.80645			Ta_S16200996	0.0184	1.92813			Ta_S17895779	0.0235	1.86188			Ta_S37809725	0.0234	2.15639
Ta_S13073653	0.0474	1.90034			Ta_S22379149	0.00422	1.80901			Ta_S32667160	0.014	1.92867			Ta_S12975648	0.0466	1.86333			Ta_S22377919	0.0491	2.15737
Ta_S17986994	0.0458	1.90222			Ta_S13147483	0.0365	1.81743			Ta_S13147637	0.0473	1.93191			Ta_S37808806	0.000152	1.86434			Ta_S13143419	0.0155	2.16254
Ta_S17885039	0.0325	1.90225			Ta_S13164223	0.0432	1.82398			Ta_S13190606	0.041	1.93476			Ta_S19225368	0.0202	1.86537			Ta_S13210131	0.0196	2.16337
Ta_S13219850	0.00249	1.90753			Ta_S26026636	0.0144	1.82484			Ta_S17988831	0.0102	1.93555			Ta_S32561878	0.018	1.86746			Ta_S13159115	0.0547	2.16416
Ta_S46915590	0.032	1.91209			Ta_S15880497	0.0472	1.83533			Ta_S16227327	0.0263	1.93653			Ta_S37911527	0.0164	1.86885			Ta_S13147637	0.0382	2.17022
Ta_S17979248	0.0356	1.91306			Ta_S26020296	0.0162	1.83669			Ta_S17887598	0.0127	1.94234			Ta_S32599780	0.0332	1.86961			Ta_S12975646	0.0252	2.17245
Ta_S37854649	0.0288	1.91324			Ta_S13116307	0.0262	1.83981			Ta_S32591166	0.0193	1.95101			Ta_S12902638	0.0549	1.87088			Ta_S22378279	0.0503	2.17507
Ta_S26019441	0.0461	1.91384			Ta_S12969186	0.0111	1.84191			Ta_S17988924	0.0314	1.95222			Ta_S32738844	0.0227	1.8748			Ta_S13133651	0.0483	2.17651
Ta_S12995202	0.006	1.91621			Ta_S12962342	0.0279	1.8435			Ta_S13112186	0.019	1.95305			Ta_S12994383	0.0159	1.87509			Ta_S13198782	0.0152	2.17713
Ta_S16264108	0.0125	1.92158			Ta_S18011860	0.0112	1.84467			Ta_S17985678	0.0288	1.95829			Ta_S26028462	0.00604	1.87773			Ta_S20755390	0.00329	2.17956
Ta_S17975595	0.0372	1.92282			Ta_S32583333	0.0172	1.84558			Ta_S13214387	0.031	1.9615			Ta_S12915635	0.0217	1.87914			Ta_S17990058	0.0531	2.20367
Ta_S32640330	0.0187	1.93734			Ta_S13140558	0.0245	1.84598			Ta_S18010289	0.0454	1.96695			Ta_S32603135	0.0157	1.88495			Ta_S32732458	0.0494	2.20627
Ta_S16203219	0.000392	1.94498			Ta_S12992257	0.0498	1.8502			Ta_S37853558	0.0334	1.96951			Ta_S12949004	0.0236	1.887			Ta_S26021793	0.0276	2.2063
Ta_S17977074	0.0306	1.9466			Ta_S37807435	0.0374	1.85867			Ta_S26024433	0.00264	1.97027			Ta_S13122539	0.0525	1.88832			Ta_S17886283	0.0092	2.20788
Ta_S26023216	0.043	1.94679			Ta_S12962343	0.0302	1.86355			Ta_S12995082	0.00783	1.97384			Ta_S13217854	0.0341	1.89912			Ta_S13132851	0.0357	2.20892
Ta_S13150245	0.0251	1.94867			Ta_S37770793	0.0223	1.86576			Ta_S26024924	0.0286	1.98693			Ta_S17898067	0.0145	1.89947			Ta_S17986726	0.0176	2.21083
Ta_S17984897	0.0436	1.95031			Ta_S17896705	0.0295	1.87209			Ta_S13112295	0.011	1.98996			Ta_S32733595	0.00898	1.89949			Ta_S37782506	0.0206	2.21392
Ta_S18007000	0.0128	1.95205			Ta_S37774264	0.0293	1.87268			Ta_S13187611	0.0442	2.00219			Ta_S13176695	0.0223	1.90399			Ta_S37854046	0.0193	2.21882
Ta_S32592359	0.0305	1.95308			Ta_S17980062	0.00164	1.87605			Ta_S13112727	0.0336	2.00407			Ta_S17886274	0.0413	1.90803			Ta_S26023872	0.0372	2.21998
Ta_S17987633	0.0148	1.95594			Ta_S13149515	0.0211	1.87798			Ta_S13110314	0.00866	2.00733			Ta_S32702624	0.0312	1.91055			Ta_S13174688	0.0213	2.23107
Ta_S17988391	0.0303	1.95613			Ta_S37825433	0.0444	1.88292			Ta_S18006573	0.0107	2.00991			Ta_S17878967	0.0538	1.91286			Ta_S13142467	0.043	2.23152
Ta_S32545441	0.0446	1.96052			Ta_S37923372	0.0149	1.88418			Ta_S17983439	0.0446	2.01008			Ta_S13179727	0.0364	1.9155			Ta_S26026937	0.0417	2.23908
Ta_S16213491	0.00617	1.96429			Ta_S12990714	0.0177	1.88831			Ta_S17986528	0.0288	2.01047			Ta_S15881300	0.0424	1.92053			Ta_S37823527	0.000648	2.23919
Ta_S12933472	0.051	1.96804			Ta_S13183846	0.0342	1.90338			Ta_S12877492	0.0275	2.01689			Ta_S19225795	0.0522	1.93335			Ta_S13131412	0.0124	2.24871
Ta_S13120346	0.0231	1.96976			Ta_S32566927	0.00408	1.90444			Ta_S26028815	0.0328	2.01985			Ta_S12989929	0.0166	1.93648			Ta_S22390757	0.0543	2.25317
Ta_S13167707	0.0307	1.97481			Ta_S37918336	0.00899	1.90686			Ta_S37759918	0.00973	2.02008			Ta_S22365999	0.0399	1.93664			Ta_S13253928	0.00639	2.25664
Ta_S32626395	0.0524	1.9754			Ta_S17879439	0.0365	1.90839			Ta_S18006257	0.0499	2.02126			Ta_S17892679	0.0504	1.94037			Ta_S32565505	0.00361	2.26287
Ta_S12972572	0.0371	1.98585			Ta_S16213974	0.0119	1.9121			Ta_S26024429	0.051	2.02369			Ta_S26023651	0.0153	1.94426			Ta_S16219444	0.0221	2.27303
Ta_S22380380	0.0364	1.98682			Ta_S22378672	0.0293	1.91777			Ta_S13113700	0.0126	2.02513			Ta_S32656480	0.00586	1.94452			Ta_S13202544	0.0544	2.27693
Ta_S22390080	0.00712	1.98707			Ta_S32698748	0.0269	1.91821			Ta_S24513648	0.046	2.02547			Ta_S16058481	0.0252	1.94703			Ta_S16058283	0.0362	2.28254
Ta_S13111522	0.0112	1.98788			Ta_S32539421	0.0163	1.92804			Ta_S19222868	0.0535	2.0272			Ta_S17987299	0.0176	1.94823			Ta_S22384869	0.0164	2.28477
Ta_S17985806	0.0267	1.98828			Ta_S17889686	0.0232	1.93285			Ta_S16978274	0.0441	2.03616			Ta_S13117615	0.0144	1.94998			Ta_S32641422	0.0111	2.29371
Ta_S17982237	0.0236	1.99008			Ta_S12923908	0.00641	1.94003			Ta_S26027145	0.0389	2.03853			Ta_S37800054	0.00306	1.95419			Ta_S26019071	0.00416	2.30243
Ta_S13143965	0.0503	1.99176			Ta_S17980257	0.0319	1.94676			Ta_S15902507	0.00713	2.04001			Ta_S22385002	0.0209	1.95856			Ta_S17889104	0.0526	2.30619
Ta_S12994321	0.0367	1.99186			Ta_S15824164	0.0306	1.9484			Ta_S37886578	0.044	2.04181			Ta_S12964737	0.0266	1.96152			Ta_S32606072	0.0338	2.31762
Ta_S13216470	0.0494	1.99239			Ta_S16231927	0.0507	1.94849			Ta_S16263055	0.0433	2.04329			Ta_S17880125	0.00799	1.96721			Ta_S22377895	0.0173	2.32014
Ta_S22367871	0.00602	2.00326			Ta_S26025396	0.0376	1.95266			Ta_S24513513	0.0349	2.04448			Ta_S13129202	0.0271	1.9674			Ta_S18009515	0.0388	2.32015
Ta_S17975304	0.00507	2.00773			Ta_S26028289	0.0434	1.95579			Ta_S17897408	0.049	2.04635			Ta_S13150073	0.0126	1.9681			Ta_S37822475	0.0041	2.32266
Ta_S32496664	0.04	2.01189			Ta_S32522874	0.0141	1.95748			Ta_S13071637	0.00197	2.04652			Ta_S32618321	0.00301	1.97211			Ta_S12990349	0.0169	2.3258
Ta_S16057892	0.00982	2.01219			Ta_S18010723	0.0367	1.95794			Ta_S13193068	0.0341	2.04785			Ta_S26019853	0.0234	1.97493			Ta_S17986958	0.0469	2.33345
Ta_S13183846	0.0339	2.01573			Ta_S16197067	0.0484	1.95954			Ta_S32432227	0.0201	2.05455			Ta_S12945469	0.00832	1.98497			Ta_S17977680	0.0104	2.33924
Ta_S37828233	0.00502	2.01634			Ta_S32690112	0.0306	1.96045			Ta_S13220092	0.0251	2.06351			Ta_S13114493	0.00787	1.98572			Ta_S17981252	0.0078	2.34157
Ta_S12889200	0.0273	2.01779			Ta_S22389550	0.0191	1.96405			Ta_S13179038	0.0198	2.06912			Ta_S12923006	0.00742	1.98668			Ta_S17897354	0.00341	2.34311
Ta_S13135443	0.0536	2.02515			Ta_S26028530	0.0303	1.96407			Ta_S37831020	0.00977	2.06949			Ta_S22385819	0.00938	1.98829			Ta_S18008403	0.0426	2.34781
Ta_S37747628	0.0118	2.02577			Ta_S16058297	0.0541	1.96546			Ta_S13143197	0.0142	2.07413			Ta_S13047654	0.0456	1.99293			Ta_S22389983	0.0529	2.35167
Ta_S13151197	0.00226	2.02732			Ta_S12998490	0.0521	1.9668			Ta_S12932994	0.0402	2.07473			Ta_S32510686	0.0237	1.99311			Ta_S12915516	0.0437	2.35914
Ta_S13134433	0.0214	2.03424			Ta_S17894690	0.0492	1.97906			Ta_S32675901	0.0192	2.07706			Ta_S17987033	0.0436	1.9957			Ta_S24513648	0.0499	2.3616
Ta_S13176655	0.0193	2.03926			Ta_S37901766	0.0206	1.97959			Ta_S18012153	0.0393	2.07722			Ta_S13205220	0.0244	1.99627			Ta_S13150073	0.00973	2.37812
Ta_S22366497	0.0378	2.03929			Ta_S13189332	0.0257	1.98984			Ta_S13048864	0.0321	2.08809			Ta_S13225225	0.0164	2.00652			Ta_S17988924	0.0215	2.38899
Ta_S13188610	0.00971	2.04553			Ta_S16203219	0.0021	1.99203			Ta_S22371036	0.0261	2.0913			Ta_S13139101	0.0139	2.01331			Ta_S37859159	0.0308	2.39366
Ta_S32560649	0.0276	2.04882			Ta_S31826676	0.0331	1.99357			Ta_S17896716	0.0507	2.09247			Ta_S17987859	0.0186	2.02224			Ta_S32573404	0.012	2.39375
Ta_S22382101	0.0273	2.0507			Ta_S13111099	0.00624	1.99478			Ta_S32420425	0.0288	2.09368			Ta_S22384869	0.0208	2.02317			Ta_S32432227	0.0135	2.40006
Ta_S37922418	0.00942	2.05106			Ta_S13111522	0.0259	1.99888			Ta_S17984435	0.00553	2.09479			Ta_S32509641	0.0235	2.02431			Ta_S22368323	0.0527	2.40113
Ta_S17981226	0.0216	2.06			Ta_S17989757	0.0476	2.00615			Ta_S18012835	0.0162	2.09816			Ta_S17987419	0.00524	2.02689			Ta_S32591166	0.0272	2.40127
Ta_S32506047	0.0343	2.06306			Ta_S12879560	0.0123	2.00625			Ta_S19225174	0.0423	2.11658			Ta_S26022485	0.0477	2.0269			Ta_S13185454	0.0193	2.41512
Ta_S32583333	0.0141	2.06409			Ta_S37747628	0.00953	2.00923			Ta_S18009364	0.0109	2.12573			Ta_S13174978	0.043	2.02931			Ta_S37771774	0.03	2.4173
Ta_S21311109	0.00486	2.06588			Ta_S32507898	0.00385	2.01467			Ta_S21612652	0.043	2.126			Ta_S37939963	0.00168	2.03372			Ta_S32594940	0.0159	2.42041
Ta_S37808814	0.00465	2.06659			Ta_S17988930	0.0121	2.0151			Ta_S17879374	0.00175	2.12822			Ta_S22384416	0.0275	2.03963			Ta_S26019917	0.0422	2.42545
Ta_S13044210	0.0175	2.06669			Ta_S37928257	0.022	2.01588			Ta_S32668487	0.0538	2.1298			Ta_S12994130	0.0276	2.03965			Ta_S32661012	0.0153	2.43647
Ta_S16246761	0.0112	2.06885			Ta_S15881947	0.0432	2.0169			Ta_S50383527	0.0434	2.13041			Ta_S32570246	0.051	2.04618			Ta_S32628528	0.0457	2.44607
Ta_S37918336	0.00471	2.07497			Ta_S13050026	0.0169	2.01855			Ta_S13043422	0.0523	2.1316			Ta_S12866882	0.0404	2.0492			Ta_S26024091	0.00678	2.44869
Ta_S17975668	0.0177	2.07807			Ta_S12947364	0.0492	2.02558			Ta_S17976495	0.0485	2.15283			Ta_S12902174	0.00702	2.04991			Ta_S22368676	0.0196	2.45466
Ta_S32652839	0.00178	2.07829			Ta_S17890010	0.00872	2.03011			Ta_S17985730	0.0286	2.1539			Ta_S26020284	0.00159	2.05168			Ta_S13173302	0.04	2.46316
Ta_S37947192	0.0251	2.07943			Ta_S17888674	0.0226	2.03382			Ta_S13156516	0.00339	2.15523			Ta_S37942302	0.0134	2.05496			Ta_S22370390	0.0316	2.46435
Ta_S17986856	0.0221	2.08189			Ta_S37873094	0.0521	2.03435			Ta_S12964015	0.0538	2.1564			Ta_S13227901	0.00415	2.05517			Ta_S17986517	0.0339	2.4674
Ta_S12936746	0.034	2.11532			Ta_S12991372	0.0109	2.03868			Ta_S37942302	0.0121	2.15665			Ta_S16057856	0.0217	2.05763			Ta_S13188801	0.0204	2.46883
Ta_S13189332	0.0164	2.11562			Ta_S26028907	0.0299	2.03871			Ta_S13161659	0.0261	2.15793			Ta_S26023872	0.0451	2.06131			Ta_S32543275	0.0012	2.48567
Ta_S13171354	0.0015	2.11867			Ta_S16265712	0.0227	2.04062			Ta_S18006216	0.0461	2.16015			Ta_S13111314	0.0152	2.06407			Ta_S40822180	0.0472	2.4917
Ta_S15824047	0.0356	2.1198			Ta_S17989550	0.0164	2.04415			Ta_S13273212	0.0269	2.16785			Ta_S32569511	0.0436	2.06971			Ta_S13029735	0.0165	2.49598
Ta_S32803263	0.0202	2.12298			Ta_S14562374	0.0151	2.05403			Ta_S17986958	0.0534	2.17286			Ta_S12991808	0.0504	2.07937			Ta_S32539958	0.053	2.49828
Ta_S13211783	0.0306	2.12501			Ta_S13110798	0.00697	2.0643			Ta_S13160952	0.0348	2.17445			Ta_S32738641	0.0205	2.07978			Ta_S16216542	0.00539	2.50259
Ta_S18006323	0.0511	2.12939			Ta_S17972711	0.0186	2.06725			Ta_S17980688	0.0331	2.17942			Ta_S13228601	0.0405	2.08057			Ta_S18006336	0.021	2.51266
Ta_S17988166	0.0271	2.13116			Ta_S12874731	0.00124	2.07222			Ta_S13023547	0.0213	2.18113			Ta_S16058265	0.0494	2.0847			Ta_S37891721	0.0301	2.51734
Ta_S16215208	0.0114	2.13285			Ta_S13253446	0.024	2.07354			Ta_S32552694	0.0211	2.18288			Ta_S32565510	0.00309	2.09131			Ta_S17980857	0.0233	2.52109
Ta_S17986304	0.0505	2.14618			Ta_S50378777	0.0387	2.07465			Ta_S17898791	0.0521	2.18422			Ta_S18010376	0.0015	2.10191			Ta_S17987763	0.0459	2.52113
Ta_S15903308	0.0337	2.14852			Ta_S12923172	0.0517	2.07557			Ta_S32546547	0.000932	2.18715			Ta_S19225174	0.0164	2.10375			Ta_S32623533	0.0216	2.52322
Ta_S17988315	0.00448	2.15678			Ta_S32697034	0.0106	2.07787			Ta_S12884175	0.011	2.18785			Ta_S22366473	0.0125	2.10448			Ta_S17987033	0.0446	2.52383
Ta_S32677281	0.0316	2.15867			Ta_S26023219	0.00854	2.07825			Ta_S26022399	0.00137	2.1969			Ta_S22388844	0.0285	2.11136			Ta_S35138710	0.00694	2.53413
Ta_S17982733	0.000939	2.15953			Ta_S32698156	0.0242	2.07905			Ta_S13032219	0.0459	2.20301			Ta_S26024429	0.0228	2.11223			Ta_S12990409	0.0469	2.53831
Ta_S17981301	0.00864	2.16092			Ta_S16202415	0.0186	2.07932			Ta_S22389383	0.0126	2.2112			Ta_S32595430	0.00807	2.11393			Ta_S13219597	0.0409	2.54004
Ta_S13112328	0.0531	2.16541			Ta_S22389423	0.0274	2.08094			Ta_S37925327	0.00508	2.21553			Ta_S32537040	0.0145	2.12142			Ta_S12976425	0.0307	2.55604
Ta_S13047259	7.28e-05	2.16725			Ta_S12956823	0.0444	2.08496			Ta_S32684872	0.0533	2.22108			Ta_S13159115	0.0157	2.12166			Ta_S22386641	0.00614	2.55949
Ta_S16258294	0.0237	2.17242			Ta_S22365371	0.0308	2.08597			Ta_S26024091	0.00135	2.22677			Ta_S13250163	0.011	2.12211			Ta_S22390501	0.00385	2.57046
Ta_S13262102	0.0102	2.17305			Ta_S22366497	0.0394	2.09197			Ta_S22521919	0.0343	2.23337			Ta_S12990454	0.0128	2.12349			Ta_S13175229	0.00495	2.57811
Ta_S18007348	0.0159	2.1777			Ta_S32557160	0.0328	2.09839			Ta_S12919758	0.0194	2.23474			Ta_S32561571	0.0123	2.12639			Ta_S17886274	0.037	2.58626
Ta_S32216668	0.0533	2.18636			Ta_S32732903	0.0523	2.10572			Ta_S13162601	0.014	2.2371			Ta_S32552694	0.0248	2.13997			Ta_S37771761	0.0377	2.58778
Ta_S13167951	0.0119	2.19778			Ta_S17981133	0.00863	2.11176			Ta_S17981039	0.02	2.24318			Ta_S16058005	0.0355	2.14031			Ta_S17985678	0.0147	2.59143
Ta_S37854632	0.0461	2.19789			Ta_S37780753	0.00141	2.1196			Ta_S13223724	0.0276	2.24786			Ta_S22378588	0.0458	2.14398			Ta_S16227313	0.00427	2.59392
Ta_S32557160	0.0295	2.20136			Ta_S13028042	0.0524	2.12016			Ta_S37787180	0.0504	2.26783			Ta_S32538138	0.0151	2.1498			Ta_S26022235	0.0515	2.59408
Ta_S17989563	0.00898	2.20836			Ta_S32654644	0.0209	2.12525			Ta_S13115718	0.00363	2.26964			Ta_S12962149	0.0358	2.15036			Ta_S13193738	0.0438	2.59674
Ta_S37781344	0.003	2.21075			Ta_S33259582	0.0301	2.12578			Ta_S32427129	0.0354	2.27857			Ta_S12946867	0.00231	2.15291			Ta_S32549478	0.00563	2.59931
Ta_S13194957	0.0333	2.21331			Ta_S37800034	0.0154	2.13287			Ta_S32612907	0.0464	2.28037			Ta_S12965080	0.0182	2.15799			Ta_S13199145	0.0314	2.60004
Ta_S12962342	0.0166	2.2151			Ta_S12956251	0.0203	2.13625			Ta_S17888908	0.0217	2.28116			Ta_S32735412	0.0269	2.17232			Ta_S17987672	0.0279	2.60051
Ta_S32539421	0.0128	2.2245			Ta_S13022678	0.0284	2.13702			Ta_S37849394	0.00849	2.28218			Ta_S17973227	0.0284	2.18088			Ta_S13111422	0.000727	2.60193
Ta_S13162480	0.00678	2.23435			Ta_S32696564	0.022	2.13925			Ta_S13178427	0.00943	2.28809			Ta_S13155119	0.0543	2.1869			Ta_S32561571	0.0117	2.62384
Ta_S17980939	0.0234	2.23703			Ta_S26022303	0.0279	2.14112			Ta_S16205789	0.0289	2.29571			Ta_S32522264	0.0196	2.1964			Ta_S17986345	0.00254	2.62595
Ta_S22378517	0.017	2.23913			Ta_S12938289	0.000363	2.14906			Ta_S32632616	1.96e-05	2.29927			Ta_S17879800	0.00954	2.20124			Ta_S18011328	0.018	2.6313
Ta_S17887486	0.0342	2.23946			Ta_S17976145	0.013	2.14945			Ta_S24623136	0.0426	2.30426			Ta_S13147637	0.0303	2.20201			Ta_S17982192	0.0488	2.63201
Ta_S32642013	0.0345	2.23948			Ta_S13050605	0.00805	2.15168			Ta_S26018858	0.00416	2.30566			Ta_S17885621	0.00651	2.2033			Ta_S17978399	0.0427	2.63341
Ta_S18012838	0.0247	2.24038			Ta_S17898625	0.0538	2.15173			Ta_S13210557	0.0145	2.30757			Ta_S19222768	0.0341	2.20356			Ta_S37878895	0.0109	2.63444
Ta_S17988160	0.016	2.25502			Ta_S13045709	0.0493	2.1527			Ta_S17886274	0.0348	2.31166			Ta_S12906352	0.0179	2.20798			Ta_S32495653	0.0438	2.63761
Ta_S12873131	0.0178	2.25649			Ta_S13219850	0.0483	2.15669			Ta_S12980267	0.037	2.3131			Ta_S12989168	0.052	2.21014			Ta_S13139101	0.00622	2.63914
Ta_S13211594	0.0386	2.25876			Ta_S17988834	0.0509	2.16234			Ta_S17984962	0.023	2.31325			Ta_S15881350	0.00112	2.2122			Ta_S37771856	0.00173	2.64101
Ta_S12972923	0.0272	2.26236			Ta_S12921674	0.00548	2.1632			Ta_S32725196	0.0431	2.31515			Ta_S17979878	0.00603	2.21637			Ta_S13182662	0.0257	2.64283
Ta_S13110287	0.00671	2.26383			Ta_S12956548	0.0289	2.16461			Ta_S22382521	0.0143	2.31555			Ta_S13567751	0.00313	2.21643			Ta_S37827802	0.0421	2.65424
Ta_S17890113	0.0415	2.26631			Ta_S13167707	0.00318	2.16674			Ta_S13178989	0.0315	2.31801			Ta_S37852159	0.032	2.22068			Ta_S17894795	0.0498	2.656
Ta_S26022698	0.0395	2.27725			Ta_S17885039	0.0265	2.1694			Ta_S12870088	0.00776	2.3191			Ta_S37854046	0.0218	2.22149			Ta_S26028501	0.0161	2.66205
Ta_S13146284	0.00664	2.28376			Ta_S12988545	0.0141	2.17312			Ta_S26029127	0.0452	2.32193			Ta_S17978399	0.0362	2.23566			Ta_S22369798	0.0247	2.67458
Ta_S37839158	0.0445	2.28828			Ta_S12954612	0.0187	2.17546			Ta_S13111648	0.0129	2.32204			Ta_S22377919	0.0455	2.24902			Ta_S12947346	0.000731	2.67791
Ta_S32565736	0.033	2.29866			Ta_S13130580	0.041	2.17924			Ta_S12964737	0.0351	2.32312			Ta_S32605616	0.054	2.25035			Ta_S14833154	0.0347	2.67856
Ta_S17989550	0.00133	2.3043			Ta_S16199319	0.0259	2.18343			Ta_S12917674	0.00525	2.32991			Ta_S17890435	0.0314	2.25142			Ta_S26019666	0.0284	2.681
Ta_S32611524	0.00558	2.31487			Ta_S16214042	0.053	2.18399			Ta_S13248966	0.0113	2.33339			Ta_S15903341	0.0246	2.25617			Ta_S32581378	0.0151	2.69097
Ta_S32611184	0.035	2.34119			Ta_S17898229	0.018	2.18534			Ta_S17898457	0.0153	2.33384			Ta_S13181605	0.0234	2.25786			Ta_S26028158	0.0182	2.69497
Ta_S26022584	0.0333	2.34619			Ta_S26026245	0.0133	2.18911			Ta_S32717393	0.00245	2.33466			Ta_S13129520	0.0271	2.26989			Ta_S16058448	0.000781	2.70204
Ta_S37807435	0.0311	2.35334			Ta_S32547737	0.0303	2.18979			Ta_S26019666	0.0179	2.34169			Ta_S13064775	0.00462	2.27547			Ta_S32569318	0.0175	2.70219
Ta_S13145777	0.0147	2.35349			Ta_S37760890	0.0439	2.19036			Ta_S12990454	0.0064	2.34264			Ta_S32565505	0.00369	2.27658			Ta_S26025707	0.0429	2.72431
Ta_S17981290	0.000181	2.35593			Ta_S15902984	0.0529	2.19291			Ta_S17898067	0.0379	2.34975			Ta_S22377891	0.0146	2.2796			Ta_S26027869	0.00874	2.7322
Ta_S15902590	0.0334	2.35835			Ta_S16189134	0.0489	2.19717			Ta_S13144477	0.0515	2.36209			Ta_S50387834	0.011	2.28653			Ta_S13219378	0.0425	2.73269
Ta_S32696564	0.0129	2.36238			Ta_S17982733	0.00137	2.20234			Ta_S17984506	0.00475	2.36309			Ta_S12923099	0.0518	2.28891			Ta_S37875911	0.044	2.7428
Ta_S17976145	0.00838	2.37509			Ta_S18008396	0.00483	2.20315			Ta_S32699876	0.0546	2.36582			Ta_S16200996	0.00577	2.29179			Ta_S13136041	0.00713	2.7538
Ta_S37832860	0.0128	2.37689			Ta_S24512880	0.0482	2.20509			Ta_S17987033	0.0323	2.3661			Ta_S22385096	0.0121	2.29388			Ta_S32677852	0.00121	2.75748
Ta_S17897963	0.0441	2.37929			Ta_S15824138	0.00882	2.21131			Ta_S32538138	0.0457	2.36758			Ta_S13193738	0.0474	2.29587			Ta_S13129520	0.0101	2.76509
Ta_S17898625	0.00892	2.38323			Ta_S17989258	0.019	2.21537			Ta_S26028300	0.0388	2.36875			Ta_S37769413	0.00614	2.30194			Ta_S12926660	0.0137	2.77941
Ta_S14833186	0.0022	2.38507			Ta_S17981165	0.00138	2.21968			Ta_S13173612	0.0438	2.37727			Ta_S26026619	0.0385	2.30785			Ta_S16218889	0.0127	2.77987
Ta_S15824050	0.0379	2.39777			Ta_S37854649	0.000958	2.22109			Ta_S18006155	0.0198	2.38047			Ta_S17897396	0.0323	2.30849			Ta_S12902602	0.00829	2.80228
Ta_S17989374	0.0543	2.40992			Ta_S18012489	0.0161	2.22631			Ta_S32664188	0.0356	2.3888			Ta_S26020210	0.009	2.31499			Ta_S17890435	0.02	2.81508
Ta_S17885076	0.00635	2.42459			Ta_S22364619	0.0162	2.22721			Ta_S17979716	0.00338	2.40141			Ta_S26022235	0.0354	2.31605			Ta_S22390564	0.041	2.81736
Ta_S15881900	0.00692	2.43199			Ta_S17972434	0.0353	2.22722			Ta_S22365740	0.0223	2.40845			Ta_S50380142	0.0526	2.31618			Ta_S15902912	0.0214	2.82031
Ta_S17973134	0.0382	2.4327			Ta_S17885679	0.0147	2.23683			Ta_S13188801	0.0154	2.41184			Ta_S13160795	0.00629	2.3167			Ta_S22386396	0.0089	2.85129
Ta_S13153371	0.0468	2.44381			Ta_S13114357	0.052	2.246			Ta_S17980857	0.00407	2.41421			Ta_S16058091	0.00384	2.32036			Ta_S32612422	0.0196	2.86049
Ta_S12961805	0.0199	2.454			Ta_S12902458	0.0253	2.2494			Ta_S32610994	0.00476	2.41535			Ta_S17981009	0.0489	2.32056			Ta_S32686916	0.0176	2.86136
Ta_S22368502	0.0354	2.45452			Ta_S22368989	0.00253	2.25269			Ta_S22368144	0.0241	2.41943			Ta_S18012835	0.0159	2.32177			Ta_S17973979	0.0345	2.86878
Ta_S18006224	0.0313	2.46221			Ta_S32497525	0.0423	2.26208			Ta_S37906258	0.00371	2.42576			Ta_S26022690	0.0118	2.32406			Ta_S26027089	0.00713	2.86972
Ta_S13222321	0.0333	2.46692			Ta_S12995143	0.00243	2.26613			Ta_S17887571	0.0538	2.42642			Ta_S26025373	0.0143	2.33298			Ta_S13271817	0.0479	2.88623
Ta_S32704565	0.0481	2.46767			Ta_S12926414	0.0538	2.26714			Ta_S37803986	0.00829	2.42933			Ta_S12933939	0.0538	2.33484			Ta_S12994130	0.0183	2.8957
Ta_S17978852	0.0477	2.47124			Ta_S32720455	0.0171	2.2677			Ta_S32537040	0.014	2.43243			Ta_S13136041	0.0129	2.33895			Ta_S18011684	0.00557	2.89854
Ta_S17894690	0.0189	2.4723			Ta_S13043674	0.0111	2.26833			Ta_S22379149	0.0447	2.43936			Ta_S17888629	0.0363	2.34117			Ta_S37946947	0.0167	2.91094
Ta_S32573530	0.0329	2.4734			Ta_S32557483	0.00318	2.27107			Ta_S13111314	0.00775	2.4405			Ta_S13206563	0.00936	2.35044			Ta_S36162740	0.0252	2.91169
Ta_S13027762	0.00226	2.47381			Ta_S13137588	0.00379	2.27683			Ta_S17889022	0.0433	2.44252			Ta_S18006209	0.0219	2.35082			Ta_S32693959	0.0308	2.92573
Ta_S32732796	0.052	2.48194			Ta_S13222257	0.0378	2.27728			Ta_S13145118	0.0404	2.44456			Ta_S12988121	0.00326	2.35335			Ta_S18006379	0.0499	2.92821
Ta_S26023639	0.0549	2.48405			Ta_S26021345	0.0218	2.27832			Ta_S22366500	0.0398	2.45189			Ta_S37866600	0.0121	2.36265			Ta_S22372998	0.0182	2.95387
Ta_S26021122	0.0398	2.48445			Ta_S22369575	0.00171	2.28013			Ta_S12976425	0.0177	2.46697			Ta_S12935983	0.0506	2.36829			Ta_S22388882	0.0137	2.95455
Ta_S13137588	0.0084	2.49011			Ta_S12995438	0.0179	2.28064			Ta_S32644307	0.0323	2.47599			Ta_S17984437	0.0437	2.36885			Ta_S32512894	0.0348	2.95748
Ta_S32678638	0.0148	2.5004			Ta_S26028659	0.0163	2.28384			Ta_S19223676	0.0198	2.47722			Ta_S17980857	0.00628	2.37059			Ta_S17892679	0.0199	2.9619
Ta_S17886600	0.0499	2.50139			Ta_S17986856	0.0192	2.28906			Ta_S32654160	0.0348	2.47773			Ta_S13258300	0.00756	2.37195			Ta_S37779593	0.0191	2.99607
Ta_S13200805	0.046	2.50632			Ta_S22384548	0.0208	2.29401			Ta_S12866882	0.0161	2.48012			Ta_S17986856	0.0351	2.37482			Ta_S15902975	0.0494	3.00309
Ta_S17888674	0.0297	2.5103			Ta_S17984897	0.0285	2.30762			Ta_S17878967	0.0227	2.48216			Ta_S37853085	0.0317	2.38224			Ta_S13210557	0.0133	3.00984
Ta_S12864375	0.0125	2.51226			Ta_S12972923	0.049	2.31333			Ta_S13143419	0.0244	2.48261			Ta_S37780400	0.00439	2.38302			Ta_S37941055	0.0263	3.01811
Ta_S13110798	0.00984	2.51371			Ta_S17986893	0.0179	2.31682			Ta_S13132851	0.0117	2.48271			Ta_S17972643	0.00405	2.3834			Ta_S17979630	0.0434	3.02712
Ta_S18010741	0.00461	2.51657			Ta_S13027762	0.035	2.31908			Ta_S37759283	0.0154	2.49253			Ta_S37827802	0.0296	2.38409			Ta_S32593879	0.0111	3.04247
Ta_S22371167	0.0453	2.52255			Ta_S17976029	0.0297	2.32479			Ta_S37782506	0.0214	2.49409			Ta_S50381875	0.0023	2.38488			Ta_S13146483	0.0327	3.04447
Ta_S18349038	0.03	2.53052			Ta_S12874041	0.032	2.32694			Ta_S17879800	0.00407	2.49547			Ta_S26024937	0.0336	2.38668			Ta_S15902534	0.0133	3.0526
Ta_S26026636	0.00184	2.53326			Ta_S37910006	0.0241	2.33078			Ta_S32623533	0.00297	2.49952			Ta_S13189142	0.0277	2.3882			Ta_S12933474	0.0277	3.06015
Ta_S16256129	0.0433	2.53447			Ta_S13152429	0.00165	2.33452			Ta_S37808594	0.0367	2.52393			Ta_S26027204	0.0226	2.40149			Ta_S12988028	0.0243	3.06312
Ta_S50381038	0.0144	2.53817			Ta_S18006123	0.0296	2.33623			Ta_S32702590	0.00258	2.52612			Ta_S13185603	0.0423	2.40183			Ta_S12935983	0.033	3.06865
Ta_S37868047	0.00346	2.54439			Ta_S17889180	0.0214	2.33745			Ta_S37822252	0.0196	2.52626			Ta_S15880714	0.0388	2.40317			Ta_S32505011	0.0328	3.0837
Ta_S32570076	5.82e-05	2.54773			Ta_S24513576	0.026	2.34337			Ta_S32594940	0.0152	2.52716			Ta_S13112389	0.00792	2.40336			Ta_S17980909	0.015	3.10381
Ta_S17887803	0.0473	2.56426			Ta_S13006894	0.0487	2.34615			Ta_S17898129	0.0302	2.53977			Ta_S32581378	0.018	2.40771			Ta_S22386198	0.0528	3.11479
Ta_S16466205	0.0265	2.57234			Ta_S17988014	0.0176	2.34801			Ta_S12963706	0.0277	2.54726			Ta_S13106717	0.033	2.4131			Ta_S17896588	0.0014	3.1222
Ta_S17885679	0.0488	2.57526			Ta_S17988166	0.0206	2.35173			Ta_S17889088	0.0532	2.5538			Ta_S12870088	0.0205	2.41511			Ta_S50387834	0.0125	3.15761
Ta_S32596305	0.0133	2.57795			Ta_S12961805	0.0155	2.36072			Ta_S22379145	0.034	2.58317			Ta_S15880856	0.0511	2.41584			Ta_S16978100	0.0382	3.15761
Ta_S26028907	0.00495	2.5816			Ta_S17987348	0.0218	2.36402			Ta_S17897412	0.0257	2.58412			Ta_S13221053	0.0468	2.4161			Ta_S13032219	0.00417	3.17215
Ta_S32587804	0.0148	2.58338			Ta_S37893286	0.00774	2.37149			Ta_S13047654	0.0388	2.58686			Ta_S13174706	0.000936	2.42614			Ta_S12989965	0.0299	3.17775
Ta_S17979805	0.00624	2.59234			Ta_S12886271	0.0368	2.37464			Ta_S22372998	0.0439	2.58739			Ta_S32725041	0.0332	2.42839			Ta_S12902982	0.00781	3.20072
Ta_S17884680	0.015	2.5988			Ta_S37904357	0.0252	2.38204			Ta_S13189139	0.0391	2.59659			Ta_S32654160	0.0419	2.4365			Ta_S13223376	0.00565	3.20633
Ta_S26027709	0.0233	2.60326			Ta_S17989563	0.0257	2.38212			Ta_S12953874	0.0426	2.59748			Ta_S17986726	0.00163	2.44291			Ta_S13028230	0.00333	3.20822
Ta_S12994285	0.0436	2.60996			Ta_S18007000	0.00616	2.38566			Ta_S37771856	0.0145	2.59938			Ta_S12915037	0.0531	2.44817			Ta_S37854776	0.00729	3.23899
Ta_S37875319	0.0424	2.61507			Ta_S12957462	0.00747	2.39586			Ta_S13130752	0.0303	2.60731			Ta_S37904438	0.0193	2.45215			Ta_S37853354	0.0537	3.24044
Ta_S12902556	0.0495	2.61619			Ta_S19224628	0.0258	2.4015			Ta_S13174706	0.0259	2.61626			Ta_S17886283	0.0122	2.45566			Ta_S32699876	0.00915	3.26196
Ta_S12917789	0.0071	2.62298			Ta_S32664695	0.0409	2.40979			Ta_S17881793	0.0318	2.6214			Ta_S32534694	0.02	2.47117			Ta_S32692486	0.0224	3.27901
Ta_S22386276	0.0255	2.62342			Ta_S32802488	0.0339	2.41147			Ta_S26025707	0.0482	2.62352			Ta_S32732458	0.0539	2.47339			Ta_S17973762	0.0104	3.31089
Ta_S37928257	0.0279	2.62372			Ta_S32429159	0.0461	2.41166			Ta_S13271817	0.0244	2.6351			Ta_S46925215	0.0362	2.47697			Ta_S32596046	0.0431	3.3962
Ta_S17886790	0.0081	2.62666			Ta_S17986528	0.0318	2.41506			Ta_S13112733	0.00231	2.63902			Ta_S22389983	0.0175	2.47966			Ta_S13049945	0.0244	3.4282
Ta_S37755344	0.0165	2.62934			Ta_S12980850	0.0114	2.42722			Ta_S32689732	0.00055	2.6426			Ta_S15903342	0.0245	2.48345			Ta_S26019043	0.0387	3.44479
Ta_S37945522	0.00692	2.64372			Ta_S17895225	0.0549	2.4305			Ta_S17987859	0.0102	2.6519			Ta_S12980267	0.0538	2.48419			Ta_S17898129	0.016	3.45986
Ta_S37846910	0.00399	2.64502			Ta_S22365390	0.0483	2.43876			Ta_S32611068	0.0357	2.65373			Ta_S32644307	0.0404	2.48566			Ta_S13131515	0.0225	3.52476
Ta_S18006285	0.0159	2.64518			Ta_S32587804	0.0495	2.44049			Ta_S22371352	0.0363	2.65542			Ta_S22378279	0.0314	2.49036			Ta_S32643229	0.0131	3.54566
Ta_S13267806	0.0302	2.64568			Ta_S17987633	0.00741	2.44331			Ta_S13204905	0.0189	2.65795			Ta_S17988831	0.00341	2.49275			Ta_S13219991	0.0102	3.55076
Ta_S13169379	0.0447	2.64611			Ta_S24512927	0.0152	2.45788			Ta_S50379290	0.0441	2.65882			Ta_S13127545	0.0467	2.49941			Ta_S22379145	0.00826	3.55493
Ta_S32503386	0.0261	2.64978			Ta_S18349038	0.0315	2.46121			Ta_S17984437	0.0444	2.65896			Ta_S32683867	0.00517	2.50054			Ta_S26019986	0.00816	3.62561
Ta_S17984562	0.0163	2.65204			Ta_S50385376	0.00206	2.47494			Ta_S26023400	0.0123	2.67703			Ta_S12915516	0.0404	2.50455			Ta_S12918982	0.0173	3.74483
Ta_S16254427	0.0142	2.6838			Ta_S50378134	0.00823	2.47575			Ta_S32697004	0.0361	2.67825			Ta_S22370390	0.0386	2.50679			Ta_S12945975	0.0302	3.78457
Ta_S37926246	0.00575	2.68619			Ta_S15881900	0.0329	2.476			Ta_S13146332	0.0103	2.69834			Ta_S17985730	0.00905	2.50714			Ta_S24623136	0.0286	3.85332
Ta_S18349037	0.0446	2.69395			Ta_S26025665	0.031	2.47617			Ta_S16216542	0.00184	2.69899			Ta_S17880903	0.0465	2.50901			Ta_S50084340	0.0106	4.13701
Ta_S13147716	0.00731	2.69734			Ta_S22387802	0.049	2.49203			Ta_S37822475	0.000824	2.70497			Ta_S15902912	0.0202	2.51674			Ta_S12983212	0.016	4.17286
Ta_S26026812	0.00849	2.70512			Ta_S37778960	0.00971	2.49567			Ta_S32495653	0.0236	2.70865			Ta_S32693959	0.0398	2.52459			Ta_S13185742	0.00586	4.42493
Ta_S32686675	0.00172	2.70677			Ta_S32665619	0.034	2.49579			Ta_S15902997	0.0188	2.71031			Ta_S32569055	0.0436	2.53145
Ta_S13131079	0.0104	2.70691			Ta_S17886706	0.00969	2.49951			Ta_S32569318	0.0245	2.71202			Ta_S22369558	0.0249	2.53164
Ta_S32734492	0.00898	2.74175			Ta_S12971105	0.0465	2.50648			Ta_S22980914	0.0177	2.71892			Ta_S37759283	0.0148	2.53498
Ta_S26019562	0.0189	2.74256			Ta_S13113615	0.0405	2.51221			Ta_S26026537	0.0226	2.72058			Ta_S22389478	0.00922	2.54457
Ta_S17973267	0.0157	2.7447			Ta_S22365565	0.047	2.51443			Ta_S12933474	0.0304	2.72629			Ta_S17987672	0.0358	2.55217
Ta_S26026542	0.0406	2.74889			Ta_S13256803	0.0469	2.51614			Ta_S22389936	0.00146	2.72887			Ta_S32686916	0.00271	2.57175
Ta_S17985765	0.0443	2.75004			Ta_S13136644	0.00235	2.51753			Ta_S22378677	0.019	2.73103			Ta_S37771856	0.00444	2.57658
Ta_S13058204	0.0167	2.78458			Ta_S32697213	0.000139	2.53559			Ta_S37854776	0.047	2.73252			Ta_S15902543	0.0219	2.57967
Ta_S13185710	0.00721	2.7874			Ta_S32494332	0.0514	2.54608			Ta_S32549478	0.022	2.74636			Ta_S15881581	0.0276	2.58086
Ta_S35718022	0.0127	2.80029			Ta_S12938241	0.0303	2.54765			Ta_S17977680	0.0116	2.74823			Ta_S17988924	0.0195	2.58876
Ta_S17988043	0.0415	2.80382			Ta_S12993039	0.0167	2.5566			Ta_S17885621	0.00748	2.76961			Ta_S17892012	0.0067	2.59184
Ta_S26021345	0.00667	2.80929			Ta_S13147716	0.00528	2.56343			Ta_S13263672	0.0534	2.7872			Ta_S32569094	0.0447	2.5961
Ta_S16199839	0.0236	2.81351			Ta_S17897963	0.0329	2.56757			Ta_S13122471	0.00754	2.79266			Ta_S17986958	0.0389	2.59734
Ta_S32429159	0.0367	2.82374			Ta_S32692014	0.0356	2.57202			Ta_S32641422	0.00874	2.7938			Ta_S17987763	0.0332	2.59957
Ta_S32518390	0.00504	2.8262			Ta_S50381038	0.0105	2.57669			Ta_S26022690	0.000319	2.79609			Ta_S32612422	0.0214	2.60443
Ta_S17887385	0.0113	2.83591			Ta_S16466205	0.049	2.58257			Ta_S17978399	0.0212	2.82715			Ta_S22371036	0.0205	2.60587
Ta_S26027928	0.0529	2.8379			Ta_S15881479	0.0011	2.58792			Ta_S17980909	0.0156	2.83604			Ta_S37778960	0.0113	2.61092
Ta_S16247735	0.0363	2.84228			Ta_S50378068	0.00723	2.5881			Ta_S37778960	0.0547	2.8401			Ta_S18012767	0.00606	2.61546
Ta_S17983727	0.0232	2.84242			Ta_S12917789	0.00866	2.59833			Ta_S32509641	0.00115	2.84109			Ta_S19222347	0.0546	2.61876
Ta_S15881947	0.00136	2.84578			Ta_S17980615	0.0341	2.60043			Ta_S15903265	0.0109	2.85304			Ta_S16057852	0.00459	2.62452
Ta_S13125203	0.0246	2.84716			Ta_S17989097	0.00988	2.60598			Ta_S17980088	0.0205	2.87014			Ta_S22383376	0.0115	2.62471
Ta_S32664215	0.00736	2.87495			Ta_S32626395	0.0203	2.61183			Ta_S15902534	0.0113	2.87425			Ta_S13020419	0.0511	2.6351
Ta_S13219168	0.0347	2.88528			Ta_S17988202	0.0137	2.62181			Ta_S17989855	0.0523	2.88098			Ta_S13158939	0.0209	2.63533
Ta_S17976029	0.00882	2.88563			Ta_S32534755	0.00185	2.64186			Ta_S26019917	0.00626	2.88481			Ta_S37853354	0.0453	2.63599
Ta_S12995805	0.0256	2.88632			Ta_S13220160	0.0017	2.64777			Ta_S13220717	0.00191	2.89807			Ta_S32611068	0.0386	2.64197
Ta_S17893600	0.0411	2.89623			Ta_S13032205	0.0368	2.65492			Ta_S13237056	0.022	2.90317			Ta_S17001301	0.0128	2.64965
Ta_S17977657	0.0358	2.9001			Ta_S17987659	0.0302	2.65825			Ta_S37850458	0.0227	2.91334			Ta_S13112733	0.00301	2.65096
Ta_S26022082	0.0296	2.90686			Ta_S13209615	0.0294	2.66357			Ta_S32505011	0.0299	2.9134			Ta_S15902707	0.0191	2.65362
Ta_S17979060	0.0419	2.93218			Ta_S22386070	0.0332	2.66504			Ta_S22390447	0.00661	2.91937			Ta_S17979630	0.0407	2.65412
Ta_S15902743	0.0299	2.94902			Ta_S15903510	0.0349	2.67275			Ta_S13146483	0.0286	2.92318			Ta_S17898457	0.0144	2.66936
Ta_S37839317	0.00444	2.9514			Ta_S26026542	0.0438	2.68328			Ta_S17976005	0.00863	2.93677			Ta_S12964924	0.0348	2.67597
Ta_S32591235	0.0449	2.9617			Ta_S13160749	0.0507	2.69553			Ta_S26026423	0.0385	2.94168			Ta_S37768393	0.0235	2.68329
Ta_S32590357	0.00277	2.96552			Ta_S16213491	0.00455	2.69557			Ta_S12923226	0.0193	2.94977			Ta_S12917271	0.0286	2.69479
Ta_S37829958	0.0535	2.97325			Ta_S37868047	0.00771	2.70409			Ta_S22364674	0.017	2.95092			Ta_S32670554	0.0469	2.70554
Ta_S37821832	0.00939	2.98298			Ta_S13042990	0.00962	2.70486			Ta_S13219991	0.0328	2.95114			Ta_S22390447	0.00503	2.70568
Ta_S19222758	0.0196	2.98683			Ta_S17884680	0.00275	2.71762			Ta_S50377669	0.00165	2.96416			Ta_S18006174	0.0228	2.70892
Ta_S15824132	0.028	2.99208			Ta_S12914973	0.0517	2.72758			Ta_S32571326	0.02	2.96533			Ta_S18011684	0.0134	2.70908
Ta_S32432313	0.0321	3.0077			Ta_S32526747	0.0133	2.72911			Ta_S36162740	0.0139	2.9746			Ta_S32688383	0.0393	2.71254
Ta_S17987659	0.0185	3.0145			Ta_S15902829	0.0483	2.73016			Ta_S18006284	0.016	2.97509			Ta_S37947007	0.049	2.71973
Ta_S16197067	0.0147	3.01482			Ta_S18010873	0.0543	2.7413			Ta_S17889054	0.00707	3.00085			Ta_S17974028	0.021	2.72099
Ta_S37789303	0.0325	3.03445			Ta_S16254427	0.0131	2.75501			Ta_S13129520	0.0103	3.00592			Ta_S32527436	0.0543	2.72521
Ta_S37858848	0.00522	3.04151			Ta_S22380376	0.0332	2.78946			Ta_S18006379	0.0342	3.03522			Ta_S13182662	0.0223	2.72654
Ta_S37910006	0.00899	3.04168			Ta_S32591235	0.04	2.79611			Ta_S16227313	0.0482	3.03938			Ta_S15903163	0.0274	2.72827
Ta_S18006703	0.0473	3.05125			Ta_S13112726	0.0454	2.80146			Ta_S13256166	0.0195	3.0666			Ta_S32693613	0.048	2.73349
Ta_S22389515	0.0348	3.05804			Ta_S13058204	0.0107	2.81019			Ta_S26028226	0.0323	3.07042			Ta_S32706332	0.0119	2.73393
Ta_S15902607	0.0232	3.06807			Ta_S17893209	0.0378	2.81243			Ta_S32534694	0.00845	3.08301			Ta_S37859159	0.000684	2.7378
Ta_S22368942	0.0222	3.07937			Ta_S22380380	0.0253	2.81688			Ta_S13000333	0.0167	3.08732			Ta_S18006379	0.00904	2.73984
Ta_S13140558	0.00494	3.09438			Ta_S37875319	0.0432	2.81877			Ta_S16057852	0.0236	3.08921			Ta_S22367020	0.0292	2.7425
Ta_S32723478	0.0505	3.10456			Ta_S13174453	0.0346	2.822			Ta_S12989965	0.0297	3.09147			Ta_S12990349	0.0227	2.74722
Ta_S50378068	0.0206	3.13385			Ta_S37908820	0.0537	2.82219			Ta_S13142467	0.0297	3.09343			Ta_S37850290	0.0187	2.75118
Ta_S22371799	0.00179	3.13611			Ta_S32688293	0.0192	2.83343			Ta_S13158939	0.00615	3.09464			Ta_S17980909	0.0174	2.76015
Ta_S17989981	0.0514	3.13997			Ta_S32503386	0.0212	2.83449			Ta_S32693959	0.0333	3.10469			Ta_S13032219	0.0342	2.76348
Ta_S17972434	0.000668	3.14243			Ta_S37836117	0.0536	2.8641			Ta_S12918982	0.0254	3.12478			Ta_S13135978	0.0364	2.76855
Ta_S17889594	0.0177	3.16522			Ta_S15824050	0.0398	2.86722			Ta_S17986155	0.0326	3.14242			Ta_S12994502	0.0348	2.78485
Ta_S32724236	0.0306	3.16542			Ta_S26027145	0.0259	2.87292			Ta_S22369798	0.00545	3.14758			Ta_S32593879	0.00405	2.80233
Ta_S32595453	0.0163	3.16779			Ta_S15903342	0.0529	2.91247			Ta_S37941163	0.031	3.15093			Ta_S16214864	0.00876	2.80242
Ta_S13256803	0.024	3.18448			Ta_S37886577	0.0142	2.9206			Ta_S13136041	0.00994	3.16383			Ta_S13204905	0.0317	2.81522
Ta_S17989822	0.0125	3.19539			Ta_S32527436	0.00413	2.92124			Ta_S15903578	0.0458	3.17987			Ta_S12988028	0.0154	2.81726
Ta_S12902838	0.00716	3.19607			Ta_S32678638	0.028	2.92191			Ta_S17976428	0.0521	3.19802			Ta_S18006925	0.0249	2.82026
Ta_S22158518	0.000123	3.20094			Ta_S50383050	0.0271	2.92411			Ta_S12994502	0.0215	3.20389			Ta_S12990409	0.0459	2.83131
Ta_S13152429	0.00296	3.22612			Ta_S18006292	0.0543	2.94153			Ta_S12990409	0.0289	3.21616			Ta_S26021661	0.0398	2.8406
Ta_S12874041	0.015	3.29651			Ta_S26029046	0.0149	2.94225			Ta_S32427328	0.00948	3.22701			Ta_S13235784	0.0152	2.84063
Ta_S17888596	0.00329	3.30942			Ta_S17883093	0.0534	2.94373			Ta_S13028230	5.18e-06	3.23357			Ta_S22390564	0.022	2.84625
Ta_S13034917	0.0397	3.32929			Ta_S22496174	0.0282	2.94795			Ta_S26019043	0.0411	3.25123			Ta_S12991399	0.0442	2.84841
Ta_S32499791	0.00744	3.3539			Ta_S17987320	0.00198	2.94944			Ta_S13219378	0.0293	3.29128			Ta_S32573404	0.0125	2.85079
Ta_S24512880	0.00386	3.35883			Ta_S17987934	0.0354	2.9513			Ta_S22377895	0.041	3.29697			Ta_S37878895	0.0307	2.86032
Ta_S17988230	0.0373	3.3688			Ta_S24512935	0.0516	2.96711			Ta_S26027869	0.00274	3.30298			Ta_S26027869	0.00553	2.86064
Ta_S26026714	0.00721	3.37132			Ta_S22366071	0.0148	2.97302			Ta_S32718285	0.0235	3.34909			Ta_S26028158	0.0256	2.86336
Ta_S17977213	0.0354	3.37658			Ta_S32675901	0.0293	2.98238			Ta_S26019986	0.0199	3.38857			Ta_S17973917	0.0515	2.87503
Ta_S17884019	0.00985	3.37812			Ta_S12927623	0.0102	2.98265			Ta_S32496804	0.0532	3.39954			Ta_S22379145	0.00635	2.88296
Ta_S17878431	0.0301	3.38515			Ta_S13074293	0.0321	2.99586			Ta_S16978100	0.0195	3.41037			Ta_S32569318	0.0261	2.88381
Ta_S17985966	0.0426	3.40145			Ta_S17888596	0.045	2.99885			Ta_S22370974	0.00365	3.41547			Ta_S26028941	0.0149	2.89035
Ta_S32566374	0.000105	3.45868			Ta_S32724236	0.0249	3.00216			Ta_S17886801	0.0212	3.42549			Ta_S16216542	0.00319	2.89756
Ta_S17974968	0.00508	3.486			Ta_S12906382	0.0411	3.01032			Ta_S12945975	0.00995	3.452			Ta_S18006082	0.0514	2.90017
Ta_S12956548	0.00349	3.50265			Ta_S19222758	0.0402	3.03614			Ta_S37779593	0.00503	3.4874			Ta_S37772534	0.00968	2.9053
Ta_S37908820	0.0346	3.60426			Ta_S12990254	0.0107	3.03811			Ta_S22388882	0.0147	3.49618			Ta_S12922519	0.0429	2.9087
Ta_S37945512	0.0107	3.60794			Ta_S26024429	0.039	3.03928			Ta_S32537150	0.0492	3.55128			Ta_S32720379	0.02	2.91013
Ta_S13212142	0.0156	3.7764			Ta_S32683867	0.0144	3.03938			Ta_S37946947	0.0314	3.55133			Ta_S13270649	0.0164	2.9104
Ta_S32599119	0.00543	3.77725			Ta_S17988230	0.00467	3.04749			Ta_S32643229	0.0109	3.57468			Ta_S12946086	0.0257	2.9327
Ta_S26026245	0.00564	3.8443			Ta_S32674684	0.0427	3.05904			Ta_S13144166	0.0367	3.65367			Ta_S32550882	0.0359	2.93893
Ta_S13211444	0.0107	3.85961			Ta_S32611524	0.000385	3.06679			Ta_S12902982	0.00633	3.68602			Ta_S26022120	0.000348	2.94647
Ta_S32619849	0.0279	3.8615			Ta_S22370791	0.0156	3.07253			Ta_S22379739	0.00685	3.73454			Ta_S13122471	0.0153	2.94907
Ta_S17987494	0.0514	3.97969			Ta_S32518390	0.003	3.08576			Ta_S32596046	0.0222	3.73957			Ta_S32505011	0.0403	2.95135
Ta_S17893086	0.0201	4.24449			Ta_S15902919	0.014	3.1089			Ta_S12988028	0.00973	3.74481			Ta_S32692486	0.0244	2.95746
Ta_S13166630	0.00252	4.45844			Ta_S12939482	0.00329	3.12117			Ta_S12983212	0.0151	3.75405			Ta_S13028230	0.0111	2.9598
Ta_S26021235	0.0159	4.66166			Ta_S32595453	0.0341	3.12607			Ta_S13223376	0.00585	3.8433			Ta_S17976005	0.00569	2.96533
Ta_S13134419	0.00662	5.08494			Ta_S32697717	0.022	3.1446			Ta_S17898250	0.036	3.86051			Ta_S17986345	0.0208	2.97015
					Ta_S37894574	0.0467	3.15808			Ta_S15902912	0.0102	3.90098			Ta_S13025835	0.00237	2.97255
					Ta_S22371799	0.00413	3.18483			Ta_S17893772	0.0246	4.43784			Ta_S15902975	0.0439	2.98809
					Ta_S32619849	0.0364	3.20119								Ta_S17889054	0.0248	3.00162
					Ta_S22378132	0.0523	3.21443								Ta_S17886801	0.0478	3.03145
					Ta_S22158518	0.000332	3.22658								Ta_S13220717	0.00267	3.0442
					Ta_S32700581	0.0209	3.25624								Ta_S26025707	0.0358	3.04444
					Ta_S17984562	0.00155	3.26768								Ta_S22377895	0.00498	3.0716
					Ta_S32570246	0.00443	3.26898								Ta_S16978100	0.0438	3.09454
					Ta_S22382671	0.0246	3.30137								Ta_S12989965	0.0338	3.09572
					Ta_S32428090	0.00154	3.30931								Ta_S16205789	0.00682	3.10129
					Ta_S17980939	0.0107	3.31819								Ta_S13259468	0.0338	3.10164
					Ta_S32521267	0.0348	3.32096								Ta_S22364674	0.00604	3.10519
					Ta_S32723478	0.0411	3.33771								Ta_S18011328	0.0309	3.1073
					Ta_S13166522	0.0326	3.33802								Ta_S12917674	0.00163	3.11309
					Ta_S32704565	0.0254	3.39626								Ta_S35138710	0.0301	3.11833
					Ta_S32566374	0.00481	3.41649								Ta_S17989855	0.0394	3.11954
					Ta_S13176655	0.0102	3.43815								Ta_S26655847	0.022	3.14112
					Ta_S26026812	0.0219	3.44335								Ta_S13148606	0.0099	3.14967
					Ta_S17976005	0.0332	3.4737								Ta_S13227773	0.0528	3.1677
					Ta_S13211444	0.0112	3.48461								Ta_S12902982	0.0254	3.17343
					Ta_S13128471	0.00853	3.58462								Ta_S13132851	0.00317	3.18864
					Ta_S15824132	0.00188	3.60123								Ta_S12926660	0.0513	3.20589
					Ta_S17979805	0.00726	3.62756								Ta_S26019986	0.00531	3.20814
					Ta_S37821832	0.00659	3.62948								Ta_S13146483	0.0226	3.22175
					Ta_S32596305	0.00333	3.63839								Ta_S13121096	0.00955	3.23117
					Ta_S37887180	0.00178	3.68638								Ta_S13003190	0.0167	3.23228
					Ta_S13166630	0.0536	3.82905								Ta_S26026833	0.0247	3.23636
					Ta_S46915595	0.0387	3.83701								Ta_S13185742	0.0107	3.24515
					Ta_S13167951	0.0198	3.84922								Ta_S17885859	0.0472	3.25085
					Ta_S12904429	0.0193	3.93655								Ta_S26021793	0.0199	3.26771
					Ta_S17893086	0.0188	3.96492								Ta_S37832132	0.0265	3.2985
					Ta_S13189037	0.0539	3.981								Ta_S18010205	0.0504	3.30457
					Ta_S13144312	0.00527	3.99023								Ta_S16259528	0.0495	3.3092
					Ta_S16256800	0.0463	4.04067								Ta_S22388882	0.0457	3.35328
					Ta_S26021235	0.0229	4.17325								Ta_S12931279	0.0113	3.38341
					Ta_S13134419	0.0157	4.20774								Ta_S32702590	0.00248	3.40038
					Ta_S12902838	0.00374	4.25011								Ta_S22390501	0.0238	3.40762
															Ta_S13144166	0.0336	3.43386
															Ta_S32661012	0.0143	3.44632
															Ta_S37946947	0.0116	3.44649
															Ta_S26019043	0.0398	3.47131
															Ta_S16465873	0.0165	3.48578
															Ta_S13202544	0.0139	3.49199
															Ta_S12953874	0.00438	3.52187
															Ta_S32432227	0.0043	3.53129
															Ta_S13271817	0.0542	3.53558
															Ta_S13112353	0.0499	3.53943
															Ta_S12945975	0.0122	3.54155
															Ta_S12983212	0.019	3.5551
															Ta_S26024975	0.0189	3.55854
															Ta_S13049945	0.0288	3.58386
															Ta_S22370974	0.0224	3.68236
															Ta_S50084340	0.0157	3.6862
															Ta_S13049850	0.0511	3.70494
															Ta_S37771761	0.00791	3.7083
															Ta_S13045108	0.0507	3.88236
															Ta_S17896054	0.0372	3.96146
															Ta_S17893772	0.0266	4.08443
															Ta_S24623090	0.0213	4.136
															Ta_S13020758	0.00632	4.30414
															Ta_S13144312	0.00607	4.89075
