# Supplementary material for: Transcriptome analysis of wheat inoculated with Fusarium graminearum
Source: Front Plant Sci. 2015 Oct 20;6:867. doi: 10.3389/fpls.2015.00867 (PMC4611148; doi:10.3389/fpls.2015.00867)
Supplement: Supplementary file 3 [file Table3.XLSX]

## Sheet: Gun 12 hai-Control
SEQ ID	p value	Fold change	Description	GO ID	Annotation
CELLULAR COMPARTMENTALIZATION
cell wall
Ta_S32585069	0.042	-3.10795	cysteine proteinase inhibitor 8-like	GO:0005618	cell wall
Ta_S18012444	0.00204	-2.99211	defensin	GO:0009505	plant-type cell wall
Ta_S15903289	0.0324	-2.68543	mitochondrial dicarboxylate tricarboxylate transporter dtc-like	GO:0005618	cell wall
Ta_S13164697	0.0529	-2.54292	glucan endo- -beta-glucosidase gvı-like	GO:0005618	cell wall
Ta_S12994470	0.0133	-2.36388	subtilisin-like protease	GO:0005618	cell wall
Ta_S13225225	0.00313	-1.92757	peroxiredoxin-2e- chloroplastic-like	GO:0009505	plant-type cell wall
Ta_S13111422	0.0233	-1.47138	adenine nucleotide translocator	GO:0005618	cell wall
Ta_S12914801	0.0188	-1.45864	non-specific lipid-transfer protein 2g	GO:0005618	cell wall
Ta_S12946857	0.00158	1.47274	probable pectinesterase pectinesterase inhibitor 21-like	GO:0005618	cell wall
Ta_S24623100	0.0534	1.60244	40s ribosomal protein s9-2-like	GO:0005618	cell wall
Ta_S37807014	0.0309	1.61657	staphylococcal nuclease domain-containing protein 1-like	GO:0005618	cell wall
Ta_S15903426	0.0102	1.64507	actin family protein isoform 1	GO:0005618	cell wall
Ta_S22380380	0.0364	1.98682	subtilisin-like protease sdd1-like	GO:0005618	cell wall
Ta_S37747628	0.0118	2.02577	germin-like protein 8-9-like	GO:0005618	cell wall
Ta_S17988160	0.016	2.25502	nucleolar protein 56-like	GO:0005618	cell wall
Ta_S37832860	0.0128	2.37689	predicted protein	GO:0005618	cell wall
Ta_S13152429	0.00296	3.22612	luminal-binding protein	GO:0005618	cell wall
Ta_S17893086	0.0201	4.24449	disease resistance response protein 206	GO:0005618	cell wall
chloroplast
Ta_S12922973	0.052	-3.35078	fructose- -bisphosphatase	GO:0009570	chloroplast stroma
Ta_S12915516	0.0485	-3.13243	translocase of chloroplast chloroplastic-like	GO:0009707	chloroplast outer membrane
Ta_S12915516	0.0485	-3.13243	translocase of chloroplast chloroplastic-like	GO:0009707	chloroplast outer membrane
Ta_S18009823	0.0521	-3.01627	50s ribosomal protein l40	GO:0009535	chloroplast thylakoid membrane
Ta_S18009823	0.0521	-3.01627	50s ribosomal protein l40	GO:0009941	chloroplast envelope
Ta_S17890130	0.0179	-2.73273	glutamyl-trna amidotransferase subunit chloroplastic mitochondrial-like	GO:0009570	chloroplast stroma
Ta_S15903289	0.0324	-2.68543	mitochondrial dicarboxylate tricarboxylate transporter dtc-like	GO:0009941	chloroplast envelope
Ta_S18006414	0.00943	-2.6054	peroxisomal multifunctional enzyme type 2	GO:0009507	chloroplast
Ta_S17890352	0.0284	-2.51797	chaperonin 60 subunit beta chloroplastic-like	GO:0009570	chloroplast stroma
Ta_S17890352	0.0284	-2.51797	chaperonin 60 subunit beta chloroplastic-like	GO:0009941	chloroplast envelope
Ta_S16227984	0.0507	-2.51236	60s ribosomal protein l7a	GO:0009507	chloroplast
Ta_S17979447	0.0394	-2.49376	cytochrome b5	GO:0009535	chloroplast thylakoid membrane
Ta_S22369983	0.0441	-2.48821	seed maturation-like protein	GO:0009570	chloroplast stroma
Ta_S17986221	0.0546	-2.46153	iron-sulfur cluster-binding protein	GO:0009941	chloroplast envelope
Ta_S13144773	0.0538	-2.41023	plasma membrane intrinsic protein	GO:0009941	chloroplast envelope
Ta_S13112648	0.0274	-2.2219	atp gtp-binding protein	GO:0009570	chloroplast stroma
Ta_S17898853	0.0449	-2.21722	photosystem ıı protein d1	GO:0009507	chloroplast
Ta_S13257948	0.0105	-2.15796	protein disulfide isomerase-like 1-4-like	GO:0009507	chloroplast
Ta_S16058226	0.018	-1.96991	lycopene beta-cyclase	GO:0031969	chloroplast membrane
Ta_S13225225	0.00313	-1.92757	peroxiredoxin-2e- chloroplastic-like	GO:0009570	chloroplast stroma
Ta_S13225225	0.00313	-1.92757	peroxiredoxin-2e- chloroplastic-like	GO:0009579	thylakoid
Ta_S17890180	0.0333	-1.88435	grpe protein mitochondrial	GO:0009570	chloroplast stroma
Ta_S15903295	0.0438	-1.58234	chaperone protein chloroplastic-like	GO:0009941	chloroplast envelope
Ta_S13111422	0.0233	-1.47138	adenine nucleotide translocator	GO:0009941	chloroplast envelope
Ta_S16195397	0.0387	-1.45092	gtp-binding protein sar1a-like	GO:0009507	chloroplast
Ta_S12981331	0.0257	1.46022	ran gtpase-activating protein 1-like	GO:0009507	chloroplast
Ta_S13142125	0.0308	1.53583	transcription initiation factor tfııd subunit 4-like	GO:0009507	chloroplast
Ta_S13129319	0.0371	1.58867	nuclear matrix protein 1	GO:0009524	phragmoplast
Ta_S24623100	0.0534	1.60244	40s ribosomal protein s9-2-like	GO:0009507	chloroplast
Ta_S13112154	0.00602	1.60294	delta-1-pyrroline-5-carboxylate synthase-like	GO:0009507	chloroplast
Ta_S37807014	0.0309	1.61657	staphylococcal nuclease domain-containing protein 1-like	GO:0009507	chloroplast
Ta_S32640721	0.017	1.64104	nitric oxide synthase-like	GO:0009507	chloroplast
Ta_S15903426	0.0102	1.64507	actin family protein isoform 1	GO:0009570	chloroplast stroma
Ta_S15903426	0.0102	1.64507	actin family protein isoform 1	GO:0009941	chloroplast envelope
Ta_S17888448	0.0519	1.69291	transketolase 1	GO:0009535	chloroplast thylakoid membrane
Ta_S17888448	0.0519	1.69291	transketolase 1	GO:0009570	chloroplast stroma
Ta_S17888448	0.0519	1.69291	transketolase 1	GO:0009941	chloroplast envelope
Ta_S24623189	0.0017	1.75845	phosphomannomutase phosphoglucomutase	GO:0009570	chloroplast stroma
Ta_S13032683	0.0127	1.82493	potassium transporter 23-like	GO:0009507	chloroplast
Ta_S17986269	0.0346	1.86986	predicted protein	GO:0009570	chloroplast stroma
Ta_S17986269	0.0346	1.86986	predicted protein	GO:0009941	chloroplast envelope
Ta_S16264108	0.0125	1.92158	2-isopropylmalate synthase a-like	GO:0009941	chloroplast envelope
Ta_S32545441	0.0446	1.96052	probable cadmium zinc-transporting atpase chloroplastic-like	GO:0009941	chloroplast envelope
Ta_S13110287	0.00671	2.26383	peptidyl-prolyl cis-trans isomerase	GO:0009507	chloroplast
Ta_S26022698	0.0395	2.27725	predicted protein	GO:0009705	plant-type vacuole membrane
Ta_S26023639	0.0549	2.48405	nuclear-pore anchor-like	GO:0009507	chloroplast
Ta_S17888674	0.0297	2.5103	fructose-bisphosphate chloroplast expressed	GO:0009941	chloroplast envelope
Ta_S17888674	0.0297	2.5103	fructose-bisphosphate chloroplast expressed	GO:0010287	plastoglobule
Ta_S17888674	0.0297	2.5103	fructose-bisphosphate chloroplast expressed	GO:0031977	thylakoid lumen
Ta_S17886790	0.0081	2.62666	ribosomal protein s8	GO:0009507	chloroplast
Ta_S32518390	0.00504	2.8262	phosphoglycerate cytosolic-like	GO:0009570	chloroplast stroma
Ta_S13152429	0.00296	3.22612	luminal-binding protein	GO:0009507	chloroplast
Ta_S26026245	0.00564	3.8443	threonine endopeptidase	GO:0009535	chloroplast thylakoid membrane
Ta_S26026245	0.00564	3.8443	threonine endopeptidase	GO:0009941	chloroplast envelope
Ta_S26026245	0.00564	3.8443	threonine endopeptidase	GO:0010287	plastoglobule
membrane
Ta_S17890420	0.0199	-3.37973	lysine histidine transporter 2-like	GO:0016021	integral to membrane
Ta_S17890420	0.0199	-3.37973	lysine histidine transporter 2-like	GO:0005886	plasma membrane
Ta_S13034065	0.015	-3.31727	l-type lectin-domain containing receptor kinase	GO:0016020	membrane
Ta_S22390703	0.044	-3.23903	heme-binding protein 2-like	GO:0005886	plasma membrane
Ta_S17986065	0.00648	-3.21943	major facilitator superfamily expressed	GO:0016021	integral to membrane
Ta_S17986065	0.00648	-3.21943	major facilitator superfamily expressed	GO:0005886	plasma membrane
Ta_S32739968	0.0246	-3.03705	lipid phosphate phosphaTa_Se 2-like	GO:0016020	membrane
Ta_S18012444	0.00204	-2.99211	defensin	GO:0005886	plasma membrane
Ta_S17898244	0.0212	-2.75882	beta-galactosidase alpha peptide	GO:0016020	membrane
Ta_S17894254	0.00891	-2.75042	60s ribosomal protein l10a-1	GO:0005886	plasma membrane
Ta_S15903289	0.0324	-2.68543	mitochondrial dicarboxylate tricarboxylate transporter dtc-like	GO:0016021	integral to membrane
Ta_S15903289	0.0324	-2.68543	mitochondrial dicarboxylate tricarboxylate transporter dtc-like	GO:0005886	plasma membrane
Ta_S18252079	0.0216	-2.57319	cold shock domain protein 2	GO:0005886	plasma membrane
Ta_S13164697	0.0529	-2.54292	glucan endo- -beta-glucosidase gvı-like	GO:0005886	plasma membrane
Ta_S16227984	0.0507	-2.51236	60s ribosomal protein l7a	GO:0005886	plasma membrane
Ta_S17979447	0.0394	-2.49376	cytochrome b5	GO:0005886	plasma membrane
Ta_S13205430	0.00281	-2.47089	hypothetical protein, expressed	GO:0016020	membrane
Ta_S13144773	0.0538	-2.41023	plasma membrane intrinsic protein	GO:0016021	integral to membrane
Ta_S13144773	0.0538	-2.41023	plasma membrane intrinsic protein	GO:0046658	anchored to plasma membrane
Ta_S13111282	0.0281	-2.33467	ras-related protein rabe1c-like	GO:0005886	plasma membrane
Ta_S32686491	0.000141	-2.25568	probably inactive leucine-rich repeat receptor-like protein kinase at5g48380-like	GO:0005886	plasma membrane
Ta_S13257948	0.0105	-2.15796	protein disulfide isomerase-like 1-4-like	GO:0005886	plasma membrane
Ta_S13268403	0.0368	-2.13513	nadh dehydrogenase subunit 2	GO:0016021	integral to membrane
Ta_S12947041	0.0534	-2.10037	aldehyde dehydrogenase family 3 member f1-like	GO:0016020	membrane
Ta_S22390027	0.0216	-2.06252	uncharacterized partial	GO:0016020	membrane
Ta_S16058219	0.0499	-2.02807	somatic embryogenesis receptor kinase 1	GO:0016021	integral to membrane
Ta_S12971620	0.0224	-1.9891	early nodulin-like protein 1	GO:0031225	anchored to membrane
Ta_S26029045	0.0162	-1.93504	serine threonine-protein kinase ht1	GO:0005886	plasma membrane
Ta_S16238298	0.0286	-1.90392	ubiquitin-activating enzyme e1 3-like	GO:0005886	plasma membrane
Ta_S12961021	0.012	-1.87251	dna repair protein xrcc2 homolog isoform x1	GO:0044425	membrane part
Ta_S16058329	0.0405	-1.85057	cral trıo domain sec14p-like phosphatidylinositol transfer family protein	GO:0005886	plasma membrane
Ta_S22385711	0.0472	-1.82068	magnesium transporter nıpa2-like	GO:0016020	membrane
Ta_S13177057	0.0379	-1.80798	protein nrt1 ptr famıly -like	GO:0016020	membrane
Ta_S17878978	0.0107	-1.80139	probable peptide nitrate transporter at5g62680-like	GO:0016020	membrane
Ta_S13177401	0.0113	-1.7637	retrotransposon unclassified	GO:0016020	membrane
Ta_S22369160	0.014	-1.732	abc transporter c family member 9	GO:0016021	integral to membrane
Ta_S15881319	0.041	-1.72277	protein ruptured pollen graın 1	GO:0005887	integral to plasma membrane
Ta_S22373543	0.00785	-1.71249	cytochrome partial	GO:0016020	membrane
Ta_S26026990	0.00381	-1.71009	probable serine incorporator-like	GO:0016020	membrane
Ta_S22366644	0.00285	-1.70011	probable exocyst complex component 4-like	GO:0005886	plasma membrane
Ta_S17987844	0.00484	-1.65482	uncharacterized gpı-anchored protein at1g61900-like	GO:0031225	anchored to membrane
Ta_S17987844	0.00484	-1.65482	uncharacterized gpı-anchored protein at1g61900-like	GO:0005886	plasma membrane
Ta_S22372979	0.0503	-1.63124	atp-dependent zinc metalloprotease ftsh mitochondrial-like	GO:0016020	membrane
Ta_S15903547	0.00435	-1.57997	nadp-dependent d-sorbitol-6-phosphate dehydrogenase	GO:0016020	membrane
Ta_S13271317	0.00854	-1.54638	mlo-like protein 1	GO:0016021	integral to membrane
Ta_S37783062	0.0078	-1.52032	gtp-binding protein yptm1-like	GO:0005886	plasma membrane
Ta_S17893231	0.0415	-1.51883	seed maturation protein	GO:0016020	membrane
Ta_S26021109	0.0208	-1.51734	ras-related protein rabe1c-like	GO:0005886	plasma membrane
Ta_S32729216	0.032	-1.50004	mrp-like abc transporter	GO:0016021	integral to membrane
Ta_S32729216	0.032	-1.50004	mrp-like abc transporter	GO:0005886	plasma membrane
Ta_S26028090	0.0335	-1.49012	methylsterol monooxygenase 1-1-like	GO:0016021	integral to membrane
Ta_S17886535	0.0275	-1.47374	clathrin assembly protein at2g25430-like	GO:0016020	membrane
Ta_S13111422	0.0233	-1.47138	adenine nucleotide translocator	GO:0016021	integral to membrane
Ta_S13111422	0.0233	-1.47138	adenine nucleotide translocator	GO:0005886	plasma membrane
Ta_S32506666	0.0363	-1.46253	probable inactive receptor kinase at5g58300-like	GO:0016021	integral to membrane
Ta_S16195397	0.0387	-1.45092	gtp-binding protein sar1a-like	GO:0005886	plasma membrane
Ta_S22390253	0.0352	1.45831	mitochondrial rna-splicing protein mrs3	GO:0016021	integral to membrane
Ta_S12981331	0.0257	1.46022	ran gtpase-activating protein 1-like	GO:0005886	plasma membrane
Ta_S22391088	0.0533	1.49329	lıtaf-domain-containing protein	GO:0005886	plasma membrane
Ta_S32508941	0.0521	1.52863	von willebrand factor type a domain containing expressed	GO:0005886	plasma membrane
Ta_S17988115	0.0457	1.53294	rrna 2 -o-methyltransferase fibrillarin 1	GO:0016020	membrane
Ta_S12921674	0.0131	1.59711	potassium channel akt2 3	GO:0016021	integral to membrane
Ta_S24623100	0.0534	1.60244	40s ribosomal protein s9-2-like	GO:0005886	plasma membrane
Ta_S13112154	0.00602	1.60294	delta-1-pyrroline-5-carboxylate synthase-like	GO:0016020	membrane
Ta_S37807014	0.0309	1.61657	staphylococcal nuclease domain-containing protein 1-like	GO:0005886	plasma membrane
Ta_S15903426	0.0102	1.64507	actin family protein isoform 1	GO:0005886	plasma membrane
Ta_S17987500	0.0126	1.6786	cytochrome p450 90d2-like	GO:0016021	integral to membrane
Ta_S17985417	0.0332	1.69469	ac091247_15 dex1 protein	GO:0016020	membrane
Ta_S18012803	0.0252	1.71233	60s ribosomal protein l27a-3	GO:0016020	membrane
Ta_S17892667	0.0158	1.81417	cleft lip and palate transmembrane protein 1 homolog	GO:0016021	integral to membrane
Ta_S13032683	0.0127	1.82493	potassium transporter 23-like	GO:0016021	integral to membrane
Ta_S17986994	0.0458	1.90222	long chain acyl- synthetase 4-like	GO:0005886	plasma membrane
Ta_S17979248	0.0356	1.91306	hypersensitive-induced response protein 1	GO:0016020	membrane
Ta_S37854649	0.0288	1.91324	squalene monooxygenase	GO:0016021	integral to membrane
Ta_S17987633	0.0148	1.95594	guanylate-binding protein 4-like	GO:0016020	membrane
Ta_S32545441	0.0446	1.96052	probable cadmium zinc-transporting atpase chloroplastic-like	GO:0016021	integral to membrane
Ta_S12933472	0.051	1.96804	p450	GO:0016021	integral to membrane
Ta_S12889200	0.0273	2.01779	zinc transporter	GO:0016021	integral to membrane
Ta_S12889200	0.0273	2.01779	zinc transporter	GO:0005886	plasma membrane
Ta_S32560649	0.0276	2.04882	caleosin 2	GO:0031090	organelle membrane
Ta_S21311109	0.00486	2.06588	sucrose-phosphate synthase	GO:0005886	plasma membrane
Ta_S13211783	0.0306	2.12501	probable peptide nitrate transporter at1g22540-like	GO:0016020	membrane
Ta_S17981301	0.00864	2.16092	auxin-induced protein	GO:0016020	membrane
Ta_S16258294	0.0237	2.17242	abc transporter d family member 1-like	GO:0016021	integral to membrane
Ta_S13110287	0.00671	2.26383	peptidyl-prolyl cis-trans isomerase	GO:0005886	plasma membrane
Ta_S32565736	0.033	2.29866	4-hydroxyphenylacetaldehyde oxime monooxygenase	GO:0044425	membrane part
Ta_S32611524	0.00558	2.31487	probable peptide nitrate transporter at1g22540-like	GO:0016020	membrane
Ta_S32611184	0.035	2.34119	serine threonine-protein kinase pbs1	GO:0005886	plasma membrane
Ta_S26022584	0.0333	2.34619	probable beta- -galactosyltransferase 20	GO:0016021	integral to membrane
Ta_S17897963	0.0441	2.37929	26s protease regulatory subunit 7	GO:0005886	plasma membrane
Ta_S17973134	0.0382	2.4327	chitin elicitor-binding	GO:0016020	membrane
Ta_S13222321	0.0333	2.46692	receptor-like protein kinase at3g47110-like	GO:0016020	membrane
Ta_S17888674	0.0297	2.5103	fructose-bisphosphate chloroplast expressed	GO:0016020	membrane
Ta_S18349038	0.03	2.53052	s-acyltransferase tıp1	GO:0016020	membrane
Ta_S16466205	0.0265	2.57234	web family protein at5g55860-like	GO:0005886	plasma membrane
Ta_S17886790	0.0081	2.62666	ribosomal protein s8	GO:0016020	membrane
Ta_S13058204	0.0167	2.78458	probably inactive leucine-rich repeat receptor-like protein kinase at5g48380-like	GO:0005886	plasma membrane
Ta_S32429159	0.0367	2.82374	ras-related protein rab11c-like	GO:0005886	plasma membrane
Ta_S32518390	0.00504	2.8262	phosphoglycerate cytosolic-like	GO:0005886	plasma membrane
Ta_S16247735	0.0363	2.84228	abc transporter c family member 3	GO:0016021	integral to membrane
Ta_S16247735	0.0363	2.84228	abc transporter c family member 3	GO:0005886	plasma membrane
Ta_S17979060	0.0419	2.93218	nramp metal transporter	GO:0016021	integral to membrane
Ta_S15902607	0.0232	3.06807	probable lrr receptor-like serine threonine-protein kinase mrh1-like	GO:0016021	integral to membrane
Ta_S22368942	0.0222	3.07937	bidirectional sugar transporter sweet3a-like	GO:0005887	integral to plasma membrane
Ta_S13152429	0.00296	3.22612	luminal-binding protein	GO:0005886	plasma membrane
Ta_S12956548	0.00349	3.50265	b-cell receptor-associated protein 31-like	GO:0016021	integral to membrane
Ta_S12956548	0.00349	3.50265	b-cell receptor-associated protein 31-like	GO:0005886	plasma membrane
membrane-bounded vesicle
Ta_S21612530	0.0129	-3.58771	hypothetical protein TRIUR3_13515	GO:0016023	cytoplasmic membrane-bounded vesicle
Ta_S18005917	0.0404	-3.42249	meiosis 5	GO:0016023	cytoplasmic membrane-bounded vesicle
Ta_S17890420	0.0199	-3.37973	lysine histidine transporter 2-like	GO:0016023	cytoplasmic membrane-bounded vesicle
Ta_S13034065	0.015	-3.31727	l-type lectin-domain containing receptor kinase	GO:0016023	cytoplasmic membrane-bounded vesicle
Ta_S22390703	0.044	-3.23903	heme-binding protein 2-like	GO:0016023	cytoplasmic membrane-bounded vesicle
Ta_S17986065	0.00648	-3.21943	major facilitator superfamily expressed	GO:0016023	cytoplasmic membrane-bounded vesicle
Ta_S12994759	0.0379	-3.16972	cysteine protease 1	GO:0016023	cytoplasmic membrane-bounded vesicle
Ta_S32585069	0.042	-3.10795	cysteine proteinase inhibitor 8-like	GO:0016023	cytoplasmic membrane-bounded vesicle
Ta_S37771588	0.0229	-3.04518	gdsl esterase lipase at5g45910-like	GO:0016023	cytoplasmic membrane-bounded vesicle
Ta_S18012444	0.00204	-2.99211	defensin	GO:0016023	cytoplasmic membrane-bounded vesicle
Ta_S17986453	0.0166	-2.96976	clathrin light chain 2-like	GO:0030130	clathrin coat of trans-Golgi network vesicle
Ta_S17986453	0.0166	-2.96976	clathrin light chain 2-like	GO:0030132	clathrin coat of coated pit
Ta_S26028974	0.0027	-2.93118	rust resistance kinase lr10	GO:0016023	cytoplasmic membrane-bounded vesicle
Ta_S15903661	0.012	-2.86446	oryzain gamma chain precursor	GO:0016023	cytoplasmic membrane-bounded vesicle
Ta_S32593750	0.0375	-2.70822	germin-like protein 5-1	GO:0016023	cytoplasmic membrane-bounded vesicle
Ta_S18006414	0.00943	-2.6054	peroxisomal multifunctional enzyme type 2	GO:0016023	cytoplasmic membrane-bounded vesicle
Ta_S13164697	0.0529	-2.54292	glucan endo- -beta-glucosidase gvı-like	GO:0016023	cytoplasmic membrane-bounded vesicle
Ta_S26024473	0.000259	-2.50696	nonspecific lipid-transfer protein precursor	GO:0016023	cytoplasmic membrane-bounded vesicle
Ta_S13205430	0.00281	-2.47089	hypothetical protein, expressed	GO:0016023	cytoplasmic membrane-bounded vesicle
Ta_S18009326	0.00672	-2.38903	ap-1 complex subunit sigma-2	GO:0016023	cytoplasmic membrane-bounded vesicle
Ta_S12994470	0.0133	-2.36388	subtilisin-like protease	GO:0016023	cytoplasmic membrane-bounded vesicle
Ta_S35138773	0.0313	-2.36201	fasciclin-like arabinogalactan protein 8-like	GO:0016023	cytoplasmic membrane-bounded vesicle
Ta_S37939963	0.0361	-2.3002	g-type lectin s-receptor-like serine threonine-protein kinase at1g34300-like	GO:0016023	cytoplasmic membrane-bounded vesicle
Ta_S32686491	0.000141	-2.25568	probably inactive leucine-rich repeat receptor-like protein kinase at5g48380-like	GO:0016023	cytoplasmic membrane-bounded vesicle
Ta_S32606072	0.0255	-2.2364	erect panicle 2 partial	GO:0016023	cytoplasmic membrane-bounded vesicle
Ta_S13257948	0.0105	-2.15796	protein disulfide isomerase-like 1-4-like	GO:0016023	cytoplasmic membrane-bounded vesicle
Ta_S22390027	0.0216	-2.06252	uncharacterized partial	GO:0016023	cytoplasmic membrane-bounded vesicle
Ta_S16058219	0.0499	-2.02807	somatic embryogenesis receptor kinase 1	GO:0016023	cytoplasmic membrane-bounded vesicle
Ta_S37815958	0.0308	-2.01277	probable inactive leucine-rich repeat receptor-like protein kinase at3g03770-like	GO:0016023	cytoplasmic membrane-bounded vesicle
Ta_S12902982	0.0158	-1.97767	endosperm transfer cell specific pr60 precursor	GO:0016023	cytoplasmic membrane-bounded vesicle
Ta_S12898587	0.00355	-1.84701	predicted protein	GO:0016023	cytoplasmic membrane-bounded vesicle
Ta_S32501634	0.0131	-1.84464	hypothetical protein F775_03829	GO:0016023	cytoplasmic membrane-bounded vesicle
Ta_S37940494	0.0393	-1.84176	cytochrome p450 704c1	GO:0016023	cytoplasmic membrane-bounded vesicle
Ta_S12948979	0.0398	-1.83556	fruit bromelain	GO:0016023	cytoplasmic membrane-bounded vesicle
Ta_S15881319	0.041	-1.72277	protein ruptured pollen graın 1	GO:0016023	cytoplasmic membrane-bounded vesicle
Ta_S32525894	0.0345	-1.69102	duf231 domain containing family protein	GO:0016023	cytoplasmic membrane-bounded vesicle
Ta_S17987844	0.00484	-1.65482	uncharacterized gpı-anchored protein at1g61900-like	GO:0016023	cytoplasmic membrane-bounded vesicle
Ta_S13132385	0.0222	-1.64599	predicted protein	GO:0016023	cytoplasmic membrane-bounded vesicle
Ta_S15903547	0.00435	-1.57997	nadp-dependent d-sorbitol-6-phosphate dehydrogenase	GO:0016023	cytoplasmic membrane-bounded vesicle
Ta_S37760364	0.0398	-1.55134	hypothetical protein TRIUR3_26302	GO:0016023	cytoplasmic membrane-bounded vesicle
Ta_S18009388	0.0437	-1.54379	b12d protein	GO:0016023	cytoplasmic membrane-bounded vesicle
Ta_S22380635	0.00122	-1.52751	acyl- -binding domain-containing protein 1-like	GO:0016023	cytoplasmic membrane-bounded vesicle
Ta_S18012624	0.0299	-1.50197	heavy-metal-associated domain-containing expressed	GO:0016023	cytoplasmic membrane-bounded vesicle
Ta_S32506666	0.0363	-1.46253	probable inactive receptor kinase at5g58300-like	GO:0016023	cytoplasmic membrane-bounded vesicle
Ta_S16195397	0.0387	-1.45092	gtp-binding protein sar1a-like	GO:0016023	cytoplasmic membrane-bounded vesicle
Ta_S18012489	0.028	1.46308	thaumatin-like protein	GO:0016023	cytoplasmic membrane-bounded vesicle
Ta_S12946857	0.00158	1.47274	probable pectinesterase pectinesterase inhibitor 21-like	GO:0016023	cytoplasmic membrane-bounded vesicle
Ta_S16219153	0.0178	1.50416	invertase inhibitor	GO:0016023	cytoplasmic membrane-bounded vesicle
Ta_S17973586	0.0027	1.53662	probable carboxylesterase 7-like	GO:0016023	cytoplasmic membrane-bounded vesicle
Ta_S15903426	0.0102	1.64507	actin family protein isoform 1	GO:0016023	cytoplasmic membrane-bounded vesicle
Ta_S22378178	0.0351	1.64696	serine carboxypeptidase-like 51-like	GO:0016023	cytoplasmic membrane-bounded vesicle
Ta_S17879381	0.0245	1.64789	aldehyde dehydrogenase 22a1	GO:0016023	cytoplasmic membrane-bounded vesicle
Ta_S26026095	0.000621	1.67317	chitinase 8	GO:0016023	cytoplasmic membrane-bounded vesicle
Ta_S17985417	0.0332	1.69469	ac091247_15 dex1 protein	GO:0016023	cytoplasmic membrane-bounded vesicle
Ta_S32700443	0.00825	1.75729	alpha-l-fucosidase 2 precursor	GO:0016023	cytoplasmic membrane-bounded vesicle
Ta_S32617966	0.00147	1.81064	cytochrome p450 86b1-like	GO:0016023	cytoplasmic membrane-bounded vesicle
Ta_S22389989	0.0403	1.82862	rıng zinc finger	GO:0016023	cytoplasmic membrane-bounded vesicle
Ta_S26026888	0.00158	1.85529	aldose 1-epimerase-like	GO:0016023	cytoplasmic membrane-bounded vesicle
Ta_S17987633	0.0148	1.95594	guanylate-binding protein 4-like	GO:0016023	cytoplasmic membrane-bounded vesicle
Ta_S22380380	0.0364	1.98682	subtilisin-like protease sdd1-like	GO:0016023	cytoplasmic membrane-bounded vesicle
Ta_S12889200	0.0273	2.01779	zinc transporter	GO:0016023	cytoplasmic membrane-bounded vesicle
Ta_S37747628	0.0118	2.02577	germin-like protein 8-9-like	GO:0016023	cytoplasmic membrane-bounded vesicle
Ta_S13151197	0.00226	2.02732	transmembrane protein 258-like	GO:0016023	cytoplasmic membrane-bounded vesicle
Ta_S32560649	0.0276	2.04882	caleosin 2	GO:0016023	cytoplasmic membrane-bounded vesicle
Ta_S13112328	0.0531	2.16541	acidic endochitinase-like	GO:0016023	cytoplasmic membrane-bounded vesicle
Ta_S12873131	0.0178	2.25649	probable carbohydrate esterase at4g34215-like	GO:0016023	cytoplasmic membrane-bounded vesicle
Ta_S17989550	0.00133	2.3043	lipid binding protein	GO:0016023	cytoplasmic membrane-bounded vesicle
Ta_S17973134	0.0382	2.4327	chitin elicitor-binding	GO:0016023	cytoplasmic membrane-bounded vesicle
Ta_S13222321	0.0333	2.46692	receptor-like protein kinase at3g47110-like	GO:0016023	cytoplasmic membrane-bounded vesicle
Ta_S32704565	0.0481	2.46767	glucan endo- -beta-glucosidase 13-like	GO:0016023	cytoplasmic membrane-bounded vesicle
Ta_S26027709	0.0233	2.60326	chitinase-like protein 1-like	GO:0016023	cytoplasmic membrane-bounded vesicle
Ta_S13058204	0.0167	2.78458	probably inactive leucine-rich repeat receptor-like protein kinase at5g48380-like	GO:0016023	cytoplasmic membrane-bounded vesicle
Ta_S17893600	0.0411	2.89623	tpa: fumarylacetoacetate hydrolase domain-containing protein 1 isoform 1	GO:0016023	cytoplasmic membrane-bounded vesicle
Ta_S37821832	0.00939	2.98298	arabinogalactan protein	GO:0016023	cytoplasmic membrane-bounded vesicle
Ta_S17977213	0.0354	3.37658	f-box protein at2g32560-like	GO:0016023	cytoplasmic membrane-bounded vesicle
Ta_S12956548	0.00349	3.50265	b-cell receptor-associated protein 31-like	GO:0016023	cytoplasmic membrane-bounded vesicle
Ta_S17893086	0.0201	4.24449	disease resistance response protein 206	GO:0016023	cytoplasmic membrane-bounded vesicle
mitochondrion
Ta_S32494292	0.00297	-4.07364	polygalacturonase precursor	GO:0005739	mitochondrion
Ta_S17988559	0.00581	-3.72938	non-functional nadph-dependent codeinone reductase 2-like	GO:0005739	mitochondrion
Ta_S21612530	0.0129	-3.58771	hypothetical protein TRIUR3_13515	GO:0005739	mitochondrion
Ta_S26028974	0.0027	-2.93118	rust resistance kinase lr10	GO:0005739	mitochondrion
Ta_S13567769	0.0537	-2.89174	mfp1 attachment factor 1	GO:0005739	mitochondrion
Ta_S22383726	0.00902	-2.88309	homolog subfamily c member 2	GO:0005739	mitochondrion
Ta_S26028365	0.0445	-2.76606	isoflavone reductase homolog	GO:0005739	mitochondrion
Ta_S17890130	0.0179	-2.73273	glutamyl-trna amidotransferase subunit chloroplastic mitochondrial-like	GO:0005739	mitochondrion
Ta_S15903289	0.0324	-2.68543	mitochondrial dicarboxylate tricarboxylate transporter dtc-like	GO:0005743	mitochondrial inner membrane
Ta_S17976078	0.00988	-2.63044	uncharacterized zinc finger protein at4g06634-like	GO:0005739	mitochondrion
Ta_S12957450	0.00717	-2.50023	apomixis-related protein pca21	GO:0005739	mitochondrion
Ta_S22369983	0.0441	-2.48821	seed maturation-like protein	GO:0005739	mitochondrion
Ta_S17986221	0.0546	-2.46153	iron-sulfur cluster-binding protein	GO:0005739	mitochondrion
Ta_S13152477	0.0182	-2.44937	swıb domain-containing protein	GO:0005739	mitochondrion
Ta_S13144773	0.0538	-2.41023	plasma membrane intrinsic protein	GO:0005739	mitochondrion
Ta_S12994035	0.0124	-2.40933	gdsl esterase lipase at4g26790-like	GO:0005739	mitochondrion
Ta_S18009326	0.00672	-2.38903	ap-1 complex subunit sigma-2	GO:0005739	mitochondrion
Ta_S37939963	0.0361	-2.3002	g-type lectin s-receptor-like serine threonine-protein kinase at1g34300-like	GO:0005739	mitochondrion
Ta_S32665032	0.0237	-2.27003	hypothetical protein F775_27449	GO:0005739	mitochondrion
Ta_S17988088	0.0353	-2.15833	zinc finger ccch domain-containing protein 46-like	GO:0005739	mitochondrion
Ta_S13257948	0.0105	-2.15796	protein disulfide isomerase-like 1-4-like	GO:0005739	mitochondrion
Ta_S13268403	0.0368	-2.13513	nadh dehydrogenase subunit 2	GO:0005743	mitochondrial inner membrane
Ta_S17987859	0.044	-1.99753	protein	GO:0005739	mitochondrion
Ta_S32582007	0.0258	-1.99418	transcription factor e2f3	GO:0005739	mitochondrion
Ta_S16058226	0.018	-1.96991	lycopene beta-cyclase	GO:0005739	mitochondrion
Ta_S16238298	0.0286	-1.90392	ubiquitin-activating enzyme e1 3-like	GO:0005739	mitochondrion
Ta_S17890180	0.0333	-1.88435	grpe protein mitochondrial	GO:0005759	mitochondrial matrix
Ta_S32597560	0.0284	-1.85448	transcription factor pcf5-like	GO:0005739	mitochondrion
Ta_S12946990	0.0127	-1.75841	clathrin assembly protein	GO:0005739	mitochondrion
Ta_S19225752	0.0124	-1.70577	cyanidin 3-o-rutinoside 5-o-glucosyltransferase-like	GO:0005739	mitochondrion
Ta_S22372979	0.0503	-1.63124	atp-dependent zinc metalloprotease ftsh mitochondrial-like	GO:0005739	mitochondrion
Ta_S17987839	0.0422	-1.56515	ghmp kinase-like protein	GO:0005739	mitochondrion
Ta_S18009388	0.0437	-1.54379	b12d protein	GO:0005739	mitochondrion
Ta_S25791174	0.0517	-1.48672	strictosidine synthase family protein	GO:0005739	mitochondrion
Ta_S13111422	0.0233	-1.47138	adenine nucleotide translocator	GO:0005743	mitochondrial inner membrane
Ta_S32628145	0.00281	1.50358	mitochondrial glycoprotein	GO:0005759	mitochondrial matrix
Ta_S32543346	0.000513	1.51051	d-lactate dehydrogenase	GO:0005739	mitochondrion
Ta_S15824175	0.0164	1.55162	mitogen-activated protein kinase 16-like	GO:0005739	mitochondrion
Ta_S32697213	0.000637	1.57424	nifu-like protein mitochondrial-like	GO:0005739	mitochondrion
Ta_S18007381	0.0017	1.60036	mitochondrial pyruvate carrier 2-like	GO:0005743	mitochondrial inner membrane
Ta_S32640721	0.017	1.64104	nitric oxide synthase-like	GO:0005739	mitochondrion
Ta_S15903426	0.0102	1.64507	actin family protein isoform 1	GO:0005739	mitochondrion
Ta_S12937377	0.00303	1.67719	poly polymerase-like	GO:0005739	mitochondrion
Ta_S32643099	0.0117	1.72317	alcohol dehydrogenase 1	GO:0005739	mitochondrion
Ta_S32506266	0.0375	1.72403	isochorismatase hydrolase family protein	GO:0005739	mitochondrion
Ta_S17896705	0.0204	1.75706	mitochondrial calcium uniporter regulatory subunit mcub-like	GO:0005739	mitochondrion
Ta_S17892667	0.0158	1.81417	cleft lip and palate transmembrane protein 1 homolog	GO:0005739	mitochondrion
Ta_S17981198	0.0288	1.86834	ribosomal l18p l5e family protein	GO:0005739	mitochondrion
Ta_S16465184	0.0173	1.88894	at5g49210 k21p3_8	GO:0005739	mitochondrion
Ta_S13150245	0.0251	1.94867	60s ribosomal protein l37a	GO:0005739	mitochondrion
Ta_S22390080	0.00712	1.98707	ubiquitin carboxyl-terminal hydrolase 12-like	GO:0005739	mitochondrion
Ta_S15824047	0.0356	2.1198	glutaredoxin family protein	GO:0005739	mitochondrion
Ta_S16258294	0.0237	2.17242	abc transporter d family member 1-like	GO:0005739	mitochondrion
Ta_S26022584	0.0333	2.34619	probable beta- -galactosyltransferase 20	GO:0005739	mitochondrion
Ta_S17898625	0.00892	2.38323	protein notum homolog	GO:0005739	mitochondrion
Ta_S17888674	0.0297	2.5103	fructose-bisphosphate chloroplast expressed	GO:0005739	mitochondrion
Ta_S13267806	0.0302	2.64568	acetyltransferase at1g77540-like	GO:0005739	mitochondrion
Ta_S16254427	0.0142	2.6838	protein arginine n-methyltransferase 6	GO:0005739	mitochondrion
Ta_S17893600	0.0411	2.89623	tpa: fumarylacetoacetate hydrolase domain-containing protein 1 isoform 1	GO:0005739	mitochondrion
Ta_S15824132	0.028	2.99208	trna-dihydrouridine(16 17) synthase	GO:0005739	mitochondrion
Ta_S15902607	0.0232	3.06807	probable lrr receptor-like serine threonine-protein kinase mrh1-like	GO:0005739	mitochondrion
Ta_S32723478	0.0505	3.10456	hypothetical protein TRIUR3_20826	GO:0005739	mitochondrion
Ta_S13034917	0.0397	3.32929	transmembrane protein 53-like	GO:0005739	mitochondrion
Ta_S12956548	0.00349	3.50265	b-cell receptor-associated protein 31-like	GO:0005739	mitochondrion
nucleus
Ta_S18011698	0.0194	-3.0902	ribosome biogenesis regulatory protein homolog	GO:0005730	nucleolus
Ta_S13205290	0.00699	-2.9907	dna-binding protein s1fa2	GO:0005634	nucleus
Ta_S22383726	0.00902	-2.88309	homolog subfamily c member 2	GO:0005634	nucleus
Ta_S17894254	0.00891	-2.75042	60s ribosomal protein l10a-1	GO:0005730	nucleolus
Ta_S18252079	0.0216	-2.57319	cold shock domain protein 2	GO:0005730	nucleolus
Ta_S16253285	0.0433	-2.56638	hydroxyproline-rich glycoprotein family protein	GO:0005634	nucleus
Ta_S12913281	0.0144	-2.51697	unnamed protein product	GO:0005730	nucleolus
Ta_S16227984	0.0507	-2.51236	60s ribosomal protein l7a	GO:0005730	nucleolus
Ta_S17971934	0.0304	-2.41607	protein phosphatase 2c 50	GO:0005634	nucleus
Ta_S13180205	0.0192	-2.25336	transcription factor bhlh83	GO:0005634	nucleus
Ta_S17988088	0.0353	-2.15833	zinc finger ccch domain-containing protein 46-like	GO:0005635	nuclear envelope
Ta_S12898625	0.0186	-2.09308	transcription factor bhlh111-like	GO:0005634	nucleus
Ta_S32582007	0.0258	-1.99418	transcription factor e2f3	GO:0005634	nucleus
Ta_S26023305	0.0524	-1.87488	histone-lysine n-methyltransferase ashh2-like isoform x1	GO:0005634	nucleus
Ta_S32597560	0.0284	-1.85448	transcription factor pcf5-like	GO:0005634	nucleus
Ta_S13254519	0.0271	-1.84714	ethylene-responsive transcription factor erf109-like	GO:0005634	nucleus
Ta_S26026927	0.0166	-1.83191	brefeldin a-inhibited guanine nucleotide-exchange protein 2-like	GO:0005634	nucleus
Ta_S17985939	0.0226	-1.74479	protein arabıdıllo 1-like	GO:0005634	nucleus
Ta_S32896826	0.0388	-1.65929	mads-box transcription factor 25	GO:0005634	nucleus
Ta_S15903347	0.0235	-1.512	two-component response regulator-like prr73	GO:0005634	nucleus
Ta_S13111422	0.0233	-1.47138	adenine nucleotide translocator	GO:0005730	nucleolus
Ta_S12981331	0.0257	1.46022	ran gtpase-activating protein 1-like	GO:0005635	nuclear envelope
Ta_S17988930	0.0285	1.4677	transcription elongation factor a protein 2	GO:0005634	nucleus
Ta_S17988115	0.0457	1.53294	rrna 2 -o-methyltransferase fibrillarin 1	GO:0005730	nucleolus
Ta_S17985406	0.000523	1.58573	protein pleiotropic regulatory locus 1-like	GO:0005634	nucleus
Ta_S24623100	0.0534	1.60244	40s ribosomal protein s9-2-like	GO:0005730	nucleolus
Ta_S37807014	0.0309	1.61657	staphylococcal nuclease domain-containing protein 1-like	GO:0005635	nuclear envelope
Ta_S22372610	0.0373	1.61884	chromodomain-helicase-dna-binding protein 3	GO:0005634	nucleus
Ta_S15903426	0.0102	1.64507	actin family protein isoform 1	GO:0005730	nucleolus
Ta_S22378672	0.00447	1.65248	c-repeat binding factor 9	GO:0005634	nucleus
Ta_S12937377	0.00303	1.67719	poly polymerase-like	GO:0005634	nucleus
Ta_S18012803	0.0252	1.71233	60s ribosomal protein l27a-3	GO:0005730	nucleolus
Ta_S32643099	0.0117	1.72317	alcohol dehydrogenase 1	GO:0005634	nucleus
Ta_S24663747	0.0256	1.81376	mads box protein vrt-2	GO:0005634	nucleus
Ta_S37838733	0.00439	1.8303	ubiquitin-40s ribosomal protein s27a-like protein	GO:0005654	nucleoplasm
Ta_S32583333	0.0141	2.06409	ap2 erebp transcription factor superfamily protein	GO:0005634	nucleus
Ta_S17988160	0.016	2.25502	nucleolar protein 56-like	GO:0005730	nucleolus
Ta_S17897963	0.0441	2.37929	26s protease regulatory subunit 7	GO:0005634	nucleus
Ta_S26023639	0.0549	2.48405	nuclear-pore anchor-like	GO:0005643	nuclear pore
Ta_S26023639	0.0549	2.48405	nuclear-pore anchor-like	GO:0005730	nucleolus
Ta_S18010741	0.00461	2.51657	zinc finger protein 2	GO:0005634	nucleus
Ta_S22386276	0.0255	2.62342	phosphopantetheine adenylyltransferase-like	GO:0005634	nucleus
Ta_S35718022	0.0127	2.80029	c-repeat binding factor 3-like protein	GO:0005634	nucleus
Ta_S32518390	0.00504	2.8262	phosphoglycerate cytosolic-like	GO:0005634	nucleus
Ta_S24512880	0.00386	3.35883	transcription factor bhlh123-like	GO:0005634	nucleus
others
Ta_S16466368	0.0285	-3.01855	dna repair protein rad50	GO:0005737	cytoplasm
Ta_S13211523	0.0141	-2.71823	rho protein gdp dissociation inhibitor containing protein	GO:0005737	cytoplasm
Ta_S37777123	0.0257	-2.60339	rna negative regulator of cspa transcription	GO:0005737	cytoplasm
Ta_S18252079	0.0216	-2.57319	cold shock domain protein 2	GO:0005737	cytoplasm
Ta_S13110798	0.00984	2.51371	actin-depolymerizing factor 3	GO:0005737	cytoplasm
Ta_S17984432	0.0288	1.63464	pentatricopeptide repeat-containing protein at5g52630-like	GO:0005737	cytoplasm
Ta_S22383722	0.0384	-1.45326	glutaredoxin-c1	GO:0005737	cytoplasm
Ta_S37608492	0.00811	1.55734	tubulin alpha-3 chain	GO:0005737	cytoplasm
Ta_S22366644	0.00285	-1.70011	probable exocyst complex component 4-like	GO:0005829	cytosol
Ta_S24623189	0.0017	1.75845	phosphomannomutase phosphoglucomutase	GO:0005829	cytosol
Ta_S17890010	0.0113	1.80808	gdsl esterase lipase at5g62930-like	GO:0005829	cytosol
Ta_S12962342	0.0166	2.2151	peptidase family protein	GO:0005829	cytosol
Ta_S17885781	0.0162	-3.46458	peptidyl-prolyl cis-trans isomerase-like 1	GO:0005829	cytosol
Ta_S17986453	0.0166	-2.96976	clathrin light chain 2-like	GO:0005829	cytosol
Ta_S26026927	0.0166	-1.83191	brefeldin a-inhibited guanine nucleotide-exchange protein 2-like	GO:0005829	cytosol
Ta_S15903426	0.0102	1.64507	actin family protein isoform 1	GO:0005829	cytosol
Ta_S16195397	0.0387	-1.45092	gtp-binding protein sar1a-like	GO:0005829	cytosol
Ta_S17897963	0.0441	2.37929	26s protease regulatory subunit 7	GO:0005829	cytosol
Ta_S17989374	0.0543	2.40992	xylulose kinase	GO:0005829	cytosol
Ta_S22373574	0.0269	1.55094	exosome complex component rrp41-like	GO:0005829	cytosol
Ta_S22386276	0.0255	2.62342	phosphopantetheine adenylyltransferase-like	GO:0005829	cytosol
Ta_S26023639	0.0549	2.48405	nuclear-pore anchor-like	GO:0005829	cytosol
Ta_S32518390	0.00504	2.8262	phosphoglycerate cytosolic-like	GO:0005829	cytosol
Ta_S37807014	0.0309	1.61657	staphylococcal nuclease domain-containing protein 1-like	GO:0005829	cytosol
Ta_S16253285	0.0433	-2.56638	hydroxyproline-rich glycoprotein family protein	GO:0005840	ribosome
Ta_S32699714	0.0528	-1.7135	26s proteasome non-atpase regulatory subunit 1 homolog a-like	GO:0044444	cytoplasmic part
Ta_S17886535	0.0275	-1.47374	clathrin assembly protein at2g25430-like	GO:0044444	cytoplasmic part
Ta_S17986269	0.0346	1.86986	predicted protein	GO:0048046	apoplast
Ta_S37747628	0.0118	2.02577	germin-like protein 8-9-like	GO:0048046	apoplast
Ta_S12922973	0.052	-3.35078	fructose- -bisphosphatase	GO:0048046	apoplast
Ta_S13164697	0.0529	-2.54292	glucan endo- -beta-glucosidase gvı-like	GO:0048046	apoplast
Ta_S13110287	0.00671	2.26383	peptidyl-prolyl cis-trans isomerase	GO:0048046	apoplast
Ta_S16247735	0.0363	2.84228	abc transporter c family member 3	GO:0048046	apoplast
Ta_S17888674	0.0297	2.5103	fructose-bisphosphate chloroplast expressed	GO:0048046	apoplast
Ta_S32518390	0.00504	2.8262	phosphoglycerate cytosolic-like	GO:0048046	apoplast
Ta_S15903426	0.0102	1.64507	actin family protein isoform 1	GO:0005856	cytoskeleton
Ta_S37608492	0.00811	1.55734	tubulin alpha-3 chain	GO:0005874	microtubule
Ta_S37838733	0.00439	1.8303	ubiquitin-40s ribosomal protein s27a-like protein	GO:0005875	microtubule associated complex
Ta_S13129319	0.0371	1.58867	nuclear matrix protein 1	GO:0005876	spindle microtubule
Ta_S32684725	0.0291	-1.64464	formin-like protein 7	GO:0005884	actin filament
Ta_S13110798	0.00984	2.51371	actin-depolymerizing factor 3	GO:0015629	actin cytoskeleton
Ta_S32573530	0.0329	2.4734	villin-like 1	GO:0015629	actin cytoskeleton
Ta_S17885725	0.0049	-3.48485	gpı-anchor transamidase	GO:0005783	endoplasmic reticulum
Ta_S32565736	0.033	2.29866	4-hydroxyphenylacetaldehyde oxime monooxygenase	GO:0005783	endoplasmic reticulum
Ta_S12947041	0.0534	-2.10037	aldehyde dehydrogenase family 3 member f1-like	GO:0005783	endoplasmic reticulum
Ta_S26022480	0.00688	-1.83721	extended synaptotagmin-1-like	GO:0005783	endoplasmic reticulum
Ta_S12956548	0.00349	3.50265	b-cell receptor-associated protein 31-like	GO:0005783	endoplasmic reticulum
Ta_S12981331	0.0257	1.46022	ran gtpase-activating protein 1-like	GO:0005783	endoplasmic reticulum
Ta_S16195397	0.0387	-1.45092	gtp-binding protein sar1a-like	GO:0005783	endoplasmic reticulum
Ta_S17879381	0.0245	1.64789	aldehyde dehydrogenase 22a1	GO:0005783	endoplasmic reticulum
Ta_S17892667	0.0158	1.81417	cleft lip and palate transmembrane protein 1 homolog	GO:0005783	endoplasmic reticulum
Ta_S17985417	0.0332	1.69469	ac091247_15 dex1 protein	GO:0005783	endoplasmic reticulum
Ta_S22367871	0.00602	2.00326	dnaj homolog subfamily a member mitochondrial-like	GO:0005783	endoplasmic reticulum
Ta_S32560649	0.0276	2.04882	caleosin 2	GO:0005783	endoplasmic reticulum
Ta_S37807014	0.0309	1.61657	staphylococcal nuclease domain-containing protein 1-like	GO:0005783	endoplasmic reticulum
Ta_S13257948	0.0105	-2.15796	protein disulfide isomerase-like 1-4-like	GO:0005788	endoplasmic reticulum lumen
Ta_S12923285	0.00456	-1.5701	protein disulfide isomerase	GO:0005788	endoplasmic reticulum lumen
Ta_S13152429	0.00296	3.22612	luminal-binding protein	GO:0005788	endoplasmic reticulum lumen
Ta_S17979447	0.0394	-2.49376	cytochrome b5	GO:0005789	endoplasmic reticulum membrane
Ta_S37783062	0.0078	-1.52032	gtp-binding protein yptm1-like	GO:0000139	Golgi membrane
Ta_S16195397	0.0387	-1.45092	gtp-binding protein sar1a-like	GO:0005794	Golgi apparatus
Ta_S26022584	0.0333	2.34619	probable beta- -galactosyltransferase 20	GO:0005794	Golgi apparatus
Ta_S26026927	0.0166	-1.83191	brefeldin a-inhibited guanine nucleotide-exchange protein 2-like	GO:0005802	trans-Golgi network
Ta_S22366644	0.00285	-1.70011	probable exocyst complex component 4-like	GO:0000145	exocyst
Ta_S32504145	0.0529	1.46347	sister chromatid cohesion 1 protein 3	GO:0000798	nuclear cohesin complex
Ta_S32494292	0.00297	-4.07364	polygalacturonase precursor	GO:0005576	extracellular region
Ta_S12914801	0.0188	-1.45864	non-specific lipid-transfer protein 2g	GO:0005576	extracellular region
Ta_S32585069	0.042	-3.10795	cysteine proteinase inhibitor 8-like	GO:0005576	extracellular region
Ta_S32593750	0.0375	-2.70822	germin-like protein 5-1	GO:0005576	extracellular region
Ta_S17981198	0.0288	1.86834	ribosomal l18p l5e family protein	GO:0005576	extracellular region
Ta_S12922992	0.0439	-2.40018	monomeric alpha-amylase inhibitor	GO:0005615	extracellular space
Ta_S12868775	0.0464	1.56111	pollen-specific protein f8-4	GO:0005615	extracellular space
Ta_S13567800	0.0452	-3.3948	probable m36 fungalysin family metalloprotease precursor	GO:0005615	extracellular space
Ta_S17986406	0.0209	-2.8181	crooked neck-like protein 1	GO:0005622	intracellular
Ta_S22387824	0.0203	-1.76285	coiled-coil domain-containing protein 75	GO:0005622	intracellular
Ta_S12918813	0.0291	-2.17451	histone-fold-containing protein	GO:0005694	chromosome
Ta_S32429159	0.0367	2.82374	ras-related protein rab11c-like	GO:0005768	endosome
Ta_S32560649	0.0276	2.04882	caleosin 2	GO:0005811	lipid particle
Ta_S12981331	0.0257	1.46022	ran gtpase-activating protein 1-like	GO:0009504	cell plate
Ta_S32429159	0.0367	2.82374	ras-related protein rab11c-like	GO:0009504	cell plate
Ta_S12922973	0.052	-3.35078	fructose- -bisphosphatase	GO:0010319	stromule
Ta_S17890113	0.0415	2.26631	eukaryotic translation initiation factor 3 subunit d	GO:0016282	eukaryotic 43S preinitiation complex
Ta_S37807014	0.0309	1.61657	staphylococcal nuclease domain-containing protein 1-like	GO:0016442	RISC complex
Ta_S12915516	0.0485	-3.13243	translocase of chloroplast chloroplastic-like	GO:0019031	viral envelope
Ta_S12915516	0.0485	-3.13243	translocase of chloroplast chloroplastic-like	GO:0019031	viral envelope
Ta_S37747628	0.0118	2.02577	germin-like protein 8-9-like	GO:0031012	extracellular matrix
Ta_S12981331	0.0257	1.46022	ran gtpase-activating protein 1-like	GO:0032153	cell division site
Ta_S12971620	0.0224	-1.9891	early nodulin-like protein 1	GO:0032578	aleurone grain membrane
Ta_S37783062	0.0078	-1.52032	gtp-binding protein yptm1-like	GO:0032588	trans-Golgi network membrane
Ta_S17890113	0.0415	2.26631	eukaryotic translation initiation factor 3 subunit d	GO:0033290	eukaryotic 48S preinitiation complex
Ta_S17986923	0.00715	-1.53281	myb dna-binding domain superfamily protein	GO:0043231	intracellular membrane-bounded organelle
Ta_S17886535	0.0275	-1.47374	clathrin assembly protein at2g25430-like	GO:0043231	intracellular membrane-bounded organelle
Ta_S17899151	0.00949	1.85439	26s protease regulatory subunit 7	GO:0044424	intracellular part
Ta_S15881900	0.00692	2.43199	40s ribosomal protein s27- partial	GO:0044446	intracellular organelle part
Ta_S16258294	0.0237	2.17242	abc transporter d family member 1-like	GO:0046861	glyoxysomal membrane
Ta_S16058226	0.018	-1.96991	lycopene beta-cyclase	GO:0046862	chromoplast membrane
Ta_S13268403	0.0368	-2.13513	nadh dehydrogenase subunit 2	GO:0070469	respiratory chain
Ta_S22380635	0.00122	-1.52751	acyl- -binding domain-containing protein 1-like	GO:0071944	cell periphery
Ta_S15881900	0.00692	2.43199	40s ribosomal protein s27- partial	GO:0071944	cell periphery
Ta_S24512927	0.00965	1.89442	acyl-coenzyme a thioesterase 13-like	GO:0005777	peroxisome
Ta_S18006414	0.00943	-2.6054	peroxisomal multifunctional enzyme type 2	GO:0005777	peroxisome
Ta_S18009388	0.0437	-1.54379	b12d protein	GO:0005777	peroxisome
Ta_S32539413	0.0495	1.48252	acetyl-coenzyme a synthetase	GO:0005777	peroxisome
Ta_S22366644	0.00285	-1.70011	probable exocyst complex component 4-like	GO:0009506	plasmodesma
Ta_S32721704	0.0478	1.56032	cleavage and polyadenylation specificity factor subunit 2-like	GO:0009506	plasmodesma
Ta_S12921674	0.0131	1.59711	potassium channel akt2 3	GO:0009506	plasmodesma
Ta_S15903289	0.0324	-2.68543	mitochondrial dicarboxylate tricarboxylate transporter dtc-like	GO:0009506	plasmodesma
Ta_S15903426	0.0102	1.64507	actin family protein isoform 1	GO:0009506	plasmodesma
Ta_S16247735	0.0363	2.84228	abc transporter c family member 3	GO:0009506	plasmodesma
Ta_S26023639	0.0549	2.48405	nuclear-pore anchor-like	GO:0009506	plasmodesma
Ta_S32518390	0.00504	2.8262	phosphoglycerate cytosolic-like	GO:0009506	plasmodesma
Ta_S32573424	0.00033	-3.52235	hypothetical protein TRIUR3_05758	GO:0009536	plastid
Ta_S37939963	0.0361	-2.3002	g-type lectin s-receptor-like serine threonine-protein kinase at1g34300-like	GO:0009536	plastid
Ta_S12898625	0.0186	-2.09308	transcription factor bhlh111-like	GO:0009536	plastid
Ta_S37940494	0.0393	-1.84176	cytochrome p450 704c1	GO:0009536	plastid
Ta_S26026990	0.00381	-1.71009	probable serine incorporator-like	GO:0009536	plastid
Ta_S37790237	0.0201	1.64649	predicted protein	GO:0009536	plastid
Ta_S24513637	0.042	1.78606	acid phosphaTa_Se	GO:0009536	plastid
Ta_S13167707	0.0307	1.97481	phosphatidylinositol 3- and 4-kinase family protein	GO:0009536	plastid
Ta_S12962342	0.0166	2.2151	peptidase family protein	GO:0009536	plastid
Ta_S17985544	0.00884	-3.33179	ubiquitin carboxyl-terminal hydrolase 8-like	GO:0009536	plastid
Ta_S26023351	0.0175	-2.81125	transformer-2 protein	GO:0009536	plastid
Ta_S16253285	0.0433	-2.56638	hydroxyproline-rich glycoprotein family protein	GO:0009536	plastid
Ta_S16058329	0.0405	-1.85057	cral trıo domain sec14p-like phosphatidylinositol transfer family protein	GO:0009536	plastid
Ta_S15903547	0.00435	-1.57997	nadp-dependent d-sorbitol-6-phosphate dehydrogenase	GO:0009536	plastid
Ta_S12921674	0.0131	1.59711	potassium channel akt2 3	GO:0009536	plastid
Ta_S15903183	0.0411	-2.0417	ap-5 complex subunit zeta-1-like isoform x1	GO:0009536	plastid
Ta_S13177401	0.0113	-1.7637	retrotransposon unclassified	GO:0009536	plastid
Ta_S26022859	0.0104	-1.66883	1-deoxy-d-xylulose-5-phosphate partial	GO:0009536	plastid
Ta_S18005919	0.0142	-1.6547	hypothetical protein F775_30469	GO:0009536	plastid
Ta_S32684725	0.0291	-1.64464	formin-like protein 7	GO:0009536	plastid
Ta_S22372979	0.0503	-1.63124	atp-dependent zinc metalloprotease ftsh mitochondrial-like	GO:0009536	plastid
Ta_S15881323	0.0508	-1.56485	qwrf motif-containing protein 2-like	GO:0009536	plastid
Ta_S15903156	0.043	-1.53253	threonine endopeptidase	GO:0009536	plastid
Ta_S32729216	0.032	-1.50004	mrp-like abc transporter	GO:0009536	plastid
Ta_S12902556	0.0495	2.61619	thioredoxin-related protein	GO:0009536	plastid
Ta_S13034917	0.0397	3.32929	transmembrane protein 53-like	GO:0009536	plastid
Ta_S15880497	0.0424	1.80478	flavin-containing monooxygenase fmo gs-ox-like 3-like	GO:0009536	plastid
Ta_S15902743	0.0299	2.94902	ubiquitin carboxyl-terminal hydrolase 8-like	GO:0009536	plastid
Ta_S17898625	0.00892	2.38323	protein notum homolog	GO:0009536	plastid
Ta_S17986994	0.0458	1.90222	long chain acyl- synthetase 4-like	GO:0009536	plastid
Ta_S17989573	0.0189	-1.48427	nucleic acid binding	GO:0009536	plastid
Ta_S17989981	0.0514	3.13997	retrotransposon unclassified	GO:0009536	plastid
Ta_S22367871	0.00602	2.00326	dnaj homolog subfamily a member mitochondrial-like	GO:0009536	plastid
Ta_S22368942	0.0222	3.07937	bidirectional sugar transporter sweet3a-like	GO:0009536	plastid
Ta_S22372610	0.0373	1.61884	chromodomain-helicase-dna-binding protein 3	GO:0009536	plastid
Ta_S26021345	0.00667	2.80929	dna repair protein reca homolog chloroplastic-like	GO:0009536	plastid
Ta_S13208987	0.00167	-2.39143	40s ribosomal protein s2	GO:0015935	small ribosomal subunit
Ta_S24623100	0.0534	1.60244	40s ribosomal protein s9-2-like	GO:0015935	small ribosomal subunit
Ta_S17894254	0.00891	-2.75042	60s ribosomal protein l10a-1	GO:0022625	cytosolic large ribosomal subunit
Ta_S16227984	0.0507	-2.51236	60s ribosomal protein l7a	GO:0022625	cytosolic large ribosomal subunit
Ta_S32572752	0.0275	-1.54032	60s ribosomal protein l17-like	GO:0022625	cytosolic large ribosomal subunit
Ta_S13150245	0.0251	1.94867	60s ribosomal protein l37a	GO:0022625	cytosolic large ribosomal subunit
Ta_S18012803	0.0252	1.71233	60s ribosomal protein l27a-3	GO:0022625	cytosolic large ribosomal subunit
Ta_S24623100	0.0534	1.60244	40s ribosomal protein s9-2-like	GO:0022626	cytosolic ribosome
Ta_S15881900	0.00692	2.43199	40s ribosomal protein s27- partial	GO:0022626	cytosolic ribosome
Ta_S17888674	0.0297	2.5103	fructose-bisphosphate chloroplast expressed	GO:0022626	cytosolic ribosome
Ta_S37838733	0.00439	1.8303	ubiquitin-40s ribosomal protein s27a-like protein	GO:0022627	cytosolic small ribosomal subunit
Ta_S17886790	0.0081	2.62666	ribosomal protein s8	GO:0022627	cytosolic small ribosomal subunit
Ta_S32729216	0.032	-1.50004	mrp-like abc transporter	GO:0000325	plant-type vacuole
Ta_S16247735	0.0363	2.84228	abc transporter c family member 3	GO:0000325	plant-type vacuole
Ta_S13111422	0.0233	-1.47138	adenine nucleotide translocator	GO:0005773	vacuole
Ta_S12962342	0.0166	2.2151	peptidase family protein	GO:0005773	vacuole
Ta_S22390703	0.044	-3.23903	heme-binding protein 2-like	GO:0005773	vacuole
Ta_S15903661	0.012	-2.86446	oryzain gamma chain precursor	GO:0005773	vacuole
Ta_S13164697	0.0529	-2.54292	glucan endo- -beta-glucosidase gvı-like	GO:0005773	vacuole
Ta_S13144773	0.0538	-2.41023	plasma membrane intrinsic protein	GO:0005773	vacuole
Ta_S13111282	0.0281	-2.33467	ras-related protein rabe1c-like	GO:0005773	vacuole
Ta_S12971620	0.0224	-1.9891	early nodulin-like protein 1	GO:0005773	vacuole
Ta_S26021109	0.0208	-1.51734	ras-related protein rabe1c-like	GO:0005773	vacuole
Ta_S13152429	0.00296	3.22612	luminal-binding protein	GO:0005773	vacuole
Ta_S15880497	0.0424	1.80478	flavin-containing monooxygenase fmo gs-ox-like 3-like	GO:0005773	vacuole
Ta_S15903289	0.0324	-2.68543	mitochondrial dicarboxylate tricarboxylate transporter dtc-like	GO:0005774	vacuolar membrane
Ta_S17979447	0.0394	-2.49376	cytochrome b5	GO:0005774	vacuolar membrane
Ta_S32729216	0.032	-1.50004	mrp-like abc transporter	GO:0005774	vacuolar membrane
Ta_S16247735	0.0363	2.84228	abc transporter c family member 3	GO:0005774	vacuolar membrane
Ta_S32518390	0.00504	2.8262	phosphoglycerate cytosolic-like	GO:0005774	vacuolar membrane
Ta_S17986065	0.00648	-3.21943	major facilitator superfamily expressed	GO:0009705	plant-type vacuole membrane
protein complex
Ta_S16466368	0.0285	-3.01855	dna repair protein rad50	GO:0030870	Mre11 complex
Ta_S26023351	0.0175	-2.81125	transformer-2 protein	GO:0030529	ribonucleoprotein complex
Ta_S17890130	0.0179	-2.73273	glutamyl-trna amidotransferase subunit chloroplastic mitochondrial-like	GO:0030956	glutamyl-tRNA(Gln) amidotransferase complex
Ta_S18009326	0.00672	-2.38903	ap-1 complex subunit sigma-2	GO:0030117	membrane coat
Ta_S32582007	0.0258	-1.99418	transcription factor e2f3	GO:0005667	transcription factor complex
Ta_S12946990	0.0127	-1.75841	clathrin assembly protein	GO:0030118	clathrin coat
Ta_S37807244	0.000716	-1.5173	protein phosphatase 2c 38	GO:0008287	protein serine/threonine phosphatase complex
Ta_S37823675	0.018	1.55328	hypothetical protein F775_31583	GO:0032777	Piccolo NuA4 histone acetyltransferase complex
Ta_S32721704	0.0478	1.56032	cleavage and polyadenylation specificity factor subunit 2-like	GO:0005847	mRNA cleavage and polyadenylation specificity factor complex
Ta_S17985406	0.000523	1.58573	protein pleiotropic regulatory locus 1-like	GO:0080008	Cul4-RING ubiquitin ligase complex
Ta_S12972572	0.0371	1.98585	peptidyl-prolyl cis-trans isomerase-like 2-like	GO:0000151	ubiquitin ligase complex
Ta_S15903308	0.0337	2.14852	ubiquitin ligase protein cop1	GO:0000152	nuclear ubiquitin ligase complex
Ta_S15903308	0.0337	2.14852	ubiquitin ligase protein cop1	GO:0080008	Cul4-RING ubiquitin ligase complex
Ta_S17890113	0.0415	2.26631	eukaryotic translation initiation factor 3 subunit d	GO:0005852	eukaryotic translation initiation factor 3 complex
Ta_S17897963	0.0441	2.37929	26s protease regulatory subunit 7	GO:0008540	proteasome regulatory particle, base subcomplex
Ta_S16247735	0.0363	2.84228	abc transporter c family member 3	GO:0043190	ATP-binding cassette (ABC) transporter complex
Ta_S17989822	0.0125	3.19539	swı snf complex subunit swı3b-like	GO:0016514	SWI/SNF complex
Ta_S26026714	0.00721	3.37132	enhancer of polycomb-like protein	GO:0032777	Piccolo NuA4 histone acetyltransferase complex
MOLECULAR FUNCTION
binding
Ta_S12922868	0.0361	-3.51601	cbl-interacting protein kinase family protein	GO:0005524	ATP binding
Ta_S13034065	0.015	-3.31727	l-type lectin-domain containing receptor kinase	GO:0005524	ATP binding
Ta_S13034065	0.015	-3.31727	l-type lectin-domain containing receptor kinase	GO:0030246	carbohydrate binding
Ta_S12915516	0.0485	-3.13243	translocase of chloroplast chloroplastic-like	GO:0005525	GTP binding
Ta_S32665131	0.0408	-3.111	translocase of chloroplast chloroplastic-like	GO:0005525	GTP binding
Ta_S16466368	0.0285	-3.01855	dna repair protein rad50	GO:0005524	ATP binding
Ta_S26028974	0.0027	-2.93118	rust resistance kinase lr10	GO:0005524	ATP binding
Ta_S17890130	0.0179	-2.73273	glutamyl-trna amidotransferase subunit chloroplastic mitochondrial-like	GO:0005524	ATP binding
Ta_S17896892	0.0276	-2.69926	serine threonine-protein kinase rio2	GO:0005524	ATP binding
Ta_S17976078	0.00988	-2.63044	uncharacterized zinc finger protein at4g06634-like	GO:0005488	binding
Ta_S17890352	0.0284	-2.51797	chaperonin 60 subunit beta chloroplastic-like	GO:0005524	ATP binding
Ta_S17979447	0.0394	-2.49376	cytochrome b5	GO:0020037	heme binding
Ta_S26018701	0.0434	-2.47885	dead-box atp-dependent rna helicase 40-like isoform x2	GO:0005524	ATP binding
Ta_S17972090	0.00586	-2.47208	proline-rich receptor-like protein kinase perk11-like	GO:0005524	ATP binding
Ta_S17986221	0.0546	-2.46153	iron-sulfur cluster-binding protein	GO:0051537	2 iron, 2 sulfur cluster binding
Ta_S13111282	0.0281	-2.33467	ras-related protein rabe1c-like	GO:0005525	GTP binding
Ta_S37939963	0.0361	-2.3002	g-type lectin s-receptor-like serine threonine-protein kinase at1g34300-like	GO:0005524	ATP binding
Ta_S32686491	0.000141	-2.25568	probably inactive leucine-rich repeat receptor-like protein kinase at5g48380-like	GO:0005524	ATP binding
Ta_S13112648	0.0274	-2.2219	atp gtp-binding protein	GO:0005524	ATP binding
Ta_S12918813	0.0291	-2.17451	histone-fold-containing protein	GO:0005488	binding
Ta_S16058219	0.0499	-2.02807	somatic embryogenesis receptor kinase 1	GO:0005524	ATP binding
Ta_S26029045	0.0162	-1.93504	serine threonine-protein kinase ht1	GO:0005524	ATP binding
Ta_S26028296	0.0262	-1.92905	dna mismatch repair protein mlh3-like	GO:0097159	organic cyclic compound binding
Ta_S26028296	0.0262	-1.92905	dna mismatch repair protein mlh3-like	GO:1901363	heterocyclic compound binding
Ta_S16238298	0.0286	-1.90392	ubiquitin-activating enzyme e1 3-like	GO:0005524	ATP binding
Ta_S12898587	0.00355	-1.84701	predicted protein	GO:0030247	polysaccharide binding
Ta_S37940494	0.0393	-1.84176	cytochrome p450 704c1	GO:0020037	heme binding
Ta_S22369160	0.014	-1.732	abc transporter c family member 9	GO:0005524	ATP binding
Ta_S22387978	0.0338	-1.63611	disease resistance protein rpm1	GO:0043531	ADP binding
Ta_S22372979	0.0503	-1.63124	atp-dependent zinc metalloprotease ftsh mitochondrial-like	GO:0005524	ATP binding
Ta_S32702324	0.0257	-1.62943	apospory-associated protein c	GO:0030246	carbohydrate binding
Ta_S15903295	0.0438	-1.58234	chaperone protein chloroplastic-like	GO:0005524	ATP binding
Ta_S17987839	0.0422	-1.56515	ghmp kinase-like protein	GO:0005524	ATP binding
Ta_S17985007	0.0113	-1.54369	atp binding protein	GO:0005524	ATP binding
Ta_S37783062	0.0078	-1.52032	gtp-binding protein yptm1-like	GO:0005525	GTP binding
Ta_S26021109	0.0208	-1.51734	ras-related protein rabe1c-like	GO:0005525	GTP binding
Ta_S32729216	0.032	-1.50004	mrp-like abc transporter	GO:0005524	ATP binding
Ta_S17989573	0.0189	-1.48427	nucleic acid binding	GO:0005488	binding
Ta_S32506666	0.0363	-1.46253	probable inactive receptor kinase at5g58300-like	GO:0005524	ATP binding
Ta_S16195397	0.0387	-1.45092	gtp-binding protein sar1a-like	GO:0005525	GTP binding
Ta_S16245547	0.0216	1.46544	aaa-type atpase family protein	GO:0005524	ATP binding
Ta_S32543346	0.000513	1.51051	d-lactate dehydrogenase	GO:0005524	ATP binding
Ta_S15824175	0.0164	1.55162	mitogen-activated protein kinase 16-like	GO:0005524	ATP binding
Ta_S37608492	0.00811	1.55734	tubulin alpha-3 chain	GO:0005525	GTP binding
Ta_S32697213	0.000637	1.57424	nifu-like protein mitochondrial-like	GO:0005524	ATP binding
Ta_S32697213	0.000637	1.57424	nifu-like protein mitochondrial-like	GO:0051536	iron-sulfur cluster binding
Ta_S13112154	0.00602	1.60294	delta-1-pyrroline-5-carboxylate synthase-like	GO:0005524	ATP binding
Ta_S22372610	0.0373	1.61884	chromodomain-helicase-dna-binding protein 3	GO:0005524	ATP binding
Ta_S32640721	0.017	1.64104	nitric oxide synthase-like	GO:0005525	GTP binding
Ta_S15903426	0.0102	1.64507	actin family protein isoform 1	GO:0005524	ATP binding
Ta_S13244310	0.0519	1.66951	heat shock protein	GO:0005524	ATP binding
Ta_S17987500	0.0126	1.6786	cytochrome p450 90d2-like	GO:0019825	oxygen binding
Ta_S17987500	0.0126	1.6786	cytochrome p450 90d2-like	GO:0020037	heme binding
Ta_S32617966	0.00147	1.81064	cytochrome p450 86b1-like	GO:0020037	heme binding
Ta_S26026888	0.00158	1.85529	aldose 1-epimerase-like	GO:0030246	carbohydrate binding
Ta_S17987633	0.0148	1.95594	guanylate-binding protein 4-like	GO:0005525	GTP binding
Ta_S32545441	0.0446	1.96052	probable cadmium zinc-transporting atpase chloroplastic-like	GO:0005524	ATP binding
Ta_S12933472	0.051	1.96804	p450	GO:0020037	heme binding
Ta_S22367871	0.00602	2.00326	dnaj homolog subfamily a member mitochondrial-like	GO:0005524	ATP binding
Ta_S17982733	0.000939	2.15953	cysteine-rich receptor-like protein kinase 40	GO:0005524	ATP binding
Ta_S16258294	0.0237	2.17242	abc transporter d family member 1-like	GO:0005524	ATP binding
Ta_S13110287	0.00671	2.26383	peptidyl-prolyl cis-trans isomerase	GO:0042277	peptide binding
Ta_S32565736	0.033	2.29866	4-hydroxyphenylacetaldehyde oxime monooxygenase	GO:0020037	heme binding
Ta_S32611184	0.035	2.34119	serine threonine-protein kinase pbs1	GO:0005524	ATP binding
Ta_S26022584	0.0333	2.34619	probable beta- -galactosyltransferase 20	GO:0030246	carbohydrate binding
Ta_S17897963	0.0441	2.37929	26s protease regulatory subunit 7	GO:0005524	ATP binding
Ta_S18349038	0.03	2.53052	s-acyltransferase tıp1	GO:0000035	acyl binding
Ta_S26028907	0.00495	2.5816	dna helicase ıno80-like	GO:0005524	ATP binding
Ta_S22386276	0.0255	2.62342	phosphopantetheine adenylyltransferase-like	GO:0005524	ATP binding
Ta_S13058204	0.0167	2.78458	probably inactive leucine-rich repeat receptor-like protein kinase at5g48380-like	GO:0005524	ATP binding
Ta_S26021345	0.00667	2.80929	dna repair protein reca homolog chloroplastic-like	GO:0005524	ATP binding
Ta_S32429159	0.0367	2.82374	ras-related protein rab11c-like	GO:0005525	GTP binding
Ta_S32518390	0.00504	2.8262	phosphoglycerate cytosolic-like	GO:0005524	ATP binding
Ta_S16247735	0.0363	2.84228	abc transporter c family member 3	GO:0005524	ATP binding
Ta_S15902607	0.0232	3.06807	probable lrr receptor-like serine threonine-protein kinase mrh1-like	GO:0005524	ATP binding
Ta_S13152429	0.00296	3.22612	luminal-binding protein	GO:0005524	ATP binding
Ta_S17977213	0.0354	3.37658	f-box protein at2g32560-like	GO:0005524	ATP binding
hydrolase activity
Ta_S32494292	0.00297	-4.07364	polygalacturonase precursor	GO:0004650	polygalacturonase activity
Ta_S17885725	0.0049	-3.48485	gpı-anchor transamidase	GO:0003923	GPI-anchor transamidase activity
Ta_S17885725	0.0049	-3.48485	gpı-anchor transamidase	GO:0004197	cysteine-type endopeptidase activity
Ta_S13567800	0.0452	-3.3948	probable m36 fungalysin family metalloprotease precursor	GO:0004222	metalloendopeptidase activity
Ta_S12922973	0.052	-3.35078	fructose- -bisphosphatase	GO:0004331	fructose-2,6-bisphosphate 2-phosphatase activity
Ta_S12922973	0.052	-3.35078	fructose- -bisphosphatase	GO:0042132	fructose 1,6-bisphosphate 1-phosphatase activity
Ta_S17985544	0.00884	-3.33179	ubiquitin carboxyl-terminal hydrolase 8-like	GO:0004221	ubiquitin thiolesterase activity
Ta_S17985544	0.00884	-3.33179	ubiquitin carboxyl-terminal hydrolase 8-like	GO:0008234	cysteine-type peptidase activity
Ta_S12994759	0.0379	-3.16972	cysteine protease 1	GO:0008234	cysteine-type peptidase activity
Ta_S12915516	0.0485	-3.13243	translocase of chloroplast chloroplastic-like	GO:0016817	hydrolase activity, acting on acid anhydrides
Ta_S12915516	0.0485	-3.13243	translocase of chloroplast chloroplastic-like	GO:0016817	hydrolase activity, acting on acid anhydrides
Ta_S37771588	0.0229	-3.04518	gdsl esterase lipase at5g45910-like	GO:0016788	hydrolase activity, acting on ester bonds
Ta_S16466368	0.0285	-3.01855	dna repair protein rad50	GO:0004518	nuclease activity
Ta_S15903661	0.012	-2.86446	oryzain gamma chain precursor	GO:0004197	cysteine-type endopeptidase activity
Ta_S13109209	0.0496	-2.77009	antifreeze protein maxi-like	GO:0030599	pectinesterase activity
Ta_S13164697	0.0529	-2.54292	glucan endo- -beta-glucosidase gvı-like	GO:0042973	glucan endo-1,3-beta-D-glucosidase activity
Ta_S26018701	0.0434	-2.47885	dead-box atp-dependent rna helicase 40-like isoform x2	GO:0004004	ATP-dependent RNA helicase activity
Ta_S17971934	0.0304	-2.41607	protein phosphatase 2c 50	GO:0004722	protein serine/threonine phosphatase activity
Ta_S12994035	0.0124	-2.40933	gdsl esterase lipase at4g26790-like	GO:0016788	hydrolase activity, acting on ester bonds
Ta_S13223772	0.0286	-2.40201	predicted protein	GO:0004177	aminopeptidase activity
Ta_S12994470	0.0133	-2.36388	subtilisin-like protease	GO:0004252	serine-type endopeptidase activity
Ta_S32539967	0.00496	-2.30308	tolloid-like protein 2	GO:0016787	hydrolase activity
Ta_S17984697	0.0289	-1.89523	protein aspartıc protease ın guard cell 1-like	GO:0004190	aspartic-type endopeptidase activity
Ta_S12948979	0.0398	-1.83556	fruit bromelain	GO:0008234	cysteine-type peptidase activity
Ta_S13177401	0.0113	-1.7637	retrotransposon unclassified	GO:0003964	RNA-directed DNA polymerase activity
Ta_S13177401	0.0113	-1.7637	retrotransposon unclassified	GO:0004190	aspartic-type endopeptidase activity
Ta_S32707203	0.0358	-1.7007	dual specificity protein phosphatase 12-like	GO:0004725	protein tyrosine phosphatase activity
Ta_S32707203	0.0358	-1.7007	dual specificity protein phosphatase 12-like	GO:0008138	protein tyrosine/serine/threonine phosphatase activity
Ta_S32707203	0.0358	-1.7007	dual specificity protein phosphatase 12-like	GO:0033549	MAP kinase phosphatase activity
Ta_S32684725	0.0291	-1.64464	formin-like protein 7	GO:0004721	phosphoprotein phosphatase activity
Ta_S22372979	0.0503	-1.63124	atp-dependent zinc metalloprotease ftsh mitochondrial-like	GO:0004176	ATP-dependent peptidase activity
Ta_S22372979	0.0503	-1.63124	atp-dependent zinc metalloprotease ftsh mitochondrial-like	GO:0004222	metalloendopeptidase activity
Ta_S22372979	0.0503	-1.63124	atp-dependent zinc metalloprotease ftsh mitochondrial-like	GO:0004252	serine-type endopeptidase activity
Ta_S22372979	0.0503	-1.63124	atp-dependent zinc metalloprotease ftsh mitochondrial-like	GO:0008568	microtubule-severing ATPase activity
Ta_S15903295	0.0438	-1.58234	chaperone protein chloroplastic-like	GO:0008233	peptidase activity
Ta_S15903295	0.0438	-1.58234	chaperone protein chloroplastic-like	GO:0017111	nucleoside-triphosphatase activity
Ta_S37783062	0.0078	-1.52032	gtp-binding protein yptm1-like	GO:0003924	GTPase activity
Ta_S37807244	0.000716	-1.5173	protein phosphatase 2c 38	GO:0004722	protein serine/threonine phosphatase activity
Ta_S32542221	0.0395	-1.47169	protease do-like 14	GO:0008233	peptidase activity
Ta_S12921037	0.0219	-1.4575	antifreeze protein maxi-like	GO:0030599	pectinesterase activity
Ta_S16245547	0.0216	1.46544	aaa-type atpase family protein	GO:0017111	nucleoside-triphosphatase activity
Ta_S12946857	0.00158	1.47274	probable pectinesterase pectinesterase inhibitor 21-like	GO:0030599	pectinesterase activity
Ta_S12946857	0.00158	1.47274	probable pectinesterase pectinesterase inhibitor 21-like	GO:0045330	aspartyl esterase activity
Ta_S16219153	0.0178	1.50416	invertase inhibitor	GO:0030599	pectinesterase activity
Ta_S17973586	0.0027	1.53662	probable carboxylesterase 7-like	GO:0016787	hydrolase activity
Ta_S37608492	0.00811	1.55734	tubulin alpha-3 chain	GO:0003924	GTPase activity
Ta_S32721704	0.0478	1.56032	cleavage and polyadenylation specificity factor subunit 2-like	GO:0004091	carboxylesterase activity
Ta_S32721704	0.0478	1.56032	cleavage and polyadenylation specificity factor subunit 2-like	GO:0004806	triglyceride lipase activity
Ta_S37807014	0.0309	1.61657	staphylococcal nuclease domain-containing protein 1-like	GO:0016788	hydrolase activity, acting on ester bonds
Ta_S17984432	0.0288	1.63464	pentatricopeptide repeat-containing protein at5g52630-like	GO:0004806	triglyceride lipase activity
Ta_S17984432	0.0288	1.63464	pentatricopeptide repeat-containing protein at5g52630-like	GO:0008970	phosphatidylcholine 1-acylhydrolase activity
Ta_S32640721	0.017	1.64104	nitric oxide synthase-like	GO:0003924	GTPase activity
Ta_S22378178	0.0351	1.64696	serine carboxypeptidase-like 51-like	GO:0004185	serine-type carboxypeptidase activity
Ta_S26026095	0.000621	1.67317	chitinase 8	GO:0004568	chitinase activity
Ta_S32506266	0.0375	1.72403	isochorismatase hydrolase family protein	GO:0016787	hydrolase activity
Ta_S17989081	0.00596	1.73993	aspartic proteinase nepenthesin-2	GO:0004190	aspartic-type endopeptidase activity
Ta_S32700443	0.00825	1.75729	alpha-l-fucosidase 2 precursor	GO:0016298	lipase activity
Ta_S24513637	0.042	1.78606	acid phosphaTa_Se	GO:0003993	acid phosphaTa_Se activity
Ta_S17890010	0.0113	1.80808	gdsl esterase lipase at5g62930-like	GO:0004091	carboxylesterase activity
Ta_S32695809	0.0383	1.84183	phosphatase 2c family protein	GO:0004722	protein serine/threonine phosphatase activity
Ta_S17899151	0.00949	1.85439	26s protease regulatory subunit 7	GO:0016787	hydrolase activity
Ta_S16203219	0.000392	1.94498	glycoside hydrolase family 18 protein	GO:0016787	hydrolase activity
Ta_S17987633	0.0148	1.95594	guanylate-binding protein 4-like	GO:0003924	GTPase activity
Ta_S22380380	0.0364	1.98682	subtilisin-like protease sdd1-like	GO:0004252	serine-type endopeptidase activity
Ta_S22390080	0.00712	1.98707	ubiquitin carboxyl-terminal hydrolase 12-like	GO:0004221	ubiquitin thiolesterase activity
Ta_S22390080	0.00712	1.98707	ubiquitin carboxyl-terminal hydrolase 12-like	GO:0008234	cysteine-type peptidase activity
Ta_S13112328	0.0531	2.16541	acidic endochitinase-like	GO:0004568	chitinase activity
Ta_S12962342	0.0166	2.2151	peptidase family protein	GO:0004177	aminopeptidase activity
Ta_S17897963	0.0441	2.37929	26s protease regulatory subunit 7	GO:0008233	peptidase activity
Ta_S17897963	0.0441	2.37929	26s protease regulatory subunit 7	GO:0016887	ATPase activity
Ta_S32704565	0.0481	2.46767	glucan endo- -beta-glucosidase 13-like	GO:0016787	hydrolase activity
Ta_S32678638	0.0148	2.5004	dual specificity protein phosphatase 4	GO:0008330	protein tyrosine/threonine phosphatase activity
Ta_S32678638	0.0148	2.5004	dual specificity protein phosphatase 4	GO:0017017	MAP kinase tyrosine/serine/threonine phosphatase activity
Ta_S26028907	0.00495	2.5816	dna helicase ıno80-like	GO:0004386	helicase activity
Ta_S26027709	0.0233	2.60326	chitinase-like protein 1-like	GO:0004568	chitinase activity
Ta_S26021345	0.00667	2.80929	dna repair protein reca homolog chloroplastic-like	GO:0008094	DNA-dependent ATPase activity
Ta_S17893600	0.0411	2.89623	tpa: fumarylacetoacetate hydrolase domain-containing protein 1 isoform 1	GO:0016787	hydrolase activity
Ta_S15902743	0.0299	2.94902	ubiquitin carboxyl-terminal hydrolase 8-like	GO:0004221	ubiquitin thiolesterase activity
Ta_S15902743	0.0299	2.94902	ubiquitin carboxyl-terminal hydrolase 8-like	GO:0008234	cysteine-type peptidase activity
ion binding
Ta_S13567800	0.0452	-3.3948	probable m36 fungalysin family metalloprotease precursor	GO:0008270	zinc ion binding
Ta_S12922973	0.052	-3.35078	fructose- -bisphosphatase	GO:0046872	metal ion binding
Ta_S16466368	0.0285	-3.01855	dna repair protein rad50	GO:0008270	zinc ion binding
Ta_S26028629	0.0137	-2.77558	probable calcium-binding protein cml29-like	GO:0005509	calcium ion binding
Ta_S17977414	0.0199	-2.70898	cytochrome p450 89a2-like	GO:0046872	metal ion binding
Ta_S32593750	0.0375	-2.70822	germin-like protein 5-1	GO:0030145	manganese ion binding
Ta_S18252079	0.0216	-2.57319	cold shock domain protein 2	GO:0008270	zinc ion binding
Ta_S17985533	0.0197	-2.55075	phd finger protein at1g33420-like	GO:0008270	zinc ion binding
Ta_S16198275	0.0334	-2.52869	chemocyanin precursor	GO:0005507	copper ion binding
Ta_S17979447	0.0394	-2.49376	cytochrome b5	GO:0046872	metal ion binding
Ta_S32543453	0.012	-2.4658	zn- - containing protein	GO:0008270	zinc ion binding
Ta_S17986221	0.0546	-2.46153	iron-sulfur cluster-binding protein	GO:0046872	metal ion binding
Ta_S17971934	0.0304	-2.41607	protein phosphatase 2c 50	GO:0046872	metal ion binding
Ta_S26028030	0.0162	-2.32588	e3 ubiquitin-protein ligase makorin	GO:0008270	zinc ion binding
Ta_S32606072	0.0255	-2.2364	erect panicle 2 partial	GO:0008270	zinc ion binding
Ta_S17988088	0.0353	-2.15833	zinc finger ccch domain-containing protein 46-like	GO:0008270	zinc ion binding
Ta_S12971620	0.0224	-1.9891	early nodulin-like protein 1	GO:0005507	copper ion binding
Ta_S32506525	0.0499	-1.94743	hypothetical protein F775_09892	GO:0008270	zinc ion binding
Ta_S13112405	0.038	-1.90374	gibberellin 20 oxidase 2	GO:0005506	iron ion binding
Ta_S17890180	0.0333	-1.88435	grpe protein mitochondrial	GO:0005507	copper ion binding
Ta_S26023305	0.0524	-1.87488	histone-lysine n-methyltransferase ashh2-like isoform x1	GO:0008270	zinc ion binding
Ta_S37940494	0.0393	-1.84176	cytochrome p450 704c1	GO:0005506	iron ion binding
Ta_S26022859	0.0104	-1.66883	1-deoxy-d-xylulose-5-phosphate partial	GO:0046872	metal ion binding
Ta_S26022859	0.0104	-1.66883	1-deoxy-d-xylulose-5-phosphate partial	GO:0070402	NADPH binding
Ta_S22380635	0.00122	-1.52751	acyl- -binding domain-containing protein 1-like	GO:0000062	fatty-acyl-CoA binding
Ta_S37807244	0.000716	-1.5173	protein phosphatase 2c 38	GO:0046872	metal ion binding
Ta_S18012624	0.0299	-1.50197	heavy-metal-associated domain-containing expressed	GO:0046872	metal ion binding
Ta_S26028090	0.0335	-1.49012	methylsterol monooxygenase 1-1-like	GO:0005506	iron ion binding
Ta_S13111422	0.0233	-1.47138	adenine nucleotide translocator	GO:0005507	copper ion binding
Ta_S17988930	0.0285	1.4677	transcription elongation factor a protein 2	GO:0008270	zinc ion binding
Ta_S22387722	0.0539	1.50137	e3 ubiquitin-protein ligase rma1h1-like	GO:0046872	metal ion binding
Ta_S32697213	0.000637	1.57424	nifu-like protein mitochondrial-like	GO:0005506	iron ion binding
Ta_S32697213	0.000637	1.57424	nifu-like protein mitochondrial-like	GO:0005507	copper ion binding
Ta_S17987500	0.0126	1.6786	cytochrome p450 90d2-like	GO:0005506	iron ion binding
Ta_S17888448	0.0519	1.69291	transketolase 1	GO:0046872	metal ion binding
Ta_S17985417	0.0332	1.69469	ac091247_15 dex1 protein	GO:0005509	calcium ion binding
Ta_S32643099	0.0117	1.72317	alcohol dehydrogenase 1	GO:0008270	zinc ion binding
Ta_S13022678	0.0478	1.72775	copper transport protein atox1	GO:0046872	metal ion binding
Ta_S32617966	0.00147	1.81064	cytochrome p450 86b1-like	GO:0005506	iron ion binding
Ta_S24663747	0.0256	1.81376	mads box protein vrt-2	GO:0046982	protein heterodimerization activity
Ta_S22389989	0.0403	1.82862	rıng zinc finger	GO:0008270	zinc ion binding
Ta_S37838733	0.00439	1.8303	ubiquitin-40s ribosomal protein s27a-like protein	GO:0046872	metal ion binding
Ta_S32695809	0.0383	1.84183	phosphatase 2c family protein	GO:0046872	metal ion binding
Ta_S32432240	0.00297	1.86926	rıng finger protein 5	GO:0008270	zinc ion binding
Ta_S13150245	0.0251	1.94867	60s ribosomal protein l37a	GO:0046872	metal ion binding
Ta_S32545441	0.0446	1.96052	probable cadmium zinc-transporting atpase chloroplastic-like	GO:0046872	metal ion binding
Ta_S12933472	0.051	1.96804	p450	GO:0005506	iron ion binding
Ta_S22367871	0.00602	2.00326	dnaj homolog subfamily a member mitochondrial-like	GO:0046872	metal ion binding
Ta_S12889200	0.0273	2.01779	zinc transporter	GO:0008270	zinc ion binding
Ta_S37747628	0.0118	2.02577	germin-like protein 8-9-like	GO:0030145	manganese ion binding
Ta_S32560649	0.0276	2.04882	caleosin 2	GO:0046872	metal ion binding
Ta_S15903308	0.0337	2.14852	ubiquitin ligase protein cop1	GO:0008270	zinc ion binding
Ta_S37854632	0.0461	2.19789	rıng finger protein 44	GO:0008270	zinc ion binding
Ta_S32565736	0.033	2.29866	4-hydroxyphenylacetaldehyde oxime monooxygenase	GO:0005506	iron ion binding
Ta_S15824050	0.0379	2.39777	carbonic anhydrase	GO:0008270	zinc ion binding
Ta_S18010741	0.00461	2.51657	zinc finger protein 2	GO:0046872	metal ion binding
Ta_S18349038	0.03	2.53052	s-acyltransferase tıp1	GO:0008270	zinc ion binding
Ta_S18349037	0.0446	2.69395	phd-finger family expressed	GO:0008270	zinc ion binding
Ta_S32734492	0.00898	2.74175	e3 ubiquitin-protein ligase rfwd3-like	GO:0046872	metal ion binding
Ta_S17893600	0.0411	2.89623	tpa: fumarylacetoacetate hydrolase domain-containing protein 1 isoform 1	GO:0005507	copper ion binding
Ta_S17985966	0.0426	3.40145	rıng finger and chy zinc finger domain-containing protein 1-like	GO:0008270	zinc ion binding
nucleic acid binding
Ta_S13205290	0.00699	-2.9907	dna-binding protein s1fa2	GO:0003677	DNA binding
Ta_S22383726	0.00902	-2.88309	homolog subfamily c member 2	GO:0003677	DNA binding
Ta_S22383726	0.00902	-2.88309	homolog subfamily c member 2	GO:0003682	chromatin binding
Ta_S26023351	0.0175	-2.81125	transformer-2 protein	GO:0003676	nucleic acid binding
Ta_S17894254	0.00891	-2.75042	60s ribosomal protein l10a-1	GO:0003723	RNA binding
Ta_S24917173	0.05	-2.64597	nac transcription factor 25-like	GO:0003677	DNA binding
Ta_S37777123	0.0257	-2.60339	rna negative regulator of cspa transcription	GO:0003677	DNA binding
Ta_S18252079	0.0216	-2.57319	cold shock domain protein 2	GO:0003690	double-stranded DNA binding
Ta_S18252079	0.0216	-2.57319	cold shock domain protein 2	GO:0003697	single-stranded DNA binding
Ta_S18252079	0.0216	-2.57319	cold shock domain protein 2	GO:0003729	mRNA binding
Ta_S26018701	0.0434	-2.47885	dead-box atp-dependent rna helicase 40-like isoform x2	GO:0003676	nucleic acid binding
Ta_S13208987	0.00167	-2.39143	40s ribosomal protein s2	GO:0003723	RNA binding
Ta_S17988088	0.0353	-2.15833	zinc finger ccch domain-containing protein 46-like	GO:0003677	DNA binding
Ta_S26020556	0.00718	-2.11506	pumilio-like protein chloroplastic	GO:0003723	RNA binding
Ta_S44692914	0.00072	-2.0661	wrky transcription factor partial	GO:0043565	sequence-specific DNA binding
Ta_S17987518	0.00146	-2.03762	trna pseudouridine(38 39) synthase-like	GO:0003723	RNA binding
Ta_S32676922	0.0229	-2.03127	delayed flowering1	GO:0043565	sequence-specific DNA binding
Ta_S32582007	0.0258	-1.99418	transcription factor e2f3	GO:0003677	DNA binding
Ta_S32597560	0.0284	-1.85448	transcription factor pcf5-like	GO:0003677	DNA binding
Ta_S13254519	0.0271	-1.84714	ethylene-responsive transcription factor erf109-like	GO:0003677	DNA binding
Ta_S17973425	0.00651	-1.76866	predicted protein	GO:0003723	RNA binding
Ta_S13177401	0.0113	-1.7637	retrotransposon unclassified	GO:0003677	DNA binding
Ta_S13177401	0.0113	-1.7637	retrotransposon unclassified	GO:0003723	RNA binding
Ta_S22387824	0.0203	-1.76285	coiled-coil domain-containing protein 75	GO:0003676	nucleic acid binding
Ta_S32896826	0.0388	-1.65929	mads-box transcription factor 25	GO:0003677	DNA binding
Ta_S17984715	0.0466	-1.4823	protein dek-like	GO:0003677	DNA binding
Ta_S17988930	0.0285	1.4677	transcription elongation factor a protein 2	GO:0003677	DNA binding
Ta_S32623222	0.0374	1.49958	probable wrky transcription factor 12-like	GO:0043565	sequence-specific DNA binding
Ta_S17988115	0.0457	1.53294	rrna 2 -o-methyltransferase fibrillarin 1	GO:0003723	RNA binding
Ta_S22373574	0.0269	1.55094	exosome complex component rrp41-like	GO:0003723	RNA binding
Ta_S13143574	0.0431	1.55287	hlh dna-binding domain superfamily protein	GO:0003677	DNA binding
Ta_S32721704	0.0478	1.56032	cleavage and polyadenylation specificity factor subunit 2-like	GO:0003677	DNA binding
Ta_S32721704	0.0478	1.56032	cleavage and polyadenylation specificity factor subunit 2-like	GO:0003723	RNA binding
Ta_S24623100	0.0534	1.60244	40s ribosomal protein s9-2-like	GO:0019843	rRNA binding
Ta_S37807014	0.0309	1.61657	staphylococcal nuclease domain-containing protein 1-like	GO:0003676	nucleic acid binding
Ta_S22372610	0.0373	1.61884	chromodomain-helicase-dna-binding protein 3	GO:0003677	DNA binding
Ta_S22378672	0.00447	1.65248	c-repeat binding factor 9	GO:0003677	DNA binding
Ta_S12937377	0.00303	1.67719	poly polymerase-like	GO:0003723	RNA binding
Ta_S17989081	0.00596	1.73993	aspartic proteinase nepenthesin-2	GO:0003677	DNA binding
Ta_S24663747	0.0256	1.81376	mads box protein vrt-2	GO:0003677	DNA binding
Ta_S13073653	0.0474	1.90034	glycine-rich rna-binding protein mitochondrial-like	GO:0003676	nucleic acid binding
Ta_S13176655	0.0193	2.03926	probable wrky transcription factor 21-like	GO:0043565	sequence-specific DNA binding
Ta_S32583333	0.0141	2.06409	ap2 erebp transcription factor superfamily protein	GO:0003677	DNA binding
Ta_S18012838	0.0247	2.24038	cell wall integrity protein scw1-like	GO:0003723	RNA binding
Ta_S26028907	0.00495	2.5816	dna helicase ıno80-like	GO:0003677	DNA binding
Ta_S17886790	0.0081	2.62666	ribosomal protein s8	GO:0019843	rRNA binding
Ta_S35718022	0.0127	2.80029	c-repeat binding factor 3-like protein	GO:0003677	DNA binding
Ta_S26021345	0.00667	2.80929	dna repair protein reca homolog chloroplastic-like	GO:0003697	single-stranded DNA binding
Ta_S13140558	0.00494	3.09438	retrotransposon unclassified	GO:0003676	nucleic acid binding
Ta_S17989981	0.0514	3.13997	retrotransposon unclassified	GO:0003677	DNA binding
Ta_S17989981	0.0514	3.13997	retrotransposon unclassified	GO:0003682	chromatin binding
Ta_S17989822	0.0125	3.19539	swı snf complex subunit swı3b-like	GO:0003677	DNA binding
Ta_S17989822	0.0125	3.19539	swı snf complex subunit swı3b-like	GO:0003682	chromatin binding
others
Ta_S13225225	0.00313	-1.92757	peroxiredoxin-2e- chloroplastic-like	GO:0004601	peroxidase activity
Ta_S13109209	0.0496	-2.77009	antifreeze protein maxi-like	GO:0004857	enzyme inhibitor activity
Ta_S12921037	0.0219	-1.4575	antifreeze protein maxi-like	GO:0004857	enzyme inhibitor activity
Ta_S12946857	0.00158	1.47274	probable pectinesterase pectinesterase inhibitor 21-like	GO:0004857	enzyme inhibitor activity
Ta_S16219153	0.0178	1.50416	invertase inhibitor	GO:0004857	enzyme inhibitor activity
Ta_S12922992	0.0439	-2.40018	monomeric alpha-amylase inhibitor	GO:0004867	serine-type endopeptidase inhibitor activity
Ta_S13026832	0.0307	-2.11863	grain softness protein-1	GO:0004867	serine-type endopeptidase inhibitor activity
Ta_S32585069	0.042	-3.10795	cysteine proteinase inhibitor 8-like	GO:0004869	cysteine-type endopeptidase inhibitor activity
Ta_S26026927	0.0166	-1.83191	brefeldin a-inhibited guanine nucleotide-exchange protein 2-like	GO:0005086	ARF guanyl-nucleotide exchange factor activity
Ta_S13211523	0.0141	-2.71823	rho protein gdp dissociation inhibitor containing protein	GO:0005094	Rho GDP-dissociation inhibitor activity
Ta_S12922992	0.0439	-2.40018	monomeric alpha-amylase inhibitor	GO:0015066	alpha-amylase inhibitor activity
Ta_S12990140	0.0235	-2.20099	serpin family protein	GO:0030414	peptidase inhibitor activity
Ta_S12972572	0.0371	1.98585	peptidyl-prolyl cis-trans isomerase-like 2-like	GO:0003755	peptidyl-prolyl cis-trans isomerase activity
Ta_S17885781	0.0162	-3.46458	peptidyl-prolyl cis-trans isomerase-like 1	GO:0003755	peptidyl-prolyl cis-trans isomerase activity
Ta_S13110287	0.00671	2.26383	peptidyl-prolyl cis-trans isomerase	GO:0003755	peptidyl-prolyl cis-trans isomerase activity
Ta_S13257948	0.0105	-2.15796	protein disulfide isomerase-like 1-4-like	GO:0003756	protein disulfide isomerase activity
Ta_S12923285	0.00456	-1.5701	protein disulfide isomerase	GO:0003756	protein disulfide isomerase activity
Ta_S26026888	0.00158	1.85529	aldose 1-epimerase-like	GO:0004034	aldose 1-epimerase activity
Ta_S32702324	0.0257	-1.62943	apospory-associated protein c	GO:0004034	aldose 1-epimerase activity
Ta_S22378517	0.017	2.23913	chorismate mutase	GO:0004106	chorismate mutase activity
Ta_S24623189	0.0017	1.75845	phosphomannomutase phosphoglucomutase	GO:0004610	phosphoacetylglucosamine mutase activity
Ta_S17987518	0.00146	-2.03762	trna pseudouridine(38 39) synthase-like	GO:0009982	pseudouridine synthase activity
Ta_S26022859	0.0104	-1.66883	1-deoxy-d-xylulose-5-phosphate partial	GO:0016853	isomerase activity
Ta_S16057892	0.00982	2.01219	cycloartenol synthase	GO:0016871	cycloartenol synthase activity
Ta_S12972572	0.0371	1.98585	peptidyl-prolyl cis-trans isomerase-like 2-like	GO:0004842	ubiquitin-protein ligase activity
Ta_S16238298	0.0286	-1.90392	ubiquitin-activating enzyme e1 3-like	GO:0004842	ubiquitin-protein ligase activity
Ta_S17985939	0.0226	-1.74479	protein arabıdıllo 1-like	GO:0004842	ubiquitin-protein ligase activity
Ta_S15903308	0.0337	2.14852	ubiquitin ligase protein cop1	GO:0004842	ubiquitin-protein ligase activity
Ta_S32539413	0.0495	1.48252	acetyl-coenzyme a synthetase	GO:0016874	ligase activity
Ta_S17890130	0.0179	-2.73273	glutamyl-trna amidotransferase subunit chloroplastic mitochondrial-like	GO:0050567	glutaminyl-tRNA synthase (glutamine-hydrolyzing) activity
Ta_S17886535	0.0275	-1.47374	clathrin assembly protein at2g25430-like	GO:0005543	phospholipid binding
Ta_S12946990	0.0127	-1.75841	clathrin assembly protein	GO:0005545	1-phosphatidylinositol binding
Ta_S13245032	0.00214	-2.09759	lipid-transfer protein	GO:0008289	lipid binding
Ta_S12914801	0.0188	-1.45864	non-specific lipid-transfer protein 2g	GO:0008289	lipid binding
Ta_S18006414	0.00943	-2.6054	peroxisomal multifunctional enzyme type 2	GO:0032934	sterol binding
Ta_S32606072	0.0255	-2.2364	erect panicle 2 partial	GO:0004089	carbonate dehydratase activity
Ta_S15824050	0.0379	2.39777	carbonic anhydrase	GO:0004089	carbonate dehydratase activity
Ta_S17888674	0.0297	2.5103	fructose-bisphosphate chloroplast expressed	GO:0004332	fructose-bisphosphate aldolase activity
Ta_S17987859	0.044	-1.99753	protein	GO:0004664	prephenate dehydratase activity
Ta_S17890435	0.0337	-3.53921	arginine decarboxylase	GO:0008792	arginine decarboxylase activity
Ta_S17885640	0.00681	-2.02082	lacz alpha peptide	GO:0016829	lyase activity
Ta_S25791174	0.0517	-1.48672	strictosidine synthase family protein	GO:0016844	strictosidine synthase activity
Ta_S18012838	0.0247	2.24038	cell wall integrity protein scw1-like	GO:0000166	nucleotide binding
Ta_S37904357	0.0338	1.8797	cyclin dependent protein kinase	GO:0000166	nucleotide binding
Ta_S13073653	0.0474	1.90034	glycine-rich rna-binding protein mitochondrial-like	GO:0000166	nucleotide binding
Ta_S26023351	0.0175	-2.81125	transformer-2 protein	GO:0000166	nucleotide binding
Ta_S13222321	0.0333	2.46692	receptor-like protein kinase at3g47110-like	GO:0000166	nucleotide binding
Ta_S17899151	0.00949	1.85439	26s protease regulatory subunit 7	GO:0000166	nucleotide binding
Ta_S22373574	0.0269	1.55094	exosome complex component rrp41-like	GO:0000175	3'-5'-exoribonuclease activity
Ta_S17890180	0.0333	-1.88435	grpe protein mitochondrial	GO:0000774	adenyl-nucleotide exchange factor activity
Ta_S12921674	0.0131	1.59711	potassium channel akt2 3	GO:0030551	cyclic nucleotide binding
Ta_S32587804	0.0148	2.58338	cbs domain-containing protein mitochondrial-like	GO:0030554	adenyl nucleotide binding
Ta_S32543346	0.000513	1.51051	d-lactate dehydrogenase	GO:0050660	flavin adenine dinucleotide binding
Ta_S37854649	0.0288	1.91324	squalene monooxygenase	GO:0050660	flavin adenine dinucleotide binding
Ta_S15824132	0.028	2.99208	trna-dihydrouridine(16 17) synthase	GO:0050660	flavin adenine dinucleotide binding
Ta_S15880497	0.0424	1.80478	flavin-containing monooxygenase fmo gs-ox-like 3-like	GO:0050660	flavin adenine dinucleotide binding
Ta_S22371799	0.00179	3.13611	flavin-containing monooxygenase fmo gs-ox-like 9	GO:0050660	flavin adenine dinucleotide binding
Ta_S15880497	0.0424	1.80478	flavin-containing monooxygenase fmo gs-ox-like 3-like	GO:0050661	NADP binding
Ta_S22371799	0.00179	3.13611	flavin-containing monooxygenase fmo gs-ox-like 9	GO:0050661	NADP binding
Ta_S24663747	0.0256	1.81376	mads box protein vrt-2	GO:0000900	translation repressor activity, nucleic acid binding
Ta_S13208987	0.00167	-2.39143	40s ribosomal protein s2	GO:0003735	structural constituent of ribosome
Ta_S24623100	0.0534	1.60244	40s ribosomal protein s9-2-like	GO:0003735	structural constituent of ribosome
Ta_S37838733	0.00439	1.8303	ubiquitin-40s ribosomal protein s27a-like protein	GO:0003735	structural constituent of ribosome
Ta_S17894254	0.00891	-2.75042	60s ribosomal protein l10a-1	GO:0003735	structural constituent of ribosome
Ta_S16253285	0.0433	-2.56638	hydroxyproline-rich glycoprotein family protein	GO:0003735	structural constituent of ribosome
Ta_S16227984	0.0507	-2.51236	60s ribosomal protein l7a	GO:0003735	structural constituent of ribosome
Ta_S32572752	0.0275	-1.54032	60s ribosomal protein l17-like	GO:0003735	structural constituent of ribosome
Ta_S13150245	0.0251	1.94867	60s ribosomal protein l37a	GO:0003735	structural constituent of ribosome
Ta_S17886790	0.0081	2.62666	ribosomal protein s8	GO:0003735	structural constituent of ribosome
Ta_S18012803	0.0252	1.71233	60s ribosomal protein l27a-3	GO:0003735	structural constituent of ribosome
Ta_S17890113	0.0415	2.26631	eukaryotic translation initiation factor 3 subunit d	GO:0003743	translation initiation factor activity
Ta_S13140558	0.00494	3.09438	retrotransposon unclassified	GO:0003824	catalytic activity
Ta_S17983727	0.0232	2.84242	phosphatase 2c family protein isoform 1	GO:0003824	catalytic activity
Ta_S17986994	0.0458	1.90222	long chain acyl- synthetase 4-like	GO:0003824	catalytic activity
Ta_S32587804	0.0148	2.58338	cbs domain-containing protein mitochondrial-like	GO:0003824	catalytic activity
Ta_S17986453	0.0166	-2.96976	clathrin light chain 2-like	GO:0005198	structural molecule activity
Ta_S15903426	0.0102	1.64507	actin family protein isoform 1	GO:0005200	structural constituent of cytoskeleton
Ta_S37608492	0.00811	1.55734	tubulin alpha-3 chain	GO:0005200	structural constituent of cytoskeleton
Ta_S16238298	0.0286	-1.90392	ubiquitin-activating enzyme e1 3-like	GO:0008641	small protein activating enzyme activity
Ta_S16058226	0.018	-1.96991	lycopene beta-cyclase	GO:0045436	lycopene beta cyclase activity
Ta_S37747628	0.0118	2.02577	germin-like protein 8-9-like	GO:0045735	nutrient reservoir activity
Ta_S13048061	0.0183	-3.04839	alpha-gliadin	GO:0045735	nutrient reservoir activity
Ta_S32593750	0.0375	-2.70822	germin-like protein 5-1	GO:0045735	nutrient reservoir activity
Ta_S22521920	0.0186	-2.27082	low-molecular-weight glutenin subunit	GO:0045735	nutrient reservoir activity
Ta_S22521914	0.0388	-1.64529	low-molecular-weight glutenin subunit	GO:0045735	nutrient reservoir activity
Ta_S15903347	0.0235	-1.512	two-component response regulator-like prr73	GO:0000156	phosphorelay response regulator activity
TaS22369341	0.00777	-4.07746	glycosyltransferase	GO:0016740	transferase activity
oxidoreductase activity
Ta_S17988559	0.00581	-3.72938	non-functional nadph-dependent codeinone reductase 2-like	GO:0016491	oxidoreductase activity
Ta_S12922973	0.052	-3.35078	fructose- -bisphosphatase	GO:0032440	2-alkenal reductase [NAD(P)] activity
Ta_S26024974	0.0512	-2.87982	-oxoglutarate 3-dioxygenase	GO:0016706	oxidoreductase activity, acting on paired donors, with incorporation or reduction of molecular oxygen, 2-oxoglutarate as one donor, and incorporation of one atom each of oxygen into both donors
Ta_S17977414	0.0199	-2.70898	cytochrome p450 89a2-like	GO:0004497	monooxygenase activity
Ta_S17977414	0.0199	-2.70898	cytochrome p450 89a2-like	GO:0016705	oxidoreductase activity, acting on paired donors, with incorporation or reduction of molecular oxygen
Ta_S18006414	0.00943	-2.6054	peroxisomal multifunctional enzyme type 2	GO:0016491	oxidoreductase activity
Ta_S17986221	0.0546	-2.46153	iron-sulfur cluster-binding protein	GO:0010277	chlorophyllide a oxygenase [overall] activity
Ta_S13257948	0.0105	-2.15796	protein disulfide isomerase-like 1-4-like	GO:0015035	protein disulfide oxidoreductase activity
Ta_S13268403	0.0368	-2.13513	nadh dehydrogenase subunit 2	GO:0008137	NADH dehydrogenase (ubiquinone) activity
Ta_S12947041	0.0534	-2.10037	aldehyde dehydrogenase family 3 member f1-like	GO:0004030	aldehyde dehydrogenase [NAD(P)+] activity
Ta_S16058226	0.018	-1.96991	lycopene beta-cyclase	GO:0016705	oxidoreductase activity, acting on paired donors, with incorporation or reduction of molecular oxygen
Ta_S13225225	0.00313	-1.92757	peroxiredoxin-2e- chloroplastic-like	GO:0051920	peroxiredoxin activity
Ta_S13112405	0.038	-1.90374	gibberellin 20 oxidase 2	GO:0016702	oxidoreductase activity, acting on single donors with incorporation of molecular oxygen, incorporation of two atoms of oxygen
Ta_S13112405	0.038	-1.90374	gibberellin 20 oxidase 2	GO:0016706	oxidoreductase activity, acting on paired donors, with incorporation or reduction of molecular oxygen, 2-oxoglutarate as one donor, and incorporation of one atom each of oxygen into both donors
Ta_S37940494	0.0393	-1.84176	cytochrome p450 704c1	GO:0004497	monooxygenase activity
Ta_S37940494	0.0393	-1.84176	cytochrome p450 704c1	GO:0016705	oxidoreducTa_Se activity, acting on paired donors, with incorporation or reduction of molecular oxygen
Ta_S32540546	0.00846	-1.83679	fad dependent oxidoreductase	GO:0016491	oxidoreductase activity
Ta_S26022859	0.0104	-1.66883	1-deoxy-d-xylulose-5-phosphate partial	GO:0030604	1-deoxy-D-xylulose-5-phosphate reductoisomerase activity
Ta_S15903547	0.00435	-1.57997	nadp-dependent d-sorbitol-6-phosphate dehydrogenase	GO:0016491	oxidoreducTa_Se activity
Ta_S12923285	0.00456	-1.5701	protein disulfide isomerase	GO:0015035	protein disulfide oxidoreducTa_Se activity
Ta_S26028090	0.0335	-1.49012	methylsterol monooxygenase 1-1-like	GO:0000254	C-4 methylsterol oxidase activity
Ta_S22383722	0.0384	-1.45326	glutaredoxin-c1	GO:0015035	protein disulfide oxidoreductase activity
Ta_S32543346	0.000513	1.51051	d-lactate dehydrogenase	GO:0004458	D-lactate dehydrogenase (cytochrome) activity
Ta_S32543346	0.000513	1.51051	d-lactate dehydrogenase	GO:0008762	UDP-N-acetylmuramate dehydrogenase activity
Ta_S32543346	0.000513	1.51051	d-lactate dehydrogenase	GO:0008891	glycolate oxidase activity
Ta_S32543346	0.000513	1.51051	d-lactate dehydrogenase	GO:0019154	glycolate dehydrogenase activity
Ta_S13112154	0.00602	1.60294	delta-1-pyrroline-5-carboxylate synthase-like	GO:0004350	glutamate-5-semialdehyde dehydrogenase activity
Ta_S15880106	0.047	1.62666	l-xylulose reductase	GO:0004090	carbonyl reductase (NADPH) activity
Ta_S15880106	0.047	1.62666	l-xylulose reductase	GO:0050086	mannitol 2-dehydrogenase activity
Ta_S32640721	0.017	1.64104	nitric oxide synthase-like	GO:0004517	nitric-oxide synthase activity
Ta_S17879381	0.0245	1.64789	aldehyde dehydrogenase 22a1	GO:0004028	3-chloroallyl aldehyde dehydrogenase activity
Ta_S17987500	0.0126	1.6786	cytochrome p450 90d2-like	GO:0016709	oxidoreductase activity, acting on paired donors, with incorporation or reduction of molecular oxygen, NAD(P)H as one donor, and incorporation of one atom of oxygen
Ta_S32643099	0.0117	1.72317	alcohol dehydrogenase 1	GO:0004022	alcohol dehydrogenase (NAD) activity
Ta_S32643099	0.0117	1.72317	alcohol dehydrogenase 1	GO:0019170	methylglyoxal reductase (NADH-dependent) activity
Ta_S15880497	0.0424	1.80478	flavin-containing monooxygenase fmo gs-ox-like 3-like	GO:0004499	N,N-dimethylaniline monooxygenase activity
Ta_S15880497	0.0424	1.80478	flavin-containing monooxygenase fmo gs-ox-like 3-like	GO:0015036	disulfide oxidoreductase activity
Ta_S15880497	0.0424	1.80478	flavin-containing monooxygenase fmo gs-ox-like 3-like	GO:0080102	3-methylthiopropyl glucosinolate S-oxygenase activity
Ta_S15880497	0.0424	1.80478	flavin-containing monooxygenase fmo gs-ox-like 3-like	GO:0080103	4-methylthiopropyl glucosinolate S-oxygenase activity
Ta_S15880497	0.0424	1.80478	flavin-containing monooxygenase fmo gs-ox-like 3-like	GO:0080104	5-methylthiopropyl glucosinolate S-oxygenase activity
Ta_S15880497	0.0424	1.80478	flavin-containing monooxygenase fmo gs-ox-like 3-like	GO:0080105	6-methylthiopropyl glucosinolate S-oxygenase activity
Ta_S15880497	0.0424	1.80478	flavin-containing monooxygenase fmo gs-ox-like 3-like	GO:0080106	7-methylthiopropyl glucosinolate S-oxygenase activity
Ta_S15880497	0.0424	1.80478	flavin-containing monooxygenase fmo gs-ox-like 3-like	GO:0080107	8-methylthiopropyl glucosinolate S-oxygenase activity
Ta_S32617966	0.00147	1.81064	cytochrome p450 86b1-like	GO:0004497	monooxygenase activity
Ta_S32617966	0.00147	1.81064	cytochrome p450 86b1-like	GO:0016705	oxidoreducTa_Se activity, acting on paired donors, with incorporation or reduction of molecular oxygen
Ta_S37904357	0.0338	1.8797	cyclin dependent protein kinase	GO:0016491	oxidoreducTa_Se activity
Ta_S37854649	0.0288	1.91324	squalene monooxygenase	GO:0004506	squalene monooxygenase activity
Ta_S12933472	0.051	1.96804	p450	GO:0036191	indolin-2-one monooxygenase activity
Ta_S17985806	0.0267	1.98828	s-norcoclaurine synthase 1-like	GO:0016706	oxidoreducTa_Se activity, acting on paired donors, with incorporation or reduction of molecular oxygen, 2-oxoglutarate as one donor, and incorporation of one atom each of oxygen into both donors
Ta_S32560649	0.0276	2.04882	caleosin 2	GO:0004497	monooxygenase activity
Ta_S32560649	0.0276	2.04882	caleosin 2	GO:0016705	oxidoreductase activity, acting on paired donors, with incorporation or reduction of molecular oxygen
Ta_S32560649	0.0276	2.04882	caleosin 2	GO:1990137	plant seed peroxidase activity
Ta_S15824047	0.0356	2.1198	glutaredoxin family protein	GO:0015035	protein disulfide oxidoreductase activity
Ta_S32565736	0.033	2.29866	4-hydroxyphenylacetaldehyde oxime monooxygenase	GO:0016709	oxidoreducTa_Se activity, acting on paired donors, with incorporation or reduction of molecular oxygen, NAD(P)H as one donor, and incorporation of one atom of oxygen
Ta_S15824132	0.028	2.99208	trna-dihydrouridine(16 17) synthase	GO:0017150	tRNA dihydrouridine synthase activity
Ta_S22371799	0.00179	3.13611	flavin-containing monooxygenase fmo gs-ox-like 9	GO:0004499	N,N-dimethylaniline monooxygenase activity
protein binding
Ta_S12994470	0.0133	-2.36388	subtilisin-like protease	GO:0042802	identical protein binding
Ta_S13180205	0.0192	-2.25336	transcription factor bhlh83	GO:0046983	protein dimerization activity
Ta_S13144735	0.0291	-1.92066	o-methyltransferase zrp4	GO:0046983	protein dimerization activity
Ta_S17890180	0.0333	-1.88435	grpe protein mitochondrial	GO:0042803	protein homodimerization activity
Ta_S17890180	0.0333	-1.88435	grpe protein mitochondrial	GO:0051087	chaperone binding
Ta_S12946990	0.0127	-1.75841	clathrin assembly protein	GO:0030276	clathrin binding
Ta_S17985939	0.0226	-1.74479	protein arabıdıllo 1-like	GO:0005515	protein binding
Ta_S32896826	0.0388	-1.65929	mads-box transcription factor 25	GO:0046983	protein dimerization activity
Ta_S13271317	0.00854	-1.54638	mlo-like protein 1	GO:0005516	calmodulin binding
Ta_S37783062	0.0078	-1.52032	gtp-binding protein yptm1-like	GO:0030742	GTP-dependent protein binding
Ta_S37783062	0.0078	-1.52032	gtp-binding protein yptm1-like	GO:0080115	myosin XI tail binding
Ta_S32543346	0.000513	1.51051	d-lactate dehydrogenase	GO:0042802	identical protein binding
Ta_S13143574	0.0431	1.55287	hlh dna-binding domain superfamily protein	GO:0046983	protein dimerization activity
Ta_S13129319	0.0371	1.58867	nuclear matrix protein 1	GO:0051011	microtubule minus-end binding
Ta_S12921674	0.0131	1.59711	potassium channel akt2 3	GO:0042802	identical protein binding
Ta_S24663747	0.0256	1.81376	mads box protein vrt-2	GO:0042803	protein homodimerization activity
Ta_S22367871	0.00602	2.00326	dnaj homolog subfamily a member mitochondrial-like	GO:0031072	heat shock protein binding
Ta_S22367871	0.00602	2.00326	dnaj homolog subfamily a member mitochondrial-like	GO:0051082	unfolded protein binding
Ta_S22382101	0.0273	2.0507	calmodulin-binding protein	GO:0005516	calmodulin binding
Ta_S17973134	0.0382	2.4327	chitin elicitor-binding	GO:0043621	protein self-association
Ta_S32573530	0.0329	2.4734	villin-like 1	GO:0051015	actin filament binding
Ta_S13110798	0.00984	2.51371	actin-depolymerizing factor 3	GO:0003779	actin binding
Ta_S32499791	0.00744	3.3539	tetratricopeptide repeat protein 4 homolog	GO:0051879	Hsp90 protein binding
Ta_S24512880	0.00386	3.35883	transcription factor bhlh123-like	GO:0046983	protein dimerization activity
Ta_S17977213	0.0354	3.37658	f-box protein at2g32560-like	GO:0051082	unfolded protein binding
protein kinase activity
Ta_S12922868	0.0361	-3.51601	cbl-interacting protein kinase family protein	GO:0004674	protein serine/threonine kinase activity
Ta_S13034065	0.015	-3.31727	l-type lectin-domain containing receptor kinase	GO:0004674	protein serine/threonine kinase activity
Ta_S26028974	0.0027	-2.93118	rust resistance kinase lr10	GO:0004674	protein serine/threonine kinase activity
Ta_S17896892	0.0276	-2.69926	serine threonine-protein kinase rio2	GO:0004674	protein serine/threonine kinase activity
Ta_S17972090	0.00586	-2.47208	proline-rich receptor-like protein kinase perk11-like	GO:0004674	protein serine/threonine kinase activity
Ta_S37939963	0.0361	-2.3002	g-type lectin s-receptor-like serine threonine-protein kinase at1g34300-like	GO:0004674	protein serine/threonine kinase activity
Ta_S32686491	0.000141	-2.25568	probably inactive leucine-rich repeat receptor-like protein kinase at5g48380-like	GO:0004672	protein kinase activity
Ta_S13112648	0.0274	-2.2219	atp gtp-binding protein	GO:0004674	protein serine/threonine kinase activity
Ta_S16058219	0.0499	-2.02807	somatic embryogenesis receptor kinase 1	GO:0004674	protein serine/threonine kinase activity
Ta_S26029045	0.0162	-1.93504	serine threonine-protein kinase ht1	GO:0004674	protein serine/threonine kinase activity
Ta_S26029045	0.0162	-1.93504	serine threonine-protein kinase ht1	GO:0004715	non-membrane spanning protein tyrosine kinase activity
Ta_S17985007	0.0113	-1.54369	atp binding protein	GO:0004674	protein serine/threonine kinase activity
Ta_S32506666	0.0363	-1.46253	probable inactive receptor kinase at5g58300-like	GO:0004672	protein kinase activity
Ta_S15824175	0.0164	1.55162	mitogen-activated protein kinase 16-like	GO:0004707	MAP kinase activity
Ta_S17982733	0.000939	2.15953	cysteine-rich receptor-like protein kinase 40	GO:0004674	protein serine/threonine kinase activity
Ta_S32611184	0.035	2.34119	serine threonine-protein kinase pbs1	GO:0004674	protein serine/threonine kinase activity
Ta_S32611184	0.035	2.34119	serine threonine-protein kinase pbs1	GO:0004715	non-membrane spanning protein tyrosine kinase activity
Ta_S13222321	0.0333	2.46692	receptor-like protein kinase at3g47110-like	GO:0004672	protein kinase activity
Ta_S13058204	0.0167	2.78458	probably inactive leucine-rich repeat receptor-like protein kinase at5g48380-like	GO:0004672	protein kinase activity
Ta_S15902607	0.0232	3.06807	probable lrr receptor-like serine threonine-protein kinase mrh1-like	GO:0004672	protein kinase activity
transcription factor activity
Ta_S44692914	0.00072	-2.0661	wrky transcription factor partial	GO:0003700	sequence-specific DNA binding transcription factor activity
Ta_S32676922	0.0229	-2.03127	delayed flowering1	GO:0003700	sequence-specific DNA binding transcription factor activity
Ta_S32582007	0.0258	-1.99418	transcription factor e2f3	GO:0003700	sequence-specific DNA binding transcription factor activity
Ta_S13254519	0.0271	-1.84714	ethylene-responsive transcription factor erf109-like	GO:0003700	sequence-specific DNA binding transcription factor activity
Ta_S32896826	0.0388	-1.65929	mads-box transcription factor 25	GO:0003700	sequence-specific DNA binding transcription factor activity
Ta_S22378672	0.00447	1.65248	c-repeat binding factor 9	GO:0003700	sequence-specific DNA binding transcription factor activity
Ta_S13176655	0.0193	2.03926	probable wrky transcription factor 21-like	GO:0003700	sequence-specific DNA binding transcription factor activity
Ta_S32583333	0.0141	2.06409	ap2 erebp transcription factor superfamily protein	GO:0003700	sequence-specific DNA binding transcription factor activity
Ta_S18010741	0.00461	2.51657	zinc finger protein 2	GO:0003700	sequence-specific DNA binding transcription factor activity
Ta_S24663747	0.0256	1.81376	mads box protein vrt-2	GO:0003700	sequence-specific DNA binding transcription factor activity
Ta_S32623222	0.0374	1.49958	probable wrky transcription factor 12-like	GO:0003700	sequence-specific DNA binding transcription factor activity
Ta_S35718022	0.0127	2.80029	c-repeat binding factor 3-like protein	GO:0003700	sequence-specific DNA binding transcription factor activity
transferase activity
Ta_S22369341	0.00777	-4.07746	glycosyltransferase	GO:0016740	transferase activity
Ta_S17976098	0.0216	-2.77821	cytokinin-o-glucosyltransferase 2	GO:0050403	trans-zeatin O-beta-D-glucosyltransferase activity
Ta_S17976098	0.0216	-2.77821	cytokinin-o-glucosyltransferase 2	GO:0050502	cis-zeatin O-beta-D-glucosyltransferase activity
Ta_S32559144	0.0245	-2.5007	jasmonate o-methyltransferase	GO:0008168	methyltransferase activity
Ta_S37823230	0.0481	-2.41549	probable glutathione s-transferase gstu6-like	GO:0004364	glutathione transferase activity
Ta_S13112648	0.0274	-2.2219	atp gtp-binding protein	GO:0016776	phosphotransferase activity, phosphate group as acceptor
Ta_S22390940	0.0268	-2.19665	phosphoethanolamine n-methyltransferase 1-like	GO:0000234	phosphoethanolamine N-methyltransferase activity
Ta_S17889220	0.00409	-2.17833	polyamine-modulated factor 1-binding protein 1-like	GO:0016301	kinase activity
Ta_S17885640	0.00681	-2.02082	lacz alpha peptide	GO:0016740	transferase activity
Ta_S37815958	0.0308	-2.01277	probable inactive leucine-rich repeat receptor-like protein kinase at3g03770-like	GO:0016301	kinase activity
Ta_S22382056	0.0549	-1.92304	anthocyanidin -o-glucosyltransferase-like	GO:0016758	transferase activity, transferring hexosyl groups
Ta_S13144735	0.0291	-1.92066	o-methyltransferase zrp4	GO:0008171	O-methyltransferase activity
Ta_S26023305	0.0524	-1.87488	histone-lysine n-methyltransferase ashh2-like isoform x1	GO:0042800	histone methyltransferase activity (H3-K4 specific)
Ta_S22373543	0.00785	-1.71249	cytochrome partial	GO:0015018	galactosylgalactosylxylosylprotein 3-beta-glucuronosyltransferase activity
Ta_S19225752	0.0124	-1.70577	cyanidin 3-o-rutinoside 5-o-glucosyltransferase-like	GO:0016758	transferase activity, transferring hexosyl groups
Ta_S15903547	0.00435	-1.57997	nadp-dependent d-sorbitol-6-phosphate dehydrogenase	GO:0016780	phosphotransferase activity, for other substituted phosphate groups
Ta_S17987839	0.0422	-1.56515	ghmp kinase-like protein	GO:0016301	kinase activity
Ta_S17987839	0.0422	-1.56515	ghmp kinase-like protein	GO:0016773	phosphotransferase activity, alcohol group as acceptor
Ta_S26021396	0.035	1.48441	cytokinin-o-glucosyltransferase 3	GO:0016758	transferase activity, transferring hexosyl groups
Ta_S17988115	0.0457	1.53294	rrna 2 -o-methyltransferase fibrillarin 1	GO:0008168	methyltransferase activity
Ta_S13112154	0.00602	1.60294	delta-1-pyrroline-5-carboxylate synthase-like	GO:0004349	glutamate 5-kinase activity
Ta_S12937377	0.00303	1.67719	poly polymerase-like	GO:0004652	polynucleotide adenylyltransferase activity
Ta_S17888448	0.0519	1.69291	transketolase 1	GO:0004802	transketolase activity
Ta_S37904357	0.0338	1.8797	cyclin dependent protein kinase	GO:0016301	kinase activity
Ta_S16264108	0.0125	1.92158	2-isopropylmalate synthase a-like	GO:0003852	2-isopropylmalate synthase activity
Ta_S16264108	0.0125	1.92158	2-isopropylmalate synthase a-like	GO:0010177	2-(2'-methylthio)ethylmalate synthase activity
Ta_S13167707	0.0307	1.97481	phosphatidylinositol 3- and 4-kinase family protein	GO:0016301	kinase activity
Ta_S13167707	0.0307	1.97481	phosphatidylinositol 3- and 4-kinase family protein	GO:0016773	phosphotransferase activity, alcohol group as acceptor
Ta_S13134433	0.0214	2.03424	protein kinase-like	GO:0016301	kinase activity
Ta_S21311109	0.00486	2.06588	sucrose-phosphate synthase	GO:0046524	sucrose-phosphate synthase activity
Ta_S13044210	0.0175	2.06669	choline-phosphate cytidylyltransferase b	GO:0016779	nucleotidyltransferase activity
Ta_S13189332	0.0164	2.11562	benzyl alcohol o-benzoyltransferase-like	GO:0010327	acetyl CoA:(Z)-3-hexen-1-ol acetyltransferase activity
Ta_S12873131	0.0178	2.25649	probable carbohydrate esterase at4g34215-like	GO:0016301	kinase activity
Ta_S26022584	0.0333	2.34619	probable beta- -galactosyltransferase 20	GO:0008378	galactosyltransferase activity
Ta_S17989374	0.0543	2.40992	xylulose kinase	GO:0004856	xylulokinase activity
Ta_S18349038	0.03	2.53052	s-acyltransferase tıp1	GO:0016417	S-acyltransferase activity
Ta_S22386276	0.0255	2.62342	phosphopantetheine adenylyltransferase-like	GO:0004140	dephospho-CoA kinase activity
Ta_S22386276	0.0255	2.62342	phosphopantetheine adenylyltransferase-like	GO:0004595	pantetheine-phosphate adenylyltransferase activity
Ta_S16254427	0.0142	2.6838	protein arginine n-methyltransferase 6	GO:0008276	protein methyltransferase activity
Ta_S32518390	0.00504	2.8262	phosphoglycerate cytosolic-like	GO:0004618	phosphoglycerate kinase activity
Ta_S15881947	0.00136	2.84578	udp-glycosyltransferase 91c1-like	GO:0016758	transferase activity, transferring hexosyl groups
TaS22369341	0.00777	-4.07746	glycosyltransferase	GO:0016740	transferase activity
transporter activity
Ta_S17890420	0.0199	-3.37973	lysine histidine transporter 2-like	GO:0005275	amine transmembrane transporter activity
Ta_S17890420	0.0199	-3.37973	lysine histidine transporter 2-like	GO:0015193	L-proline transmembrane transporter activity
Ta_S17986065	0.00648	-3.21943	major facilitator superfamily expressed	GO:0005215	transporter activity
Ta_S15903289	0.0324	-2.68543	mitochondrial dicarboxylate tricarboxylate transporter dtc-like	GO:0005310	dicarboxylic acid transmembrane transporter activity
Ta_S15903289	0.0324	-2.68543	mitochondrial dicarboxylate tricarboxylate transporter dtc-like	GO:0015142	tricarboxylic acid transmembrane transporter activity
Ta_S15903289	0.0324	-2.68543	mitochondrial dicarboxylate tricarboxylate transporter dtc-like	GO:0017077	oxidative phosphorylation uncoupler activity
Ta_S16198275	0.0334	-2.52869	chemocyanin precursor	GO:0009055	electron carrier activity
Ta_S13144773	0.0538	-2.41023	plasma membrane intrinsic protein	GO:0005215	transporter activity
Ta_S18009326	0.00672	-2.38903	ap-1 complex subunit sigma-2	GO:0008565	protein transporter activity
Ta_S17898853	0.0449	-2.21722	photosystem ıı protein d1	GO:0045156	electron transporter, transferring electrons within the cyclic electron transport pathway of photosynthesis activity
Ta_S13257948	0.0105	-2.15796	protein disulfide isomerase-like 1-4-like	GO:0009055	electron carrier activity
Ta_S12971620	0.0224	-1.9891	early nodulin-like protein 1	GO:0009055	electron carrier activity
Ta_S16058329	0.0405	-1.85057	cral trıo domain sec14p-like phosphatidylinositol transfer family protein	GO:0005215	transporter activity
Ta_S37940494	0.0393	-1.84176	cytochrome p450 704c1	GO:0009055	electron carrier activity
Ta_S22385711	0.0472	-1.82068	magnesium transporter nıpa2-like	GO:0015095	magnesium ion transmembrane transporter activity
Ta_S13177057	0.0379	-1.80798	protein nrt1 ptr famıly -like	GO:0005215	transporter activity
Ta_S17878978	0.0107	-1.80139	probable peptide nitrate transporter at5g62680-like	GO:0005215	transporter activity
Ta_S22369160	0.014	-1.732	abc transporter c family member 9	GO:0042626	ATPase activity, coupled to transmembrane movement of substances
Ta_S15881319	0.041	-1.72277	protein ruptured pollen graın 1	GO:0051119	sugar transmembrane transporter activity
Ta_S12923285	0.00456	-1.5701	protein disulfide isomerase	GO:0009055	electron carrier activity
Ta_S32729216	0.032	-1.50004	mrp-like abc transporter	GO:0008517	folic acid transporter activity
Ta_S32729216	0.032	-1.50004	mrp-like abc transporter	GO:0042626	ATPase activity, coupled to transmembrane movement of substances
Ta_S13111422	0.0233	-1.47138	adenine nucleotide translocator	GO:0005215	transporter activity
Ta_S22383722	0.0384	-1.45326	glutaredoxin-c1	GO:0009055	electron carrier activity
Ta_S16195397	0.0387	-1.45092	gtp-binding protein sar1a-like	GO:0005215	transporter activity
Ta_S12921674	0.0131	1.59711	potassium channel akt2 3	GO:0005242	inward rectifier potassium channel activity
Ta_S17987500	0.0126	1.6786	cytochrome p450 90d2-like	GO:0009055	electron carrier activity
Ta_S32617966	0.00147	1.81064	cytochrome p450 86b1-like	GO:0009055	electron carrier activity
Ta_S13032683	0.0127	1.82493	potassium transporter 23-like	GO:0015079	potassium ion transmembrane transporter activity
Ta_S32545441	0.0446	1.96052	probable cadmium zinc-transporting atpase chloroplastic-like	GO:0004008	copper-exporting ATPase activity
Ta_S32545441	0.0446	1.96052	probable cadmium zinc-transporting atpase chloroplastic-like	GO:0005388	calcium-transporting ATPase activity
Ta_S32545441	0.0446	1.96052	probable cadmium zinc-transporting atpase chloroplastic-like	GO:0015434	cadmium-transporting ATPase activity
Ta_S32545441	0.0446	1.96052	probable cadmium zinc-transporting atpase chloroplastic-like	GO:0015633	zinc transporting ATPase activity
Ta_S12933472	0.051	1.96804	p450	GO:0009055	electron carrier activity
Ta_S12889200	0.0273	2.01779	zinc transporter	GO:0005385	zinc ion transmembrane transporter activity
Ta_S15824047	0.0356	2.1198	glutaredoxin family protein	GO:0009055	electron carrier activity
Ta_S13211783	0.0306	2.12501	probable peptide nitrate transporter at1g22540-like	GO:0005215	transporter activity
Ta_S16258294	0.0237	2.17242	abc transporter d family member 1-like	GO:0042626	ATPase activity, coupled to transmembrane movement of substances
Ta_S32565736	0.033	2.29866	4-hydroxyphenylacetaldehyde oxime monooxygenase	GO:0009055	electron carrier activity
Ta_S26021345	0.00667	2.80929	dna repair protein reca homolog chloroplastic-like	GO:0005388	calcium-transporting ATPase activity
Ta_S16247735	0.0363	2.84228	abc transporter c family member 3	GO:0010290	chlorophyll catabolite transmembrane transporter activity
Ta_S16247735	0.0363	2.84228	abc transporter c family member 3	GO:0015431	glutathione S-conjugate-exporting ATPase activity
Ta_S17979060	0.0419	2.93218	nramp metal transporter	GO:0005381	iron ion transmembrane transporter activity
Ta_S22368942	0.0222	3.07937	bidirectional sugar transporter sweet3a-like	GO:0051119	sugar transmembrane transporter activity
BIOLOGICAL PRCESS
carbohydrate metabolism
Ta_S32494292	0.00297	-4.07364	polygalacturonase precursor	GO:0005975	carbohydrate metabolic process
Ta_S12922973	0.052	-3.35078	fructose- -bisphosphatase	GO:0006000	fructose metabolic process
Ta_S12922973	0.052	-3.35078	fructose- -bisphosphatase	GO:0000023	maltose metabolic process
Ta_S12922973	0.052	-3.35078	fructose- -bisphosphatase	GO:0006098	pentose-phosphate shunt
Ta_S12922973	0.052	-3.35078	fructose- -bisphosphatase	GO:0019253	reductive pentose-phosphate cycle
Ta_S12922973	0.052	-3.35078	fructose- -bisphosphatase	GO:0019252	starch biosynthetic process
Ta_S12922973	0.052	-3.35078	fructose- -bisphosphatase	GO:0005985	sucrose metabolic process
Ta_S15903289	0.0324	-2.68543	mitochondrial dicarboxylate tricarboxylate transporter dtc-like	GO:0006096	glycolysis
Ta_S13164697	0.0529	-2.54292	glucan endo- -beta-glucosidase gvı-like	GO:0005975	carbohydrate metabolic process
Ta_S17890352	0.0284	-2.51797	chaperonin 60 subunit beta chloroplastic-like	GO:0000023	maltose metabolic process
Ta_S17890352	0.0284	-2.51797	chaperonin 60 subunit beta chloroplastic-like	GO:0019252	starch biosynthetic process
Ta_S12947041	0.0534	-2.10037	aldehyde dehydrogenase family 3 member f1-like	GO:0006081	cellular aldehyde metabolic process
Ta_S22366644	0.00285	-1.70011	probable exocyst complex component 4-like	GO:0006007	glucose catabolic process
Ta_S32702324	0.0257	-1.62943	apospory-associated protein c	GO:0006012	galactose metabolic process
Ta_S15903426	0.0102	1.64507	actin family protein isoform 1	GO:0006094	gluconeogenesis
Ta_S15903426	0.0102	1.64507	actin family protein isoform 1	GO:0006007	glucose catabolic process
Ta_S26026095	0.000621	1.67317	chitinase 8	GO:0006032	chitin catabolic process
Ta_S26026095	0.000621	1.67317	chitinase 8	GO:0000272	polysaccharide catabolic process
Ta_S17888448	0.0519	1.69291	transketolase 1	GO:0019253	reductive pentose-phosphate cycle
Ta_S13042990	0.0435	1.74961	golgin subfamily a member 4-like	GO:0030244	cellulose biosynthetic process
Ta_S24623189	0.0017	1.75845	phosphomannomutase phosphoglucomutase	GO:0005975	carbohydrate metabolic process
Ta_S26026888	0.00158	1.85529	aldose 1-epimerase-like	GO:0019318	hexose metabolic process
Ta_S17986269	0.0346	1.86986	predicted protein	GO:0006098	pentose-phosphate shunt
Ta_S21311109	0.00486	2.06588	sucrose-phosphate synthase	GO:0005986	sucrose biosynthetic process
Ta_S13112328	0.0531	2.16541	acidic endochitinase-like	GO:0005975	carbohydrate metabolic process
Ta_S26022698	0.0395	2.27725	predicted protein	GO:0010413	glucuronoxylan metabolic process
Ta_S26022698	0.0395	2.27725	predicted protein	GO:0045492	xylan biosynthetic process
Ta_S17989374	0.0543	2.40992	xylulose kinase	GO:0005997	xylulose metabolic process
Ta_S17888674	0.0297	2.5103	fructose-bisphosphate chloroplast expressed	GO:0006096	glycolysis
Ta_S26027709	0.0233	2.60326	chitinase-like protein 1-like	GO:0005975	carbohydrate metabolic process
Ta_S26027709	0.0233	2.60326	chitinase-like protein 1-like	GO:0006032	chitin catabolic process
Ta_S32518390	0.00504	2.8262	phosphoglycerate cytosolic-like	GO:0006096	glycolysis
cell cycle
Ta_S18011698	0.0194	-3.0902	ribosome biogenesis regulatory protein homolog	GO:0000085	G2 phase of mitotic cell cycle
Ta_S16466368	0.0285	-3.01855	dna repair protein rad50	GO:0000911	cytokinesis by cell plate formation
Ta_S24623046	0.0301	-1.93954	trafficking protein particle complex subunit 10-like	GO:0000919	cell plate assembly
Ta_S26028296	0.0262	-1.92905	dna mismatch repair protein mlh3-like	GO:0007127	meiosis I
Ta_S12981331	0.0257	1.46022	ran gtpase-activating protein 1-like	GO:0000910	cytokinesis
Ta_S32504145	0.0529	1.46347	sister chromatid cohesion 1 protein 3	GO:0000911	cytokinesis by cell plate formation
Ta_S32504145	0.0529	1.46347	sister chromatid cohesion 1 protein 3	GO:0010564	regulation of cell cycle process
Ta_S32504145	0.0529	1.46347	sister chromatid cohesion 1 protein 3	GO:0007129	synapsis
Ta_S32721704	0.0478	1.56032	cleavage and polyadenylation specificity factor subunit 2-like	GO:0000085	G2 phase of mitotic cell cycle
Ta_S15903426	0.0102	1.64507	actin family protein isoform 1	GO:0051301	cell division
Ta_S32573530	0.0329	2.4734	villin-like 1	GO:0000911	cytokinesis by cell plate formation
Ta_S26021345	0.00667	2.80929	dna repair protein reca homolog chloroplastic-like	GO:0007131	reciprocal meiotic recombination
development
Ta_S17894254	0.0337	-3.53921	arginine decarboxylase	GO:0048316	seed development
Ta_S15903661	0.0379	-3.16972	cysteine protease 1	GO:0007275	multicellular organismal development
Ta_S26023305	0.0194	-3.0902	ribosome biogenesis regulatory protein homolog	GO:0009909	regulation of flower development
Ta_S32640721	0.0285	-3.01855	dna repair protein rad50	GO:0009933	meristem structural organization
Ta_S17986269	0.0285	-3.01855	dna repair protein rad50	GO:0009909	regulation of flower development
Ta_S17985406	0.0285	-3.01855	dna repair protein rad50	GO:0007346	regulation of mitotic cell cycle
Ta_S26023305	0.0285	-3.01855	dna repair protein rad50	GO:0010162	seed dormancy process
Ta_S32678638	0.0285	-3.01855	dna repair protein rad50	GO:0009845	seed germination
Ta_S24663747	0.012	-2.86446	oryzain gamma chain precursor	GO:0007568	aging
Ta_S24663747	0.00891	-2.75042	60s ribosomal protein l10a-1	GO:0009955	adaxial/abaxial pattern specification
Ta_S17985939	0.00891	-2.75042	60s ribosomal protein l10a-1	GO:0048569	post-embryonic organ development
Ta_S17987500	0.00943	-2.6054	peroxisomal multifunctional enzyme type 2	GO:0048608	reproductive structure development
Ta_S32640721	0.00943	-2.6054	peroxisomal multifunctional enzyme type 2	GO:0009845	seed germination
Ta_S17986269	0.0216	-2.57319	cold shock domain protein 2	GO:0048316	seed development
Ta_S32573530	0.0216	-2.57319	cold shock domain protein 2	GO:0048443	stamen development
Ta_S18009388	0.0268	-2.19665	phosphoethanolamine n-methyltransferase 1-like	GO:0009555	pollen development
Ta_S12913646	0.0268	-2.19665	phosphoethanolamine n-methyltransferase 1-like	GO:0009860	pollen tube growth
Ta_S24663747	0.0268	-2.19665	phosphoethanolamine n-methyltransferase 1-like	GO:0048528	post-embryonic root development
Ta_S24663747	0.0333	-1.88435	grpe protein mitochondrial	GO:0048481	ovule development
Ta_S26026927	0.0524	-1.87488	histone-lysine n-methyltransferase ashh2-like isoform x1	GO:0048653	anther development
Ta_S16466368	0.0524	-1.87488	histone-lysine n-methyltransferase ashh2-like isoform x1	GO:0009553	embryo sac development
Ta_S12994759	0.0524	-1.87488	histone-lysine n-methyltransferase ashh2-like isoform x1	GO:0009910	negative regulation of flower development
Ta_S32597560	0.0524	-1.87488	histone-lysine n-methyltransferase ashh2-like isoform x1	GO:0048481	ovule development
Ta_S26023305	0.0524	-1.87488	histone-lysine n-methyltransferase ashh2-like isoform x1	GO:0009555	pollen development
Ta_S24663747	0.0524	-1.87488	histone-lysine n-methyltransferase ashh2-like isoform x1	GO:0010223	secondary shoot formation
Ta_S26023639	0.0284	-1.85448	transcription factor pcf5-like	GO:0007275	multicellular organismal development
Ta_S32896826	0.0166	-1.83191	brefeldin a-inhibited guanine nucleotide-exchange protein 2-like	GO:0009561	megagametogenesis
Ta_S17890180	0.0226	-1.74479	protein arabıdıllo 1-like	GO:0048527	lateral root development
Ta_S26023305	0.00285	-1.70011	probable exocyst complex component 4-like	GO:0009860	pollen tube growth
Ta_S32640721	0.0388	-1.65929	mads-box transcription factor 25	GO:0048513	organ development
Ta_S17987500	0.0388	-1.65929	mads-box transcription factor 25	GO:0009791	post-embryonic development
Ta_S15903308	0.0437	-1.54379	b12d protein	GO:0010150	leaf senescence
Ta_S17989822	0.0527	-1.51523	f-box only protein 6-like	GO:0010305	leaf vascular tissue pattern formation
Ta_S22390940	0.0527	-1.51523	f-box only protein 6-like	GO:0060776	simple leaf morphogenesis
Ta_S26023305	0.0517	-1.48672	strictosidine synthase family protein	GO:0010584	pollen exine formation
Ta_S32504145	0.0517	-1.48672	strictosidine synthase family protein	GO:0009860	pollen tube growth
Ta_S25791174	0.0529	1.46347	sister chromatid cohesion 1 protein 3	GO:0009555	pollen development
Ta_S22390940	0.000523	1.58573	protein pleiotropic regulatory locus 1-like	GO:0048825	cotyledon development
Ta_S22366644	0.000523	1.58573	protein pleiotropic regulatory locus 1-like	GO:0048364	root development
Ta_S25791174	0.00602	1.60294	delta-1-pyrroline-5-carboxylate synthase-like	GO:0048364	root development
Ta_S17985417	0.0309	1.61657	staphylococcal nuclease domain-containing protein 1-like	GO:0009845	seed germination
Ta_S16258294	0.017	1.64104	nitric oxide synthase-like	GO:0030154	cell differentiation
Ta_S32896826	0.017	1.64104	nitric oxide synthase-like	GO:0009965	leaf morphogenesis
Ta_S17894254	0.017	1.64104	nitric oxide synthase-like	GO:0048481	ovule development
Ta_S22390940	0.0102	1.64507	actin family protein isoform 1	GO:0048767	root hair elongation
Ta_S32573530	0.0102	1.64507	actin family protein isoform 1	GO:0009845	seed germination
Ta_S18011698	0.0126	1.6786	cytochrome p450 90d2-like	GO:0048366	leaf development
Ta_S16466368	0.0126	1.6786	cytochrome p450 90d2-like	GO:0048441	petal development
Ta_S16466368	0.0126	1.6786	cytochrome p450 90d2-like	GO:0048443	stamen development
Ta_S24663747	0.0332	1.69469	ac091247_15 dex1 protein	GO:0010208	pollen wall assembly
Ta_S18006414	0.0256	1.81376	mads box protein vrt-2	GO:0010582	floral meristem determinacy
Ta_S17985406	0.0256	1.81376	mads box protein vrt-2	GO:0048438	floral whorl development
Ta_S13112154	0.0256	1.81376	mads box protein vrt-2	GO:0010076	maintenance of floral meristem identity
Ta_S15902607	0.0256	1.81376	mads box protein vrt-2	GO:0010077	maintenance of inflorescence meristem identity
Ta_S15903426	0.0256	1.81376	mads box protein vrt-2	GO:0009910	negative regulation of flower development
Ta_S26023305	0.0256	1.81376	mads box protein vrt-2	GO:0048510	regulation of timing of transition from vegetative to reproductive phase
Ta_S17890435	0.0346	1.86986	predicted protein	GO:0030154	cell differentiation
Ta_S18252079	0.0346	1.86986	predicted protein	GO:0009965	leaf morphogenesis
Ta_S16466368	0.0337	2.14852	ubiquitin ligase protein cop1	GO:0048573	photoperiodism, flowering
Ta_S16466368	0.0237	2.17242	abc transporter d family member 1-like	GO:0010030	positive regulation of seed germination
Ta_S18006414	0.0329	2.4734	villin-like 1	GO:0009965	leaf morphogenesis
Ta_S37807014	0.0329	2.4734	villin-like 1	GO:0042127	regulation of cell proliferation
Ta_S15903426	0.0549	2.48405	nuclear-pore anchor-like	GO:0009910	negative regulation of flower development
Ta_S12913646	0.0549	2.48405	nuclear-pore anchor-like	GO:0048443	stamen development
Ta_S18252079	0.0148	2.5004	dual specificity protein phosphatase 4	GO:0001714	endodermal cell fate specification
Ta_S17987500	0.0232	3.06807	probable lrr receptor-like serine threonine-protein kinase mrh1-like	GO:0048765	root hair cell differentiation
Ta_S26023639	0.0125	3.19539	swı snf complex subunit swı3b-like	GO:0048573	photoperiodism, flowering
energy
Ta_S12922973	0.052	-3.35078	fructose- -bisphosphatase	GO:0009773	photosynthetic electron transport in photosystem I
Ta_S12922973	0.052	-3.35078	fructose- -bisphosphatase	GO:0010207	photosystem II assembly
Ta_S15903289	0.0324	-2.68543	mitochondrial dicarboxylate tricarboxylate transporter dtc-like	GO:0009060	aerobic respiration
Ta_S22369983	0.0441	-2.48821	seed maturation-like protein	GO:0010207	photosystem II assembly
Ta_S17971934	0.0304	-2.41607	protein phosphatase 2c 50	GO:0010205	photoinhibition
Ta_S17898853	0.0449	-2.21722	photosystem ıı protein d1	GO:0009772	photosynthetic electron transport in photosystem II
Ta_S13268403	0.0368	-2.13513	nadh dehydrogenase subunit 2	GO:0042773	ATP synthesis coupled electron transport
Ta_S37940494	0.0393	-1.84176	cytochrome p450 704c1	GO:0022900	electron transport chain
Ta_S22383722	0.0384	-1.45326	glutaredoxin-c1	GO:0022900	electron transport chain
Ta_S17987500	0.0126	1.6786	cytochrome p450 90d2-like	GO:0022900	electron transport chain
Ta_S15880497	0.0424	1.80478	flavin-containing monooxygenase fmo gs-ox-like 3-like	GO:0022900	electron transport chain
Ta_S32617966	0.00147	1.81064	cytochrome p450 86b1-like	GO:0022900	electron transport chain
gene expression
Ta_S12922973	0.052	-3.35078	fructose- -bisphosphatase	GO:0006364	rRNA processing
Ta_S16466368	0.0285	-3.01855	dna repair protein rad50	GO:0035196	production of miRNAs involved in gene silencing by miRNA
Ta_S16466368	0.0285	-3.01855	dna repair protein rad50	GO:0010267	production of ta-siRNAs involved in RNA interference
Ta_S18009823	0.0521	-3.01627	50s ribosomal protein l40	GO:0032544	plastid translation
Ta_S13205290	0.00699	-2.9907	dna-binding protein s1fa2	GO:0006355	regulation of transcription, DNA-dependent
Ta_S13205290	0.00699	-2.9907	dna-binding protein s1fa2	GO:0006351	transcription, DNA-dependent
Ta_S17986406	0.0209	-2.8181	crooked neck-like protein 1	GO:0006396	RNA processing
Ta_S17894254	0.00891	-2.75042	60s ribosomal protein l10a-1	GO:0006412	translation
Ta_S17890130	0.0179	-2.73273	glutamyl-trna amidotransferase subunit chloroplastic mitochondrial-like	GO:0006424	glutamyl-tRNA aminoacylation
Ta_S17890130	0.0179	-2.73273	glutamyl-trna amidotransferase subunit chloroplastic mitochondrial-like	GO:0032543	mitochondrial translation
Ta_S24917173	0.05	-2.64597	nac transcription factor 25-like	GO:0006355	regulation of transcription, DNA-dependent
Ta_S12874252	0.0207	-2.62902	predicted protein	GO:0000394	RNA splicing, via endonucleolytic cleavage and ligation
Ta_S37777123	0.0257	-2.60339	rna negative regulator of cspa transcription	GO:0006355	regulation of transcription, DNA-dependent
Ta_S18252079	0.0216	-2.57319	cold shock domain protein 2	GO:0006355	regulation of transcription, DNA-dependent
Ta_S16253285	0.0433	-2.56638	hydroxyproline-rich glycoprotein family protein	GO:0006412	translation
Ta_S16227984	0.0507	-2.51236	60s ribosomal protein l7a	GO:0006412	translation
Ta_S13208987	0.00167	-2.39143	40s ribosomal protein s2	GO:0006412	translation
Ta_S17988088	0.0353	-2.15833	zinc finger ccch domain-containing protein 46-like	GO:0006355	regulation of transcription, DNA-dependent
Ta_S44692914	0.00072	-2.0661	wrky transcription factor partial	GO:0006355	regulation of transcription, DNA-dependent
Ta_S32676922	0.0229	-2.03127	delayed flowering1	GO:0006355	regulation of transcription, DNA-dependent
Ta_S32582007	0.0258	-1.99418	transcription factor e2f3	GO:0006355	regulation of transcription, DNA-dependent
Ta_S32582007	0.0258	-1.99418	transcription factor e2f3	GO:0006351	transcription, DNA-dependent
Ta_S26023305	0.0524	-1.87488	histone-lysine n-methyltransferase ashh2-like isoform x1	GO:0040029	regulation of gene expression, epigenetic
Ta_S32597560	0.0284	-1.85448	transcription factor pcf5-like	GO:0006355	regulation of transcription, DNA-dependent
Ta_S32597560	0.0284	-1.85448	transcription factor pcf5-like	GO:0006351	transcription, DNA-dependent
Ta_S13254519	0.0271	-1.84714	ethylene-responsive transcription factor erf109-like	GO:0006355	regulation of transcription, DNA-dependent
Ta_S13254519	0.0271	-1.84714	ethylene-responsive transcription factor erf109-like	GO:0006351	transcription, DNA-dependent
Ta_S32896826	0.0388	-1.65929	mads-box transcription factor 25	GO:0006355	regulation of transcription, DNA-dependent
Ta_S32896826	0.0388	-1.65929	mads-box transcription factor 25	GO:0006351	transcription, DNA-dependent
Ta_S32572752	0.0275	-1.54032	60s ribosomal protein l17-like	GO:0006412	translation
Ta_S15903347	0.0235	-1.512	two-component response regulator-like prr73	GO:0006355	regulation of transcription, DNA-dependent
Ta_S15903347	0.0235	-1.512	two-component response regulator-like prr73	GO:0006351	transcription, DNA-dependent
Ta_S32504145	0.0529	1.46347	sister chromatid cohesion 1 protein 3	GO:0031047	gene silencing by RNA
Ta_S32504145	0.0529	1.46347	sister chromatid cohesion 1 protein 3	GO:0045893	positive regulation of transcription, DNA-dependent
Ta_S17988930	0.0285	1.4677	transcription elongation factor a protein 2	GO:0032784	regulation of DNA-dependent transcription, elongation
Ta_S17988930	0.0285	1.4677	transcription elongation factor a protein 2	GO:0006357	regulation of transcription from RNA polymerase II promoter
Ta_S17988930	0.0285	1.4677	transcription elongation factor a protein 2	GO:0006351	transcription, DNA-dependent
Ta_S32623222	0.0374	1.49958	probable wrky transcription factor 12-like	GO:0006355	regulation of transcription, DNA-dependent
Ta_S17988115	0.0457	1.53294	rrna 2 -o-methyltransferase fibrillarin 1	GO:0006364	rRNA processing
Ta_S22373574	0.0269	1.55094	exosome complex component rrp41-like	GO:0006396	RNA processing
Ta_S32721704	0.0478	1.56032	cleavage and polyadenylation specificity factor subunit 2-like	GO:0006342	chromatin silencing
Ta_S32721704	0.0478	1.56032	cleavage and polyadenylation specificity factor subunit 2-like	GO:0006379	mRNA cleavage
Ta_S32721704	0.0478	1.56032	cleavage and polyadenylation specificity factor subunit 2-like	GO:0006378	mRNA polyadenylation
Ta_S32721704	0.0478	1.56032	cleavage and polyadenylation specificity factor subunit 2-like	GO:0035196	production of miRNAs involved in gene silencing by miRNA
Ta_S32721704	0.0478	1.56032	cleavage and polyadenylation specificity factor subunit 2-like	GO:0010267	production of ta-siRNAs involved in RNA interference
Ta_S24623100	0.0534	1.60244	40s ribosomal protein s9-2-like	GO:0006412	translation
Ta_S37807014	0.0309	1.61657	staphylococcal nuclease domain-containing protein 1-like	GO:0031047	gene silencing by RNA
Ta_S32640721	0.017	1.64104	nitric oxide synthase-like	GO:0045893	positive regulation of transcription, DNA-dependent
Ta_S32640721	0.017	1.64104	nitric oxide synthase-like	GO:0006364	rRNA processing
Ta_S32640721	0.017	1.64104	nitric oxide synthase-like	GO:0042793	transcription from plastid promoter
Ta_S17879381	0.0245	1.64789	aldehyde dehydrogenase 22a1	GO:0000394	RNA splicing, via endonucleolytic cleavage and ligation
Ta_S22378672	0.00447	1.65248	c-repeat binding factor 9	GO:0006355	regulation of transcription, DNA-dependent
Ta_S22378672	0.00447	1.65248	c-repeat binding factor 9	GO:0006351	transcription, DNA-dependent
Ta_S12937377	0.00303	1.67719	poly polymerase-like	GO:0043631	RNA polyadenylation
Ta_S18012803	0.0252	1.71233	60s ribosomal protein l27a-3	GO:0006412	translation
Ta_S24663747	0.0256	1.81376	mads box protein vrt-2	GO:0006355	regulation of transcription, DNA-dependent
Ta_S24663747	0.0256	1.81376	mads box protein vrt-2	GO:0006351	transcription, DNA-dependent
Ta_S37838733	0.00439	1.8303	ubiquitin-40s ribosomal protein s27a-like protein	GO:0006412	translation
Ta_S13150245	0.0251	1.94867	60s ribosomal protein l37a	GO:0006412	translation
Ta_S13176655	0.0193	2.03926	probable wrky transcription factor 21-like	GO:0006355	regulation of transcription, DNA-dependent
Ta_S32583333	0.0141	2.06409	ap2 erebp transcription factor superfamily protein	GO:0006355	regulation of transcription, DNA-dependent
Ta_S32583333	0.0141	2.06409	ap2 erebp transcription factor superfamily protein	GO:0006351	transcription, DNA-dependent
Ta_S17890113	0.0415	2.26631	eukaryotic translation initiation factor 3 subunit d	GO:0001731	formation of translation preinitiation complex
Ta_S17890113	0.0415	2.26631	eukaryotic translation initiation factor 3 subunit d	GO:0006446	regulation of translational initiation
Ta_S32573530	0.0329	2.4734	villin-like 1	GO:0031048	chromatin silencing by small RNA
Ta_S32573530	0.0329	2.4734	villin-like 1	GO:0006346	methylation-dependent chromatin silencing
Ta_S18010741	0.00461	2.51657	zinc finger protein 2	GO:0006355	regulation of transcription, DNA-dependent
Ta_S18010741	0.00461	2.51657	zinc finger protein 2	GO:0006351	transcription, DNA-dependent
Ta_S26028907	0.00495	2.5816	dna helicase ıno80-like	GO:0006346	methylation-dependent chromatin silencing
Ta_S26028907	0.00495	2.5816	dna helicase ıno80-like	GO:0000956	nuclear-transcribed mRNA catabolic process
Ta_S26028907	0.00495	2.5816	dna helicase ıno80-like	GO:0035196	production of miRNAs involved in gene silencing by miRNA
Ta_S26028907	0.00495	2.5816	dna helicase ıno80-like	GO:0010267	production of ta-siRNAs involved in RNA interference
Ta_S17886790	0.0081	2.62666	ribosomal protein s8	GO:0006414	translational elongation
Ta_S35718022	0.0127	2.80029	c-repeat binding factor 3-like protein	GO:0006355	regulation of transcription, DNA-dependent
Ta_S35718022	0.0127	2.80029	c-repeat binding factor 3-like protein	GO:0006351	transcription, DNA-dependent
Ta_S17989822	0.0125	3.19539	swı snf complex subunit swı3b-like	GO:0040029	regulation of gene expression, epigenetic
hormonal
Ta_S17890435	0.0337	-3.53921	arginine decarboxylase	GO:0009737	response to abscisic acid stimulus
Ta_S17890435	0.0337	-3.53921	arginine decarboxylase	GO:0009753	response to jasmonic acid stimulus
Ta_S17890435	0.0337	-3.53921	arginine decarboxylase	GO:0080167	response to karrikin
Ta_S17986065	0.00648	-3.21943	major facilitator superfamily expressed	GO:0080167	response to karrikin
Ta_S15903661	0.012	-2.86446	oryzain gamma chain precursor	GO:0009723	response to ethylene stimulus
Ta_S18006414	0.00943	-2.6054	peroxisomal multifunctional enzyme type 2	GO:0009740	gibberellic acid mediated signaling pathway
Ta_S18006414	0.00943	-2.6054	peroxisomal multifunctional enzyme type 2	GO:0009686	gibberellin biosynthetic process
Ta_S17979447	0.0394	-2.49376	cytochrome b5	GO:0009684	indoleacetic acid biosynthetic process
Ta_S17971934	0.0304	-2.41607	protein phosphatase 2c 50	GO:0009737	response to abscisic acid stimulus
Ta_S13111282	0.0281	-2.33467	ras-related protein rabe1c-like	GO:0009873	ethylene mediated signaling pathway
Ta_S26021109	0.0208	-1.51734	ras-related protein rabe1c-like	GO:0009873	ethylene mediated signaling pathway
Ta_S12913646	0.0527	-1.51523	f-box only protein 6-like	GO:0010928	regulation of auxin mediated signaling pathway
Ta_S32539413	0.0495	1.48252	acetyl-coenzyme a synthetase	GO:0009850	auxin metabolic process
Ta_S22391088	0.0533	1.49329	lıtaf-domain-containing protein	GO:0009867	jasmonic acid mediated signaling pathway
Ta_S22391088	0.0533	1.49329	lıtaf-domain-containing protein	GO:0009863	salicylic acid mediated signaling pathway
Ta_S17985406	0.000523	1.58573	protein pleiotropic regulatory locus 1-like	GO:0009755	hormone-mediated signaling pathway
Ta_S13112154	0.00602	1.60294	delta-1-pyrroline-5-carboxylate synthase-like	GO:0009737	response to abscisic acid stimulus
Ta_S37807014	0.0309	1.61657	staphylococcal nuclease domain-containing protein 1-like	GO:0009686	gibberellin biosynthetic process
Ta_S17987500	0.0126	1.6786	cytochrome p450 90d2-like	GO:0016132	brassinosteroid biosynthetic process
Ta_S17888674	0.0297	2.5103	fructose-bisphosphate chloroplast expressed	GO:0009737	response to abscisic acid stimulus
Ta_S26021345	0.00667	2.80929	dna repair protein reca homolog chloroplastic-like	GO:0009691	cytokinin biosynthetic process
lipid metabolism
Ta_S17885725	0.0049	-3.48485	gpı-anchor transamidase	GO:0046520	sphingoid biosynthetic process
Ta_S17885725	0.0049	-3.48485	gpı-anchor transamidase	GO:0016126	sterol biosynthetic process
Ta_S12922973	0.052	-3.35078	fructose- -bisphosphatase	GO:0016117	carotenoid biosynthetic process
Ta_S37771588	0.0229	-3.04518	gdsl esterase lipase at5g45910-like	GO:0006629	lipid metabolic process
Ta_S18006414	0.00943	-2.6054	peroxisomal multifunctional enzyme type 2	GO:0006635	fatty acid beta-oxidation
Ta_S17979447	0.0394	-2.49376	cytochrome b5	GO:0016126	sterol biosynthetic process
Ta_S12994035	0.0124	-2.40933	gdsl esterase lipase at4g26790-like	GO:0006629	lipid metabolic process
Ta_S16058226	0.018	-1.96991	lycopene beta-cyclase	GO:0016120	carotene biosynthetic process
Ta_S16058226	0.018	-1.96991	lycopene beta-cyclase	GO:0016117	carotenoid biosynthetic process
Ta_S26023305	0.0524	-1.87488	histone-lysine n-methyltransferase ashh2-like isoform x1	GO:0016116	carotenoid metabolic process
Ta_S26028090	0.0335	-1.49012	methylsterol monooxygenase 1-1-like	GO:0006633	fatty acid biosynthetic process
Ta_S26028090	0.0335	-1.49012	methylsterol monooxygenase 1-1-like	GO:0016126	sterol biosynthetic process
Ta_S16245547	0.0216	1.46544	aaa-type atpase family protein	GO:0006635	fatty acid beta-oxidation
Ta_S32721704	0.0478	1.56032	cleavage and polyadenylation specificity factor subunit 2-like	GO:0016042	lipid catabolic process
Ta_S17984432	0.0288	1.63464	pentatricopeptide repeat-containing protein at5g52630-like	GO:0016042	lipid catabolic process
Ta_S32700443	0.00825	1.75729	alpha-l-fucosidase 2 precursor	GO:0006629	lipid metabolic process
Ta_S17890010	0.0113	1.80808	gdsl esterase lipase at5g62930-like	GO:0006629	lipid metabolic process
Ta_S17986269	0.0346	1.86986	predicted protein	GO:0016117	carotenoid biosynthetic process
Ta_S16258294	0.0237	2.17242	abc transporter d family member 1-like	GO:0006635	fatty acid beta-oxidation
Ta_S22386276	0.0255	2.62342	phosphopantetheine adenylyltransferase-like	GO:0006629	lipid metabolic process
localization
Ta_S12915516	0.0485	-3.13243	translocase of chloroplast chloroplastic-like	GO:0045036	protein targeting to chloroplast
Ta_S12915516	0.0485	-3.13243	translocase of chloroplast chloroplastic-like	GO:0045036	protein targeting to chloroplast
Ta_S18011698	0.0194	-3.0902	ribosome biogenesis regulatory protein homolog	GO:0006406	mRNA export from nucleus
Ta_S18011698	0.0194	-3.0902	ribosome biogenesis regulatory protein homolog	GO:0006606	protein import into nucleus
Ta_S18011698	0.0194	-3.0902	ribosome biogenesis regulatory protein homolog	GO:0006626	protein targeting to mitochondrion
Ta_S16466368	0.0285	-3.01855	dna repair protein rad50	GO:0019915	lipid storage
Ta_S16466368	0.0285	-3.01855	dna repair protein rad50	GO:0006606	protein import into nucleus
Ta_S12913281	0.0144	-2.51697	unnamed protein product	GO:0006626	protein targeting to mitochondrion
Ta_S16245547	0.0216	1.46544	aaa-type atpase family protein	GO:0016558	protein import into peroxisome matrix
Ta_S22391088	0.0533	1.49329	lıtaf-domain-containing protein	GO:0006612	protein targeting to membrane
Ta_S15903426	0.0102	1.64507	actin family protein isoform 1	GO:0032880	regulation of protein localization
Ta_S26022698	0.0395	2.27725	predicted protein	GO:0006623	protein targeting to vacuole
Ta_S26023639	0.0549	2.48405	nuclear-pore anchor-like	GO:0016973	poly(A)+ mRNA export from nucleus
Ta_S26023639	0.0549	2.48405	nuclear-pore anchor-like	GO:0006606	protein import into nucleus
Ta_S22386276	0.0255	2.62342	phosphopantetheine adenylyltransferase-like	GO:0019915	lipid storage
metabolism
Ta_S17890435	0.0337	-3.53921	arginine decarboxylase	GO:0006527	arginine catabolic process
Ta_S17890435	0.0337	-3.53921	arginine decarboxylase	GO:0009446	putrescine biosynthetic process
Ta_S17890435	0.0337	-3.53921	arginine decarboxylase	GO:0008295	spermidine biosynthetic process
Ta_S12922973	0.052	-3.35078	fructose- -bisphosphatase	GO:0015995	chlorophyll biosynthetic process
Ta_S12922973	0.052	-3.35078	fructose- -bisphosphatase	GO:0030388	fructose 1,6-bisphosphate metabolic process
Ta_S12922973	0.052	-3.35078	fructose- -bisphosphatase	GO:0043085	positive regulation of catalytic activity
Ta_S18011698	0.0194	-3.0902	ribosome biogenesis regulatory protein homolog	GO:0001510	RNA methylation
Ta_S16466368	0.0285	-3.01855	dna repair protein rad50	GO:0006302	double-strand break repair
Ta_S16466368	0.0285	-3.01855	dna repair protein rad50	GO:0006312	mitotic recombination
Ta_S16466368	0.0285	-3.01855	dna repair protein rad50	GO:0090305	nucleic acid phosphodiester bond hydrolysis
Ta_S16466368	0.0285	-3.01855	dna repair protein rad50	GO:0016233	telomere capping
Ta_S17976098	0.0216	-2.77821	cytokinin-o-glucosyltransferase 2	GO:0008152	metabolic process
Ta_S13109209	0.0496	-2.77009	antifreeze protein maxi-like	GO:0043086	negative regulation of catalytic activity
Ta_S26028365	0.0445	-2.76606	isoflavone reductase homolog	GO:0044710	single-organism metabolic process
Ta_S17890130	0.0179	-2.73273	glutamyl-trna amidotransferase subunit chloroplastic mitochondrial-like	GO:0070681	glutaminyl-tRNAGln biosynthesis via transamidation
Ta_S17890130	0.0179	-2.73273	glutamyl-trna amidotransferase subunit chloroplastic mitochondrial-like	GO:0016556	mRNA modification
Ta_S12874252	0.0207	-2.62902	predicted protein	GO:0009086	methionine biosynthetic process
Ta_S18006414	0.00943	-2.6054	peroxisomal multifunctional enzyme type 2	GO:0046487	glyoxylate metabolic process
Ta_S18252079	0.0216	-2.57319	cold shock domain protein 2	GO:0032508	DNA duplex unwinding
Ta_S17890352	0.0284	-2.51797	chaperonin 60 subunit beta chloroplastic-like	GO:0019288	isopentenyl diphosphate biosynthetic process, methylerythritol 4-phosphate pathway
Ta_S17890352	0.0284	-2.51797	chaperonin 60 subunit beta chloroplastic-like	GO:0016556	mRNA modification
Ta_S17890352	0.0284	-2.51797	chaperonin 60 subunit beta chloroplastic-like	GO:0006655	phosphatidylglycerol biosynthetic process
Ta_S17890352	0.0284	-2.51797	chaperonin 60 subunit beta chloroplastic-like	GO:0043085	positive regulation of catalytic activity
Ta_S12913281	0.0144	-2.51697	unnamed protein product	GO:0001510	RNA methylation
Ta_S16227984	0.0507	-2.51236	60s ribosomal protein l7a	GO:0042254	ribosome biogenesis
Ta_S32559144	0.0245	-2.5007	jasmonate o-methyltransferase	GO:0032259	methylation
Ta_S17979447	0.0394	-2.49376	cytochrome b5	GO:0019761	glucosinolate biosynthetic process
Ta_S17979447	0.0394	-2.49376	cytochrome b5	GO:0019745	pentacyclic triterpenoid biosynthetic process
Ta_S17979447	0.0394	-2.49376	cytochrome b5	GO:0006569	tryptophan catabolic process
Ta_S26018701	0.0434	-2.47885	dead-box atp-dependent rna helicase 40-like isoform x2	GO:0006200	ATP catabolic process
Ta_S12994470	0.0133	-2.36388	subtilisin-like protease	GO:0043086	negative regulation of catalytic activity
Ta_S32606072	0.0255	-2.2364	erect panicle 2 partial	GO:0006730	one-carbon metabolic process
Ta_S13112648	0.0274	-2.2219	atp gtp-binding protein	GO:0016310	phosphorylation
Ta_S22390940	0.0268	-2.19665	phosphoethanolamine n-methyltransferase 1-like	GO:0042425	choline biosynthetic process
Ta_S22390940	0.0268	-2.19665	phosphoethanolamine n-methyltransferase 1-like	GO:0032259	methylation
Ta_S22390940	0.0268	-2.19665	phosphoethanolamine n-methyltransferase 1-like	GO:0006656	phosphatidylcholine biosynthetic process
Ta_S17889220	0.00409	-2.17833	polyamine-modulated factor 1-binding protein 1-like	GO:0016310	phosphorylation
Ta_S13257948	0.0105	-2.15796	protein disulfide isomerase-like 1-4-like	GO:0006662	glycerol ether metabolic process
Ta_S17987518	0.00146	-2.03762	trna pseudouridine(38 39) synthase-like	GO:0006730	one-carbon metabolic process
Ta_S17987518	0.00146	-2.03762	trna pseudouridine(38 39) synthase-like	GO:0001522	pseudouridine synthesis
Ta_S17987518	0.00146	-2.03762	trna pseudouridine(38 39) synthase-like	GO:0008033	tRNA processing
Ta_S17885640	0.00681	-2.02082	lacz alpha peptide	GO:0008152	metabolic process
Ta_S37815958	0.0308	-2.01277	probable inactive leucine-rich repeat receptor-like protein kinase at3g03770-like	GO:0016310	phosphorylation
Ta_S17987859	0.044	-1.99753	protein	GO:0009094	L-phenylalanine biosynthetic process
Ta_S26028296	0.0262	-1.92905	dna mismatch repair protein mlh3-like	GO:0006259	DNA metabolic process
Ta_S22382056	0.0549	-1.92304	anthocyanidin -o-glucosyltransferase-like	GO:0008152	metabolic process
Ta_S13144735	0.0291	-1.92066	o-methyltransferase zrp4	GO:0032259	methylation
Ta_S17890180	0.0333	-1.88435	grpe protein mitochondrial	GO:0016226	iron-sulfur cluster assembly
Ta_S12961021	0.012	-1.87251	dna repair protein xrcc2 homolog isoform x1	GO:0006310	DNA recombination
Ta_S12961021	0.012	-1.87251	dna repair protein xrcc2 homolog isoform x1	GO:0006281	DNA repair
Ta_S13177401	0.0113	-1.7637	retrotransposon unclassified	GO:0006310	DNA recombination
Ta_S13177401	0.0113	-1.7637	retrotransposon unclassified	GO:0006278	RNA-dependent DNA replication
Ta_S22369160	0.014	-1.732	abc transporter c family member 9	GO:0006200	ATP catabolic process
Ta_S32699714	0.0528	-1.7135	26s proteasome non-atpase regulatory subunit 1 homolog a-like	GO:0019222	regulation of metabolic process
Ta_S19225752	0.0124	-1.70577	cyanidin 3-o-rutinoside 5-o-glucosyltransferase-like	GO:0008152	metabolic process
Ta_S22366644	0.00285	-1.70011	probable exocyst complex component 4-like	GO:0048354	mucilage biosynthetic process involved in seed coat development
Ta_S26022859	0.0104	-1.66883	1-deoxy-d-xylulose-5-phosphate partial	GO:0008299	isoprenoid biosynthetic process
Ta_S22372979	0.0503	-1.63124	atp-dependent zinc metalloprotease ftsh mitochondrial-like	GO:0006200	ATP catabolic process
Ta_S15903547	0.00435	-1.57997	nadp-dependent d-sorbitol-6-phosphate dehydrogenase	GO:0008654	phospholipid biosynthetic process
Ta_S12923285	0.00456	-1.5701	protein disulfide isomerase	GO:0006662	glycerol ether metabolic process
Ta_S17987839	0.0422	-1.56515	ghmp kinase-like protein	GO:0016310	phosphorylation
Ta_S37783062	0.0078	-1.52032	gtp-binding protein yptm1-like	GO:0006184	GTP catabolic process
Ta_S32729216	0.032	-1.50004	mrp-like abc transporter	GO:0006200	ATP catabolic process
Ta_S25791174	0.0517	-1.48672	strictosidine synthase family protein	GO:0009821	alkaloid biosynthetic process
Ta_S12921037	0.0219	-1.4575	antifreeze protein maxi-like	GO:0043086	negative regulation of catalytic activity
Ta_S32504145	0.0529	1.46347	sister chromatid cohesion 1 protein 3	GO:0006306	DNA methylation
Ta_S32504145	0.0529	1.46347	sister chromatid cohesion 1 protein 3	GO:0006261	DNA-dependent DNA replication
Ta_S32504145	0.0529	1.46347	sister chromatid cohesion 1 protein 3	GO:0000724	double-strand break repair via homologous recombination
Ta_S32504145	0.0529	1.46347	sister chromatid cohesion 1 protein 3	GO:0006275	regulation of DNA replication
Ta_S32504145	0.0529	1.46347	sister chromatid cohesion 1 protein 3	GO:0016444	somatic cell DNA recombination
Ta_S12946857	0.00158	1.47274	probable pectinesterase pectinesterase inhibitor 21-like	GO:0043086	negative regulation of catalytic activity
Ta_S26021396	0.035	1.48441	cytokinin-o-glucosyltransferase 3	GO:0008152	metabolic process
Ta_S16219153	0.0178	1.50416	invertase inhibitor	GO:0043086	negative regulation of catalytic activity
Ta_S32543346	0.000513	1.51051	d-lactate dehydrogenase	GO:0051596	methylglyoxal catabolic process
Ta_S17988115	0.0457	1.53294	rrna 2 -o-methyltransferase fibrillarin 1	GO:0001510	RNA methylation
Ta_S17988115	0.0457	1.53294	rrna 2 -o-methyltransferase fibrillarin 1	GO:0008033	tRNA processing
Ta_S17973586	0.0027	1.53662	probable carboxylesterase 7-like	GO:0008152	metabolic process
Ta_S37608492	0.00811	1.55734	tubulin alpha-3 chain	GO:0006184	GTP catabolic process
Ta_S32721704	0.0478	1.56032	cleavage and polyadenylation specificity factor subunit 2-like	GO:0006306	DNA methylation
Ta_S32721704	0.0478	1.56032	cleavage and polyadenylation specificity factor subunit 2-like	GO:0009220	pyrimidine ribonucleotide biosynthetic process
Ta_S32697213	0.000637	1.57424	nifu-like protein mitochondrial-like	GO:0016226	iron-sulfur cluster assembly
Ta_S12921674	0.0131	1.59711	potassium channel akt2 3	GO:0010264	myo-inositol hexakisphosphate biosynthetic process
Ta_S13112154	0.00602	1.60294	delta-1-pyrroline-5-carboxylate synthase-like	GO:0055129	L-proline biosynthetic process
Ta_S13112154	0.00602	1.60294	delta-1-pyrroline-5-carboxylate synthase-like	GO:0016310	phosphorylation
Ta_S17984432	0.0288	1.63464	pentatricopeptide repeat-containing protein at5g52630-like	GO:0016554	cytidine to uridine editing
Ta_S32640721	0.017	1.64104	nitric oxide synthase-like	GO:0006184	GTP catabolic process
Ta_S32640721	0.017	1.64104	nitric oxide synthase-like	GO:0016226	iron-sulfur cluster assembly
Ta_S32640721	0.017	1.64104	nitric oxide synthase-like	GO:0019288	isopentenyl diphosphate biosynthetic process, methylerythritol 4-phosphate pathway
Ta_S32640721	0.017	1.64104	nitric oxide synthase-like	GO:0006809	nitric oxide biosynthetic process
Ta_S32640721	0.017	1.64104	nitric oxide synthase-like	GO:0006655	phosphatidylglycerol biosynthetic process
Ta_S32640721	0.017	1.64104	nitric oxide synthase-like	GO:0010322	regulation of isopentenyl diphosphate biosynthetic process, methylerythritol 4-phosphate pathway
Ta_S32640721	0.017	1.64104	nitric oxide synthase-like	GO:0006399	tRNA metabolic process
Ta_S17879381	0.0245	1.64789	aldehyde dehydrogenase 22a1	GO:0009086	methionine biosynthetic process
Ta_S26026095	0.000621	1.67317	chitinase 8	GO:0016998	cell wall macromolecule catabolic process
Ta_S32643099	0.0117	1.72317	alcohol dehydrogenase 1	GO:0000947	amino acid catabolic process to alcohol via Ehrlich pathway
Ta_S32643099	0.0117	1.72317	alcohol dehydrogenase 1	GO:0043458	ethanol biosynthetic process involved in glucose fermentation to ethanol
Ta_S32506266	0.0375	1.72403	isochorismatase hydrolase family protein	GO:0008152	metabolic process
Ta_S17977355	0.0461	1.73755	rrna-processing protein utp23 homolog	GO:0009220	pyrimidine ribonucleotide biosynthetic process
Ta_S15880497	0.0424	1.80478	flavin-containing monooxygenase fmo gs-ox-like 3-like	GO:0033506	glucosinolate biosynthetic process from homomethionine
Ta_S37838733	0.00439	1.8303	ubiquitin-40s ribosomal protein s27a-like protein	GO:0019985	translesion synthesis
Ta_S32695809	0.0383	1.84183	phosphatase 2c family protein	GO:0008152	metabolic process
Ta_S17899151	0.00949	1.85439	26s protease regulatory subunit 7	GO:0071704	organic substance metabolic process
Ta_S17899151	0.00949	1.85439	26s protease regulatory subunit 7	GO:0044238	primary metabolic process
Ta_S37904357	0.0338	1.8797	cyclin dependent protein kinase	GO:0016310	phosphorylation
Ta_S17986994	0.0458	1.90222	long chain acyl- synthetase 4-like	GO:0008152	metabolic process
Ta_S16264108	0.0125	1.92158	2-isopropylmalate synthase a-like	GO:0019761	glucosinolate biosynthetic process
Ta_S16264108	0.0125	1.92158	2-isopropylmalate synthase a-like	GO:0009098	leucine biosynthetic process
Ta_S17987633	0.0148	1.95594	guanylate-binding protein 4-like	GO:0006184	GTP catabolic process
Ta_S32545441	0.0446	1.96052	probable cadmium zinc-transporting atpase chloroplastic-like	GO:0006754	ATP biosynthetic process
Ta_S32545441	0.0446	1.96052	probable cadmium zinc-transporting atpase chloroplastic-like	GO:0006200	ATP catabolic process
Ta_S13167707	0.0307	1.97481	phosphatidylinositol 3- and 4-kinase family protein	GO:0016310	phosphorylation
Ta_S16057892	0.00982	2.01219	cycloartenol synthase	GO:0008152	metabolic process
Ta_S32560649	0.0276	2.04882	caleosin 2	GO:0031407	oxylipin metabolic process
Ta_S13044210	0.0175	2.06669	choline-phosphate cytidylyltransferase b	GO:0009058	biosynthetic process
Ta_S15903308	0.0337	2.14852	ubiquitin ligase protein cop1	GO:0046283	anthocyanin-containing compound metabolic process
Ta_S15903308	0.0337	2.14852	ubiquitin ligase protein cop1	GO:0006281	DNA repair
Ta_S16258294	0.0237	2.17242	abc transporter d family member 1-like	GO:0006200	ATP catabolic process
Ta_S12962342	0.0166	2.2151	peptidase family protein	GO:0019344	cysteine biosynthetic process
Ta_S22378517	0.017	2.23913	chorismate mutase	GO:0046417	chorismate metabolic process
Ta_S22378517	0.017	2.23913	chorismate mutase	GO:0000162	tryptophan biosynthetic process
Ta_S12873131	0.0178	2.25649	probable carbohydrate esterase at4g34215-like	GO:0016310	phosphorylation
Ta_S26022698	0.0395	2.27725	predicted protein	GO:0050665	hydrogen peroxide biosynthetic process
Ta_S17897963	0.0441	2.37929	26s protease regulatory subunit 7	GO:0006200	ATP catabolic process
Ta_S17989374	0.0543	2.40992	xylulose kinase	GO:0016310	phosphorylation
Ta_S17973134	0.0382	2.4327	chitin elicitor-binding	GO:0016998	cell wall macromolecule catabolic process
Ta_S32573530	0.0329	2.4734	villin-like 1	GO:0006306	DNA methylation
Ta_S32573530	0.0329	2.4734	villin-like 1	GO:0016246	RNA interference
Ta_S26028907	0.00495	2.5816	dna helicase ıno80-like	GO:0006306	DNA methylation
Ta_S26028907	0.00495	2.5816	dna helicase ıno80-like	GO:0045739	positive regulation of DNA repair
Ta_S26028907	0.00495	2.5816	dna helicase ıno80-like	GO:0016444	somatic cell DNA recombination
Ta_S32587804	0.0148	2.58338	cbs domain-containing protein mitochondrial-like	GO:0008152	metabolic process
Ta_S26027709	0.0233	2.60326	chitinase-like protein 1-like	GO:0016998	cell wall macromolecule catabolic process
Ta_S26027709	0.0233	2.60326	chitinase-like protein 1-like	GO:0019222	regulation of metabolic process
Ta_S22386276	0.0255	2.62342	phosphopantetheine adenylyltransferase-like	GO:0015937	coenzyme A biosynthetic process
Ta_S22386276	0.0255	2.62342	phosphopantetheine adenylyltransferase-like	GO:0019344	cysteine biosynthetic process
Ta_S22386276	0.0255	2.62342	phosphopantetheine adenylyltransferase-like	GO:0080020	regulation of coenzyme A biosynthetic process
Ta_S26021345	0.00667	2.80929	dna repair protein reca homolog chloroplastic-like	GO:0006281	DNA repair
Ta_S32518390	0.00504	2.8262	phosphoglycerate cytosolic-like	GO:0016310	phosphorylation
Ta_S16247735	0.0363	2.84228	abc transporter c family member 3	GO:0006200	ATP catabolic process
Ta_S17983727	0.0232	2.84242	phosphatase 2c family protein isoform 1	GO:0008152	metabolic process
Ta_S15881947	0.00136	2.84578	udp-glycosyltransferase 91c1-like	GO:0008152	metabolic process
Ta_S17893600	0.0411	2.89623	tpa: fumarylacetoacetate hydrolase domain-containing protein 1 isoform 1	GO:0008152	metabolic process
Ta_S15824132	0.028	2.99208	trna-dihydrouridine(16 17) synthase	GO:0006808	regulation of nitrogen utilization
Ta_S15824132	0.028	2.99208	trna-dihydrouridine(16 17) synthase	GO:0002943	tRNA dihydrouridine synthesis
Ta_S17989981	0.0514	3.13997	retrotransposon unclassified	GO:0006310	DNA recombination
organization
Ta_S12922973	0.052	-3.35078	fructose- -bisphosphatase	GO:0009902	chloroplast relocation
Ta_S12922973	0.052	-3.35078	fructose- -bisphosphatase	GO:0010027	thylakoid membrane organization
Ta_S18011698	0.0194	-3.0902	ribosome biogenesis regulatory protein homolog	GO:0000478	endonucleolytic cleavage involved in rRNA processing
Ta_S16466368	0.0285	-3.01855	dna repair protein rad50	GO:0000226	microtubule cytoskeleton organization
Ta_S17986453	0.0166	-2.96976	clathrin light chain 2-like	GO:0007030	Golgi organization
Ta_S17986453	0.0166	-2.96976	clathrin light chain 2-like	GO:0007033	vacuole organization
Ta_S18006414	0.00943	-2.6054	peroxisomal multifunctional enzyme type 2	GO:0007031	peroxisome organization
Ta_S26028296	0.0262	-1.92905	dna mismatch repair protein mlh3-like	GO:0051276	chromosome organization
Ta_S17890180	0.0333	-1.88435	grpe protein mitochondrial	GO:0010027	thylakoid membrane organization
Ta_S12946990	0.0127	-1.75841	clathrin assembly protein	GO:0048268	clathrin coat assembly
Ta_S32684725	0.0291	-1.64464	formin-like protein 7	GO:0045010	actin nucleation
Ta_S25791174	0.0517	-1.48672	strictosidine synthase family protein	GO:0009827	plant-type cell wall modification
Ta_S32504145	0.0529	1.46347	sister chromatid cohesion 1 protein 3	GO:0016568	chromatin modification
Ta_S12946857	0.00158	1.47274	probable pectinesterase pectinesterase inhibitor 21-like	GO:0042545	cell wall modification
Ta_S37608492	0.00811	1.55734	tubulin alpha-3 chain	GO:0007017	microtubule-based process
Ta_S32721704	0.0478	1.56032	cleavage and polyadenylation specificity factor subunit 2-like	GO:0016569	covalent chromatin modification
Ta_S32640721	0.017	1.64104	nitric oxide synthase-like	GO:0009902	chloroplast relocation
Ta_S32640721	0.017	1.64104	nitric oxide synthase-like	GO:0010027	thylakoid membrane organization
Ta_S15903426	0.0102	1.64507	actin family protein isoform 1	GO:0007010	cytoskeleton organization
Ta_S17986269	0.0346	1.86986	predicted protein	GO:0010027	thylakoid membrane organization
Ta_S26022698	0.0395	2.27725	predicted protein	GO:0007030	Golgi organization
Ta_S26022698	0.0395	2.27725	predicted protein	GO:0007033	vacuole organization
Ta_S32573530	0.0329	2.4734	villin-like 1	GO:0045010	actin nucleation
Ta_S32573530	0.0329	2.4734	villin-like 1	GO:0030835	negative regulation of actin filament depolymerization
Ta_S32573530	0.0329	2.4734	villin-like 1	GO:0051225	spindle assembly
Ta_S26023639	0.0549	2.48405	nuclear-pore anchor-like	GO:0000226	microtubule cytoskeleton organization
Ta_S13110798	0.00984	2.51371	actin-depolymerizing factor 3	GO:0030042	actin filament depolymerization
Ta_S17886790	0.0081	2.62666	ribosomal protein s8	GO:0000462	maturation of SSU-rRNA from tricistronic rRNA transcript (SSU-rRNA, 5.8S rRNA, LSU-rRNA)
Ta_S17989981	0.0514	3.13997	retrotransposon unclassified	GO:0006333	chromatin assembly or disassembly
Ta_S17989822	0.0125	3.19539	swı snf complex subunit swı3b-like	GO:0006338	chromatin remodeling
Ta_S13152429	0.00296	3.22612	luminal-binding protein	GO:0010197	polar nucleus fusion
others
Ta_S12922973	0.052	-3.35078	fructose- -bisphosphatase	GO:0030003	cellular cation homeostasis
Ta_S13034065	0.015	-3.31727	l-type lectin-domain containing receptor kinase	GO:0044763	single-organism cellular process
Ta_S17986065	0.00648	-3.21943	major facilitator superfamily expressed	GO:0055069	zinc ion homeostasis
Ta_S16466368	0.0285	-3.01855	dna repair protein rad50	GO:0009793	embryo development ending in seed dormancy
Ta_S16466368	0.0285	-3.01855	dna repair protein rad50	GO:0009560	embryo sac egg cell differentiation
Ta_S16466368	0.0285	-3.01855	dna repair protein rad50	GO:0010228	vegetative to reproductive phase transition of meristem
Ta_S18252079	0.0216	-2.57319	cold shock domain protein 2	GO:0010228	vegetative to reproductive phase transition of meristem
Ta_S17971934	0.0304	-2.41607	protein phosphatase 2c 50	GO:0010119	regulation of stomatal movement
Ta_S22390940	0.0268	-2.19665	phosphoethanolamine n-methyltransferase 1-like	GO:0010183	pollen tube guidance
Ta_S13257948	0.0105	-2.15796	protein disulfide isomerase-like 1-4-like	GO:0045454	cell redox homeostasis
Ta_S26028296	0.0262	-1.92905	dna mismatch repair protein mlh3-like	GO:0007059	chromosome segregation
Ta_S26028296	0.0262	-1.92905	dna mismatch repair protein mlh3-like	GO:0065008	regulation of biological quality
Ta_S17890180	0.0333	-1.88435	grpe protein mitochondrial	GO:0009793	embryo development ending in seed dormancy
Ta_S17890180	0.0333	-1.88435	grpe protein mitochondrial	GO:0010228	vegetative to reproductive phase transition of meristem
Ta_S22366644	0.00285	-1.70011	probable exocyst complex component 4-like	GO:0009846	pollen germination
Ta_S12923285	0.00456	-1.5701	protein disulfide isomerase	GO:0045454	cell redox homeosTa_Sis
Ta_S15903347	0.0235	-1.512	two-component response regulator-like prr73	GO:0048511	rhythmic process
Ta_S32729216	0.032	-1.50004	mrp-like abc transporter	GO:0010118	stomatal movement
Ta_S22383722	0.0384	-1.45326	glutaredoxin-c1	GO:0045454	cell redox homeostasis
Ta_S32504145	0.0529	1.46347	sister chromatid cohesion 1 protein 3	GO:0009560	embryo sac egg cell differentiation
Ta_S32721704	0.0478	1.56032	cleavage and polyadenylation specificity factor subunit 2-like	GO:0009793	embryo development ending in seed dormancy
Ta_S17985406	0.000523	1.58573	protein pleiotropic regulatory locus 1-like	GO:0010204	defense response signaling pathway, resistance gene-independent
Ta_S12921674	0.0131	1.59711	potassium channel akt2 3	GO:0042391	regulation of membrane potential
Ta_S13112154	0.00602	1.60294	delta-1-pyrroline-5-carboxylate synthase-like	GO:0009793	embryo development ending in seed dormancy
Ta_S32640721	0.017	1.64104	nitric oxide synthase-like	GO:0009793	embryo development ending in seed dormancy
Ta_S32640721	0.017	1.64104	nitric oxide synthase-like	GO:0010228	vegetative to reproductive phase transition of meristem
Ta_S17977355	0.0461	1.73755	rrna-processing protein utp23 homolog	GO:0009793	embryo development ending in seed dormancy
Ta_S37838733	0.00439	1.8303	ubiquitin-40s ribosomal protein s27a-like protein	GO:0002755	MyD88-dependent toll-like receptor signaling pathway
Ta_S37838733	0.00439	1.8303	ubiquitin-40s ribosomal protein s27a-like protein	GO:0035681	toll-like receptor 15 signaling pathway
Ta_S37838733	0.00439	1.8303	ubiquitin-40s ribosomal protein s27a-like protein	GO:0034134	toll-like receptor 2 signaling pathway
Ta_S37838733	0.00439	1.8303	ubiquitin-40s ribosomal protein s27a-like protein	GO:0035682	toll-like receptor 21 signaling pathway
Ta_S37838733	0.00439	1.8303	ubiquitin-40s ribosomal protein s27a-like protein	GO:0034138	toll-like receptor 3 signaling pathway
Ta_S37838733	0.00439	1.8303	ubiquitin-40s ribosomal protein s27a-like protein	GO:0034142	toll-like receptor 4 signaling pathway
Ta_S37838733	0.00439	1.8303	ubiquitin-40s ribosomal protein s27a-like protein	GO:0034146	toll-like receptor 5 signaling pathway
Ta_S37838733	0.00439	1.8303	ubiquitin-40s ribosomal protein s27a-like protein	GO:0034154	toll-like receptor 7 signaling pathway
Ta_S37800034	0.0065	1.85487	initiation factor 4f p82 subunit	GO:0009987	cellular process
Ta_S32545441	0.0446	1.96052	probable cadmium zinc-transporting atpase chloroplastic-like	GO:0055069	zinc ion homeostasis
Ta_S32560649	0.0276	2.04882	caleosin 2	GO:0044763	single-organism cellular process
Ta_S15824047	0.0356	2.1198	glutaredoxin family protein	GO:0045454	cell redox homeostasis
Ta_S15903308	0.0337	2.14852	ubiquitin ligase protein cop1	GO:0010119	regulation of stomatal movement
Ta_S26022698	0.0395	2.27725	predicted protein	GO:0010228	vegetative to reproductive phase transition of meristem
Ta_S15824050	0.0379	2.39777	carbonic anhydrase	GO:0015976	carbon utilization
Ta_S13153371	0.0468	2.44381	gpn-loop gtpase 2-like	GO:0044699	single-organism process
Ta_S17978852	0.0477	2.47124	coenzyme q-binding protein coq10 mitochondrial	GO:0009987	cellular process
Ta_S17978852	0.0477	2.47124	coenzyme q-binding protein coq10 mitochondrial	GO:0044699	single-organism process
Ta_S18349038	0.03	2.53052	s-acyltransferase tıp1	GO:0009932	cell tip growth
Ta_S12902556	0.0495	2.61619	thioredoxin-related protein	GO:0009987	cellular process
Ta_S22386276	0.0255	2.62342	phosphopantetheine adenylyltransferase-like	GO:0040007	growth
Ta_S17979060	0.0419	2.93218	nramp metal transporter	GO:0055072	iron ion homeostasis
oxidation reduction
Ta_S17988559	0.00581	-3.72938	non-functional nadph-dependent codeinone reductase 2-like	GO:0055114	oxidation-reduction process
Ta_S26024974	0.0512	-2.87982	-oxoglutarate 3-dioxygenase	GO:0055114	oxidation-reduction process
Ta_S17986221	0.0546	-2.46153	iron-sulfur cluster-binding protein	GO:0055114	oxidation-reduction process
Ta_S12947041	0.0534	-2.10037	aldehyde dehydrogenase family 3 member f1-like	GO:0055114	oxidation-reduction process
Ta_S13225225	0.00313	-1.92757	peroxiredoxin-2e- chloroplastic-like	GO:0055114	oxidation-reduction process
Ta_S13112405	0.038	-1.90374	gibberellin 20 oxidase 2	GO:0055114	oxidation-reduction process
Ta_S32540546	0.00846	-1.83679	fad dependent oxidoreductase	GO:0055114	oxidation-reduction process
Ta_S26022859	0.0104	-1.66883	1-deoxy-d-xylulose-5-phosphate partial	GO:0055114	oxidation-reduction process
Ta_S15903547	0.00435	-1.57997	nadp-dependent d-sorbitol-6-phosphate dehydrogenase	GO:0055114	oxidation-reduction process
Ta_S26028090	0.0335	-1.49012	methylsterol monooxygenase 1-1-like	GO:0055114	oxidation-reduction process
Ta_S32543346	0.000513	1.51051	d-lactate dehydrogenase	GO:0055114	oxidation-reduction process
Ta_S13112154	0.00602	1.60294	delta-1-pyrroline-5-carboxylate synthase-like	GO:0055114	oxidation-reduction process
Ta_S15880106	0.047	1.62666	l-xylulose reductase	GO:0055114	oxidation-reduction process
Ta_S32640721	0.017	1.64104	nitric oxide synthase-like	GO:0055114	oxidation-reduction process
Ta_S17879381	0.0245	1.64789	aldehyde dehydrogenase 22a1	GO:0055114	oxidation-reduction process
Ta_S32643099	0.0117	1.72317	alcohol dehydrogenase 1	GO:0006116	NADH oxidation
Ta_S37854649	0.0288	1.91324	squalene monooxygenase	GO:0055114	oxidation-reduction process
Ta_S12933472	0.051	1.96804	p450	GO:0055114	oxidation-reduction process
Ta_S17985806	0.0267	1.98828	s-norcoclaurine synthase 1-like	GO:0055114	oxidation-reduction process
Ta_S32560649	0.0276	2.04882	caleosin 2	GO:0055114	oxidation-reduction process
Ta_S32565736	0.033	2.29866	4-hydroxyphenylacetaldehyde oxime monooxygenase	GO:0055114	oxidation-reduction process
Ta_S15824132	0.028	2.99208	trna-dihydrouridine(16 17) synthase	GO:0055114	oxidation-reduction process
Ta_S22371799	0.00179	3.13611	flavin-containing monooxygenase fmo gs-ox-like 9	GO:0055114	oxidation-reduction process
protein metabolism
Ta_S17885725	0.0049	-3.48485	gpı-anchor transamidase	GO:0006508	proteolysis
Ta_S17885781	0.0162	-3.46458	peptidyl-prolyl cis-trans isomerase-like 1	GO:0006457	protein folding
Ta_S17885781	0.0162	-3.46458	peptidyl-prolyl cis-trans isomerase-like 1	GO:0000413	protein peptidyl-prolyl isomerization
Ta_S13567800	0.0452	-3.3948	probable m36 fungalysin family metalloprotease precursor	GO:0006508	proteolysis
Ta_S17985544	0.00884	-3.33179	ubiquitin carboxyl-terminal hydrolase 8-like	GO:0006511	ubiquitin-dependent protein catabolic process
Ta_S12994759	0.0379	-3.16972	cysteine protease 1	GO:0006508	proteolysis
Ta_S32585069	0.042	-3.10795	cysteine proteinase inhibitor 8-like	GO:0010466	negative regulation of peptidase activity
Ta_S18011698	0.0194	-3.0902	ribosome biogenesis regulatory protein homolog	GO:0010388	cullin deneddylation
Ta_S15903661	0.012	-2.86446	oryzain gamma chain precursor	GO:0006508	proteolysis
Ta_S17890352	0.0284	-2.51797	chaperonin 60 subunit beta chloroplastic-like	GO:0042026	protein refolding
Ta_S13223772	0.0286	-2.40201	predicted protein	GO:0006508	proteolysis
Ta_S12994470	0.0133	-2.36388	subtilisin-like protease	GO:0006508	proteolysis
Ta_S12990140	0.0235	-2.20099	serpin family protein	GO:0010466	negative regulation of peptidase activity
Ta_S13257948	0.0105	-2.15796	protein disulfide isomerase-like 1-4-like	GO:0006457	protein folding
Ta_S17984697	0.0289	-1.89523	protein aspartıc protease ın guard cell 1-like	GO:0006508	proteolysis
Ta_S17890180	0.0333	-1.88435	grpe protein mitochondrial	GO:0006457	protein folding
Ta_S12948979	0.0398	-1.83556	fruit bromelain	GO:0006508	proteolysis
Ta_S13177401	0.0113	-1.7637	retrotransposon unclassified	GO:0006508	proteolysis
Ta_S22372979	0.0503	-1.63124	atp-dependent zinc metalloprotease ftsh mitochondrial-like	GO:0030163	protein catabolic process
Ta_S22372979	0.0503	-1.63124	atp-dependent zinc metalloprotease ftsh mitochondrial-like	GO:0006508	proteolysis
Ta_S15903295	0.0438	-1.58234	chaperone protein chloroplastic-like	GO:0006508	proteolysis
Ta_S12923285	0.00456	-1.5701	protein disulfide isomerase	GO:0006457	protein folding
Ta_S32542221	0.0395	-1.47169	protease do-like 14	GO:0006508	proteolysis
Ta_S37608492	0.00811	1.55734	tubulin alpha-3 chain	GO:0051258	protein polymerization
Ta_S32721704	0.0478	1.56032	cleavage and polyadenylation specificity factor subunit 2-like	GO:0010388	cullin deneddylation
Ta_S17985406	0.000523	1.58573	protein pleiotropic regulatory locus 1-like	GO:0006508	proteolysis
Ta_S32640721	0.017	1.64104	nitric oxide synthase-like	GO:0051246	regulation of protein metabolic process
Ta_S15903426	0.0102	1.64507	actin family protein isoform 1	GO:0010498	proteasomal protein catabolic process
Ta_S22378178	0.0351	1.64696	serine carboxypeptidase-like 51-like	GO:0006508	proteolysis
Ta_S17989081	0.00596	1.73993	aspartic proteinase nepenthesin-2	GO:0006508	proteolysis
Ta_S37838733	0.00439	1.8303	ubiquitin-40s ribosomal protein s27a-like protein	GO:0035419	activation of MAPK activity involved in innate immune response
Ta_S37838733	0.00439	1.8303	ubiquitin-40s ribosomal protein s27a-like protein	GO:0007250	activation of NF-kappaB-inducing kinase activity
Ta_S12972572	0.0371	1.98585	peptidyl-prolyl cis-trans isomerase-like 2-like	GO:0006457	protein folding
Ta_S12972572	0.0371	1.98585	peptidyl-prolyl cis-trans isomerase-like 2-like	GO:0000413	protein peptidyl-prolyl isomerization
Ta_S22390080	0.00712	1.98707	ubiquitin carboxyl-terminal hydrolase 12-like	GO:0006511	ubiquitin-dependent protein catabolic process
Ta_S22367871	0.00602	2.00326	dnaj homolog subfamily a member mitochondrial-like	GO:0006457	protein folding
Ta_S12962342	0.0166	2.2151	peptidase family protein	GO:0006508	proteolysis
Ta_S13110287	0.00671	2.26383	peptidyl-prolyl cis-trans isomerase	GO:0006457	protein folding
Ta_S13110287	0.00671	2.26383	peptidyl-prolyl cis-trans isomerase	GO:0000413	protein peptidyl-prolyl isomerization
Ta_S17897963	0.0441	2.37929	26s protease regulatory subunit 7	GO:0006511	ubiquitin-dependent protein catabolic process
Ta_S32573530	0.0329	2.4734	villin-like 1	GO:0051258	protein polymerization
Ta_S15902743	0.0299	2.94902	ubiquitin carboxyl-terminal hydrolase 8-like	GO:0006511	ubiquitin-dependent protein catabolic process
Ta_S13152429	0.00296	3.22612	luminal-binding protein	GO:0030433	ER-associated protein catabolic process
protein modification
Ta_S12922868	0.0361	-3.51601	cbl-interacting protein kinase family protein	GO:0006468	protein phosphorylation
Ta_S12922973	0.052	-3.35078	fructose- -bisphosphatase	GO:0035304	regulation of protein dephosphorylation
Ta_S13034065	0.015	-3.31727	l-type lectin-domain containing receptor kinase	GO:0006468	protein phosphorylation
Ta_S16466368	0.0285	-3.01855	dna repair protein rad50	GO:0016567	protein ubiquitination
Ta_S17986453	0.0166	-2.96976	clathrin light chain 2-like	GO:0006499	N-terminal protein myristoylation
Ta_S26028974	0.0027	-2.93118	rust resistance kinase lr10	GO:0006468	protein phosphorylation
Ta_S17896892	0.0276	-2.69926	serine threonine-protein kinase rio2	GO:0006468	protein phosphorylation
Ta_S17972090	0.00586	-2.47208	proline-rich receptor-like protein kinase perk11-like	GO:0006468	protein phosphorylation
Ta_S17971934	0.0304	-2.41607	protein phosphatase 2c 50	GO:0006470	protein dephosphorylation
Ta_S37939963	0.0361	-2.3002	g-type lectin s-receptor-like serine threonine-protein kinase at1g34300-like	GO:0006468	protein phosphorylation
Ta_S32686491	0.000141	-2.25568	probably inactive leucine-rich repeat receptor-like protein kinase at5g48380-like	GO:0006468	protein phosphorylation
Ta_S16058219	0.0499	-2.02807	somatic embryogenesis receptor kinase 1	GO:0006468	protein phosphorylation
Ta_S26029045	0.0162	-1.93504	serine threonine-protein kinase ht1	GO:0006468	protein phosphorylation
Ta_S16238298	0.0286	-1.90392	ubiquitin-activating enzyme e1 3-like	GO:0016567	protein ubiquitination
Ta_S26023305	0.0524	-1.87488	histone-lysine n-methyltransferase ashh2-like isoform x1	GO:0010452	histone H3-K36 methylation
Ta_S26023305	0.0524	-1.87488	histone-lysine n-methyltransferase ashh2-like isoform x1	GO:0051568	histone H3-K4 methylation
Ta_S26023305	0.0524	-1.87488	histone-lysine n-methyltransferase ashh2-like isoform x1	GO:0031062	positive regulation of histone methylation
Ta_S32707203	0.0358	-1.7007	dual specificity protein phosphatase 12-like	GO:0035335	peptidyl-tyrosine dephosphorylation
Ta_S17985007	0.0113	-1.54369	atp binding protein	GO:0006468	protein phosphorylation
Ta_S37807244	0.000716	-1.5173	protein phosphatase 2c 38	GO:0006470	protein dephosphorylation
Ta_S32506666	0.0363	-1.46253	probable inactive receptor kinase at5g58300-like	GO:0006468	protein phosphorylation
Ta_S32504145	0.0529	1.46347	sister chromatid cohesion 1 protein 3	GO:0043687	post-translational protein modification
Ta_S15824175	0.0164	1.55162	mitogen-activated protein kinase 16-like	GO:0006468	protein phosphorylation
Ta_S12972572	0.0371	1.98585	peptidyl-prolyl cis-trans isomerase-like 2-like	GO:0016567	protein ubiquitination
Ta_S15903308	0.0337	2.14852	ubiquitin ligase protein cop1	GO:0016567	protein ubiquitination
Ta_S17982733	0.000939	2.15953	cysteine-rich receptor-like protein kinase 40	GO:0006468	protein phosphorylation
Ta_S26022698	0.0395	2.27725	predicted protein	GO:0016926	protein desumoylation
Ta_S26022698	0.0395	2.27725	predicted protein	GO:0006487	protein N-linked glycosylation
Ta_S32611184	0.035	2.34119	serine threonine-protein kinase pbs1	GO:0006468	protein phosphorylation
Ta_S26022584	0.0333	2.34619	probable beta- -galactosyltransferase 20	GO:0006486	protein glycosylation
Ta_S32573530	0.0329	2.4734	villin-like 1	GO:0051567	histone H3-K9 methylation
Ta_S32573530	0.0329	2.4734	villin-like 1	GO:0016572	histone phosphorylation
Ta_S26023639	0.0549	2.48405	nuclear-pore anchor-like	GO:0033234	negative regulation of protein sumoylation
Ta_S32678638	0.0148	2.5004	dual specificity protein phosphatase 4	GO:0006470	protein dephosphorylation
Ta_S16254427	0.0142	2.6838	protein arginine n-methyltransferase 6	GO:0006479	protein methylation
Ta_S13058204	0.0167	2.78458	probably inactive leucine-rich repeat receptor-like protein kinase at5g48380-like	GO:0006468	protein phosphorylation
Ta_S15902607	0.0232	3.06807	probable lrr receptor-like serine threonine-protein kinase mrh1-like	GO:0006468	protein phosphorylation
response to stimuli and stress
Ta_S17988559	0.00581	-3.72938	non-functional nadph-dependent codeinone reductase 2-like	GO:0009651	response to salt stress
Ta_S17890435	0.0337	-3.53921	arginine decarboxylase	GO:0009409	response to cold
Ta_S17890435	0.0337	-3.53921	arginine decarboxylase	GO:0006979	response to oxidative stress
Ta_S17890435	0.0337	-3.53921	arginine decarboxylase	GO:0009651	response to salt stress
Ta_S17890435	0.0337	-3.53921	arginine decarboxylase	GO:0009611	response to wounding
Ta_S12922973	0.052	-3.35078	fructose- -bisphosphatase	GO:0042742	defense response to bacterium
Ta_S12922973	0.052	-3.35078	fructose- -bisphosphatase	GO:0009637	response to blue light
Ta_S12922973	0.052	-3.35078	fructose- -bisphosphatase	GO:0009409	response to cold
Ta_S12922973	0.052	-3.35078	fructose- -bisphosphatase	GO:0010218	response to far red light
Ta_S12922973	0.052	-3.35078	fructose- -bisphosphatase	GO:0010114	response to red light
Ta_S13034065	0.015	-3.31727	l-type lectin-domain containing receptor kinase	GO:0050896	response to stimulus
Ta_S17986065	0.00648	-3.21943	major facilitator superfamily expressed	GO:0009624	response to nematode
Ta_S17986065	0.00648	-3.21943	major facilitator superfamily expressed	GO:0010043	response to zinc ion
Ta_S32585069	0.042	-3.10795	cysteine proteinase inhibitor 8-like	GO:0006952	defense response
Ta_S18011698	0.0194	-3.0902	ribosome biogenesis regulatory protein homolog	GO:0009640	photomorphogenesis
Ta_S16466368	0.0285	-3.01855	dna repair protein rad50	GO:0009640	photomorphogenesis
Ta_S16466368	0.0285	-3.01855	dna repair protein rad50	GO:0050826	response to freezing
Ta_S16466368	0.0285	-3.01855	dna repair protein rad50	GO:0010048	vernalization response
Ta_S16466368	0.0285	-3.01855	dna repair protein rad50	GO:0009616	virus induced gene silencing
Ta_S18012444	0.00204	-2.99211	defensin	GO:0006952	defense response
Ta_S15903289	0.0324	-2.68543	mitochondrial dicarboxylate tricarboxylate transporter dtc-like	GO:0046686	response to cadmium ion
Ta_S18252079	0.0216	-2.57319	cold shock domain protein 2	GO:0009409	response to cold
Ta_S13164697	0.0529	-2.54292	glucan endo- -beta-glucosidase gvı-like	GO:0009817	defense response to fungus, incompatible interaction
Ta_S13164697	0.0529	-2.54292	glucan endo- -beta-glucosidase gvı-like	GO:0009617	response to bacterium
Ta_S13164697	0.0529	-2.54292	glucan endo- -beta-glucosidase gvı-like	GO:0009409	response to cold
Ta_S13164697	0.0529	-2.54292	glucan endo- -beta-glucosidase gvı-like	GO:0009651	response to salt stress
Ta_S17979447	0.0394	-2.49376	cytochrome b5	GO:0042742	defense response to bacterium
Ta_S17972090	0.00586	-2.47208	proline-rich receptor-like protein kinase perk11-like	GO:0006950	response to stress
Ta_S17971934	0.0304	-2.41607	protein phosphatase 2c 50	GO:0009409	response to cold
Ta_S17971934	0.0304	-2.41607	protein phosphatase 2c 50	GO:0009408	response to heat
Ta_S17971934	0.0304	-2.41607	protein phosphatase 2c 50	GO:0006970	response to osmotic stress
Ta_S17971934	0.0304	-2.41607	protein phosphatase 2c 50	GO:0009414	response to water deprivation
Ta_S13144773	0.0538	-2.41023	plasma membrane intrinsic protein	GO:0009651	response to salt stress
Ta_S13144773	0.0538	-2.41023	plasma membrane intrinsic protein	GO:0009414	response to water deprivation
Ta_S32686491	0.000141	-2.25568	probably inactive leucine-rich repeat receptor-like protein kinase at5g48380-like	GO:0031348	negative regulation of defense response
Ta_S13257948	0.0105	-2.15796	protein disulfide isomerase-like 1-4-like	GO:0034976	response to endoplasmic reticulum stress
Ta_S13257948	0.0105	-2.15796	protein disulfide isomerase-like 1-4-like	GO:0006979	response to oxidative stress
Ta_S26021874	0.0348	-2.15712	1909350a cold-regulated gene cor39	GO:0006950	response to stress
Ta_S26021874	0.0348	-2.15712	1909350a cold-regulated gene cor39	GO:0009415	response to water stimulus
Ta_S26028296	0.0262	-1.92905	dna mismatch repair protein mlh3-like	GO:0006974	response to DNA damage stimulus
Ta_S13225225	0.00313	-1.92757	peroxiredoxin-2e- chloroplastic-like	GO:0042742	defense response to bacterium
Ta_S13144735	0.0291	-1.92066	o-methyltransferase zrp4	GO:0006950	response to stress
Ta_S16238298	0.0286	-1.90392	ubiquitin-activating enzyme e1 3-like	GO:0046686	response to cadmium ion
Ta_S16238298	0.0286	-1.90392	ubiquitin-activating enzyme e1 3-like	GO:0051707	response to other organism
Ta_S26023305	0.0524	-1.87488	histone-lysine n-methyltransferase ashh2-like isoform x1	GO:0010363	regulation of plant-type hypersensitive response
Ta_S22369160	0.014	-1.732	abc transporter c family member 9	GO:0009624	response to nematode
Ta_S15881319	0.041	-1.72277	protein ruptured pollen graın 1	GO:0071310	cellular response to organic substance
Ta_S15881319	0.041	-1.72277	protein ruptured pollen graın 1	GO:1901701	cellular response to oxygen-containing compound
Ta_S22387978	0.0338	-1.63611	disease resistance protein rpm1	GO:0006952	defense response
Ta_S15903547	0.00435	-1.57997	nadp-dependent d-sorbitol-6-phosphate dehydrogenase	GO:0046686	response to cadmium ion
Ta_S13271317	0.00854	-1.54638	mlo-like protein 1	GO:0006952	defense response
Ta_S13271317	0.00854	-1.54638	mlo-like protein 1	GO:0009607	response to biotic stimulus
Ta_S22380635	0.00122	-1.52751	acyl- -binding domain-containing protein 1-like	GO:0050896	response to stimulus
Ta_S32729216	0.032	-1.50004	mrp-like abc transporter	GO:0009624	response to nematode
Ta_S32729216	0.032	-1.50004	mrp-like abc transporter	GO:0009414	response to water deprivation
Ta_S32729216	0.032	-1.50004	mrp-like abc transporter	GO:0009611	response to wounding
Ta_S12981331	0.0257	1.46022	ran gtpase-activating protein 1-like	GO:0009651	response to salt stress
Ta_S32504145	0.0529	1.46347	sister chromatid cohesion 1 protein 3	GO:0010332	response to gamma radiation
Ta_S22391088	0.0533	1.49329	lıtaf-domain-containing protein	GO:0030968	endoplasmic reticulum unfolded protein response
Ta_S22391088	0.0533	1.49329	lıtaf-domain-containing protein	GO:0034051	negative regulation of plant-type hypersensitive response
Ta_S22391088	0.0533	1.49329	lıtaf-domain-containing protein	GO:0009646	response to absence of light
Ta_S32721704	0.0478	1.56032	cleavage and polyadenylation specificity factor subunit 2-like	GO:0009640	photomorphogenesis
Ta_S32721704	0.0478	1.56032	cleavage and polyadenylation specificity factor subunit 2-like	GO:0009616	virus induced gene silencing
Ta_S17985406	0.000523	1.58573	protein pleiotropic regulatory locus 1-like	GO:0009870	defense response signaling pathway, resistance gene-dependent
Ta_S17985406	0.000523	1.58573	protein pleiotropic regulatory locus 1-like	GO:0042742	defense response to bacterium
Ta_S17985406	0.000523	1.58573	protein pleiotropic regulatory locus 1-like	GO:0050832	defense response to fungus
Ta_S17985406	0.000523	1.58573	protein pleiotropic regulatory locus 1-like	GO:0009749	response to glucose stimulus
Ta_S13112154	0.00602	1.60294	delta-1-pyrroline-5-carboxylate synthase-like	GO:0042538	hyperosmotic salinity response
Ta_S13112154	0.00602	1.60294	delta-1-pyrroline-5-carboxylate synthase-like	GO:0009269	response to desiccation
Ta_S13112154	0.00602	1.60294	delta-1-pyrroline-5-carboxylate synthase-like	GO:0006979	response to oxidative stress
Ta_S37807014	0.0309	1.61657	staphylococcal nuclease domain-containing protein 1-like	GO:0046686	response to cadmium ion
Ta_S37807014	0.0309	1.61657	staphylococcal nuclease domain-containing protein 1-like	GO:0006950	response to stress
Ta_S32640721	0.017	1.64104	nitric oxide synthase-like	GO:0010193	response to ozone
Ta_S32640721	0.017	1.64104	nitric oxide synthase-like	GO:0009651	response to salt stress
Ta_S13244310	0.0519	1.66951	heat shock protein	GO:0006950	response to stress
Ta_S26026095	0.000621	1.67317	chitinase 8	GO:0051707	response to other organism
Ta_S17888448	0.0519	1.69291	transketolase 1	GO:0046686	response to cadmium ion
Ta_S17888448	0.0519	1.69291	transketolase 1	GO:0009651	response to salt stress
Ta_S24663747	0.0256	1.81376	mads box protein vrt-2	GO:0009266	response to temperature stimulus
Ta_S37838733	0.00439	1.8303	ubiquitin-40s ribosomal protein s27a-like protein	GO:0045087	innate immune response
Ta_S32545441	0.0446	1.96052	probable cadmium zinc-transporting atpase chloroplastic-like	GO:0009642	response to light intensity
Ta_S32545441	0.0446	1.96052	probable cadmium zinc-transporting atpase chloroplastic-like	GO:0009636	response to toxic substance
Ta_S22367871	0.00602	2.00326	dnaj homolog subfamily a member mitochondrial-like	GO:0009408	response to heat
Ta_S37747628	0.0118	2.02577	germin-like protein 8-9-like	GO:0009651	response to salt stress
Ta_S32560649	0.0276	2.04882	caleosin 2	GO:0009628	response to abiotic stimulus
Ta_S32560649	0.0276	2.04882	caleosin 2	GO:0010033	response to organic substance
Ta_S32560649	0.0276	2.04882	caleosin 2	GO:1901700	response to oxygen-containing compound
Ta_S32560649	0.0276	2.04882	caleosin 2	GO:0006950	response to stress
Ta_S15903308	0.0337	2.14852	ubiquitin ligase protein cop1	GO:0009649	entrainment of circadian clock
Ta_S15903308	0.0337	2.14852	ubiquitin ligase protein cop1	GO:0010100	negative regulation of photomorphogenesis
Ta_S15903308	0.0337	2.14852	ubiquitin ligase protein cop1	GO:0009640	photomorphogenesis
Ta_S15903308	0.0337	2.14852	ubiquitin ligase protein cop1	GO:0009641	shade avoidance
Ta_S15903308	0.0337	2.14852	ubiquitin ligase protein cop1	GO:0009647	skotomorphogenesis
Ta_S13112328	0.0531	2.16541	acidic endochitinase-like	GO:0042631	cellular response to water deprivation
Ta_S13112328	0.0531	2.16541	acidic endochitinase-like	GO:0009409	response to cold
Ta_S13112328	0.0531	2.16541	acidic endochitinase-like	GO:0009642	response to light intensity
Ta_S13112328	0.0531	2.16541	acidic endochitinase-like	GO:0009651	response to salt stress
Ta_S13112328	0.0531	2.16541	acidic endochitinase-like	GO:0009611	response to wounding
Ta_S22378517	0.017	2.23913	chorismate mutase	GO:0009607	response to biotic stimulus
Ta_S13110287	0.00671	2.26383	peptidyl-prolyl cis-trans isomerase	GO:0046686	response to cadmium ion
Ta_S32678638	0.0148	2.5004	dual specificity protein phosphatase 4	GO:0010033	response to organic substance
Ta_S17888674	0.0297	2.5103	fructose-bisphosphate chloroplast expressed	GO:0046686	response to cadmium ion
Ta_S26028907	0.00495	2.5816	dna helicase ıno80-like	GO:0009630	gravitropism
Ta_S26028907	0.00495	2.5816	dna helicase ıno80-like	GO:0010048	vernalization response
Ta_S26028907	0.00495	2.5816	dna helicase ıno80-like	GO:0009616	virus induced gene silencing
Ta_S26027709	0.0233	2.60326	chitinase-like protein 1-like	GO:0009628	response to abiotic stimulus
Ta_S26027709	0.0233	2.60326	chitinase-like protein 1-like	GO:0042221	response to chemical stimulus
Ta_S26027709	0.0233	2.60326	chitinase-like protein 1-like	GO:0006950	response to stress
Ta_S22386276	0.0255	2.62342	phosphopantetheine adenylyltransferase-like	GO:0009651	response to salt stress
Ta_S13058204	0.0167	2.78458	probably inactive leucine-rich repeat receptor-like protein kinase at5g48380-like	GO:0031348	negative regulation of defense response
Ta_S26021345	0.00667	2.80929	dna repair protein reca homolog chloroplastic-like	GO:0009432	SOS response
Ta_S32518390	0.00504	2.8262	phosphoglycerate cytosolic-like	GO:0046685	response to arsenic-containing substance
Ta_S32518390	0.00504	2.8262	phosphoglycerate cytosolic-like	GO:0046686	response to cadmium ion
Ta_S32518390	0.00504	2.8262	phosphoglycerate cytosolic-like	GO:0034976	response to endoplasmic reticulum stress
Ta_S13152429	0.00296	3.22612	luminal-binding protein	GO:0009408	response to heat
signal transduction
Ta_S12922868	0.0361	-3.51601	cbl-interacting protein kinase family protein	GO:0007165	signal transduction
Ta_S16466368	0.0285	-3.01855	dna repair protein rad50	GO:0007267	cell-cell signaling
Ta_S16466368	0.0285	-3.01855	dna repair protein rad50	GO:0010182	sugar mediated signaling pathway
Ta_S17971934	0.0304	-2.41607	protein phosphatase 2c 50	GO:0009788	negative regulation of abscisic acid mediated signaling pathway
Ta_S13111282	0.0281	-2.33467	ras-related protein rabe1c-like	GO:0007264	small GTPase mediated signal transduction
Ta_S26026927	0.0166	-1.83191	brefeldin a-inhibited guanine nucleotide-exchange protein 2-like	GO:0032012	regulation of ARF protein signal transduction
Ta_S32707203	0.0358	-1.7007	dual specificity protein phosphatase 12-like	GO:0000188	inactivation of MAPK activity
Ta_S37783062	0.0078	-1.52032	gtp-binding protein yptm1-like	GO:0007264	small GTPase mediated signal transduction
Ta_S26021109	0.0208	-1.51734	ras-related protein rabe1c-like	GO:0007264	small GTPase mediated signal transduction
Ta_S15903347	0.0235	-1.512	two-component response regulator-like prr73	GO:0035556	intracellular signal transduction
Ta_S15903347	0.0235	-1.512	two-component response regulator-like prr73	GO:0000160	phosphorelay signal transduction system
Ta_S16195397	0.0387	-1.45092	gtp-binding protein sar1a-like	GO:0007264	small GTPase mediated signal transduction
Ta_S32504145	0.0529	1.46347	sister chromatid cohesion 1 protein 3	GO:0007131	reciprocal meiotic recombination
Ta_S15824175	0.0164	1.55162	mitogen-activated protein kinase 16-like	GO:0000165	MAPK cascade
Ta_S32721704	0.0478	1.56032	cleavage and polyadenylation specificity factor subunit 2-like	GO:0007267	cell-cell signaling
Ta_S17985406	0.000523	1.58573	protein pleiotropic regulatory locus 1-like	GO:0010182	sugar mediated signaling pathway
Ta_S26028907	0.00495	2.5816	dna helicase ıno80-like	GO:0007267	cell-cell signaling
Ta_S32429159	0.0367	2.82374	ras-related protein rab11c-like	GO:0007264	small GTPase mediated signal transduction
transport
Ta_S17890420	0.0199	-3.37973	lysine histidine transporter 2-like	GO:0035524	proline transmembrane transport
Ta_S12922973	0.052	-3.35078	fructose- -bisphosphatase	GO:0070838	divalent metal ion transport
Ta_S17986065	0.00648	-3.21943	major facilitator superfamily expressed	GO:0055085	transmembrane transport
Ta_S17986453	0.0166	-2.96976	clathrin light chain 2-like	GO:0043090	amino acid import
Ta_S17986453	0.0166	-2.96976	clathrin light chain 2-like	GO:0006888	ER to Golgi vesicle-mediated transport
Ta_S17986453	0.0166	-2.96976	clathrin light chain 2-like	GO:0006886	intracellular protein transport
Ta_S17898244	0.0212	-2.75882	beta-galactosidase alpha peptide	GO:0006810	transport
Ta_S15903289	0.0324	-2.68543	mitochondrial dicarboxylate tricarboxylate transporter dtc-like	GO:0006835	dicarboxylic acid transport
Ta_S15903289	0.0324	-2.68543	mitochondrial dicarboxylate tricarboxylate transporter dtc-like	GO:0006839	mitochondrial transport
Ta_S15903289	0.0324	-2.68543	mitochondrial dicarboxylate tricarboxylate transporter dtc-like	GO:0015992	proton transport
Ta_S15903289	0.0324	-2.68543	mitochondrial dicarboxylate tricarboxylate transporter dtc-like	GO:0035674	tricarboxylic acid transmembrane transport
Ta_S18006414	0.00943	-2.6054	peroxisomal multifunctional enzyme type 2	GO:0032365	intracellular lipid transport
Ta_S13144773	0.0538	-2.41023	plasma membrane intrinsic protein	GO:0006833	water transport
Ta_S18009326	0.00672	-2.38903	ap-1 complex subunit sigma-2	GO:0006886	intracellular protein transport
Ta_S18009326	0.00672	-2.38903	ap-1 complex subunit sigma-2	GO:0016192	vesicle-mediated transport
Ta_S13111282	0.0281	-2.33467	ras-related protein rabe1c-like	GO:0015031	protein transport
Ta_S13245032	0.00214	-2.09759	lipid-transfer protein	GO:0006869	lipid transport
Ta_S16058329	0.0405	-1.85057	cral trıo domain sec14p-like phosphatidylinositol transfer family protein	GO:0006810	transport
Ta_S26026927	0.0166	-1.83191	brefeldin a-inhibited guanine nucleotide-exchange protein 2-like	GO:0016192	vesicle-mediated transport
Ta_S22385711	0.0472	-1.82068	magnesium transporter nıpa2-like	GO:0015693	magnesium ion transport
Ta_S13177057	0.0379	-1.80798	protein nrt1 ptr famıly -like	GO:0006810	transport
Ta_S17878978	0.0107	-1.80139	probable peptide nitrate transporter at5g62680-like	GO:0006810	transport
Ta_S13177401	0.0113	-1.7637	retrotransposon unclassified	GO:0015074	DNA integration
Ta_S22369160	0.014	-1.732	abc transporter c family member 9	GO:0055085	transmembrane transport
Ta_S15881319	0.041	-1.72277	protein ruptured pollen graın 1	GO:0008643	carbohydrate transport
Ta_S26026990	0.00381	-1.71009	probable serine incorporator-like	GO:0006810	transport
Ta_S22366644	0.00285	-1.70011	probable exocyst complex component 4-like	GO:0015031	protein transport
Ta_S22366644	0.00285	-1.70011	probable exocyst complex component 4-like	GO:0006904	vesicle docking involved in exocytosis
Ta_S37783062	0.0078	-1.52032	gtp-binding protein yptm1-like	GO:0006888	ER to Golgi vesicle-mediated transport
Ta_S37783062	0.0078	-1.52032	gtp-binding protein yptm1-like	GO:0006886	intracellular protein transport
Ta_S37783062	0.0078	-1.52032	gtp-binding protein yptm1-like	GO:0006913	nucleocytoplasmic transport
Ta_S26021109	0.0208	-1.51734	ras-related protein rabe1c-like	GO:0015031	protein transport
Ta_S18012624	0.0299	-1.50197	heavy-metal-associated domain-containing expressed	GO:0030001	metal ion transport
Ta_S32729216	0.032	-1.50004	mrp-like abc transporter	GO:0015884	folic acid transport
Ta_S32729216	0.032	-1.50004	mrp-like abc transporter	GO:0055085	transmembrane transport
Ta_S13111422	0.0233	-1.47138	adenine nucleotide translocator	GO:0015865	purine nucleotide transport
Ta_S13111422	0.0233	-1.47138	adenine nucleotide translocator	GO:0055085	transmembrane transport
Ta_S12914801	0.0188	-1.45864	non-specific lipid-transfer protein 2g	GO:0006869	lipid transport
Ta_S16195397	0.0387	-1.45092	gtp-binding protein sar1a-like	GO:0006888	ER to Golgi vesicle-mediated transport
Ta_S16195397	0.0387	-1.45092	gtp-binding protein sar1a-like	GO:0006886	intracellular protein transport
Ta_S22390253	0.0352	1.45831	mitochondrial rna-splicing protein mrs3	GO:0055085	transmembrane transport
Ta_S12921674	0.0131	1.59711	potassium channel akt2 3	GO:0006813	potassium ion transport
Ta_S12921674	0.0131	1.59711	potassium channel akt2 3	GO:0055085	transmembrane transport
Ta_S18007381	0.0017	1.60036	mitochondrial pyruvate carrier 2-like	GO:0006850	mitochondrial pyruvate transport
Ta_S37807014	0.0309	1.61657	staphylococcal nuclease domain-containing protein 1-like	GO:0009306	protein secretion
Ta_S32640721	0.017	1.64104	nitric oxide synthase-like	GO:0006897	endocytosis
Ta_S13022678	0.0478	1.72775	copper transport protein atox1	GO:0030001	metal ion transport
Ta_S13042990	0.0435	1.74961	golgin subfamily a member 4-like	GO:0048193	Golgi vesicle transport
Ta_S13032683	0.0127	1.82493	potassium transporter 23-like	GO:0071805	potassium ion transmembrane transport
Ta_S32545441	0.0446	1.96052	probable cadmium zinc-transporting atpase chloroplastic-like	GO:0006816	calcium ion transport
Ta_S32545441	0.0446	1.96052	probable cadmium zinc-transporting atpase chloroplastic-like	GO:0006878	cellular copper ion homeostasis
Ta_S32545441	0.0446	1.96052	probable cadmium zinc-transporting atpase chloroplastic-like	GO:0060003	copper ion export
Ta_S12889200	0.0273	2.01779	zinc transporter	GO:0071577	zinc ion transmembrane transport
Ta_S13211783	0.0306	2.12501	probable peptide nitrate transporter at1g22540-like	GO:0006810	transport
Ta_S16258294	0.0237	2.17242	abc transporter d family member 1-like	GO:0015916	fatty-acyl-CoA transport
Ta_S16258294	0.0237	2.17242	abc transporter d family member 1-like	GO:0055085	transmembrane transport
Ta_S32429159	0.0367	2.82374	ras-related protein rab11c-like	GO:0015031	protein transport
Ta_S16247735	0.0363	2.84228	abc transporter c family member 3	GO:0055085	transmembrane transport
Ta_S17979060	0.0419	2.93218	nramp metal transporter	GO:0034755	iron ion transmembrane transport
Ta_S22368942	0.0222	3.07937	bidirectional sugar transporter sweet3a-like	GO:0008643	carbohydrate transport
Ta_S13140558	0.00494	3.09438	retrotransposon unclassified	GO:0015074	DNA integration
Ta_S12956548	0.00349	3.50265	b-cell receptor-associated protein 31-like	GO:0006886	intracellular protein transport

## Sheet: Gun 12 hai- 0 hai
SEQ ID	p value	Fold change	Description	GO ID	Annotation
CELLULAR COMPARTMENTALIZATION
cell wall
Ta_S12923172	0.0517	2.07557	beta- insoluble isoenzyme	GO:0005618	cell wall
Ta_S12956054	0.036	-2.65294	extracellular ribonuclease le-like	GO:0005618	cell wall
Ta_S13050026	0.0169	2.01855	expansin-like a1-like	GO:0009505	plant-type cell wall
Ta_S13112493	0.0181	1.62425	s-adenosylmethionine synthetase 2	GO:0005618	cell wall
Ta_S13149515	0.0211	1.87798	60s ribosomal protein l23a	GO:0005618	cell wall
Ta_S13152429	0.00165	2.33452	luminal-binding protein	GO:0005618	cell wall
Ta_S15902665	0.0473	1.64347	40s ribosomal protein s9	GO:0005618	cell wall
Ta_S15903241	0.00801	-1.78141	60s ribosomal protein l7-1	GO:0005618	cell wall
Ta_S17893086	0.0188	3.96492	disease resistance response protein 206	GO:0005618	cell wall
Ta_S17985157	0.0146	-1.60109	subtilisin-like protease sdd1-like	GO:0005618	cell wall
Ta_S22380380	0.0253	2.81688	subtilisin-like protease sdd1-like	GO:0005618	cell wall
Ta_S22389550	0.0191	1.96405	40s ribosomal protein s28	GO:0005618	cell wall
Ta_S24623100	0.0161	1.6653	40s ribosomal protein s9-2-like	GO:0005618	cell wall
Ta_S32589564	0.0356	1.60376	pectinesterase 11	GO:0009505	plant-type cell wall
Ta_S32606824	0.0463	-1.68323	peroxidase 4-like	GO:0005618	cell wall
Ta_S37747628	0.00953	2.00923	germin-like protein 8-9-like	GO:0005618	cell wall
chloroplast
Ta_S12873282	0.036	1.62038	u-box domain-containing protein 45-like	GO:0009507	chloroplast
Ta_S12923176	0.00958	-2.14974	heat-shock protein	GO:0009507	chloroplast
Ta_S13032683	0.0266	1.51922	potassium transporter 23-like	GO:0009507	chloroplast
Ta_S13112154	0.00243	1.62767	delta-1-pyrroline-5-carboxylate synthase-like	GO:0009507	chloroplast
Ta_S13112176	0.0166	-1.92418	beta-cyanoalanine synthase	GO:0009507	chloroplast
Ta_S13112726	0.0454	2.80146	serine carboxypeptidase 2	GO:0009507	chloroplast
Ta_S13152429	0.00165	2.33452	luminal-binding protein	GO:0009507	chloroplast
Ta_S13222257	0.0378	2.27728	cell wall-associated hydrolase	GO:0009507	chloroplast
Ta_S15902665	0.0473	1.64347	40s ribosomal protein s9	GO:0009507	chloroplast
Ta_S15903241	0.00801	-1.78141	60s ribosomal protein l7-1	GO:0009507	chloroplast
Ta_S15903519	0.00146	-2.1017	arsenate reductase -like	GO:0009507	chloroplast
Ta_S15903576	0.0282	-3.06852	mate efflux family protein chloroplastic-like	GO:0009507	chloroplast
Ta_S16058261	0.0173	-2.73281	branched-chain-amino-acid aminotransferase-like protein chloroplastic-like	GO:0009570	chloroplast stroma
Ta_S16058271	0.0145	-1.50745	tpa: aminomethyltransferase	GO:0009941	chloroplast envelope
Ta_S16058271	0.0145	-1.50745	tpa: aminomethyltransferase	GO:0009570	chloroplast stroma
Ta_S16058271	0.0145	-1.50745	tpa: aminomethyltransferase	GO:0009534	chloroplast thylakoid
Ta_S16058494	0.0398	-1.48493	riboflavin biosynthesis	GO:0009507	chloroplast
Ta_S16202415	0.0186	2.07932	plasma membrane intrinsic protein	GO:0009507	chloroplast
Ta_S16264108	0.00249	1.7589	2-isopropylmalate synthase a-like	GO:0009941	chloroplast envelope
Ta_S16464964	0.0521	-2.03649	splicing partial	GO:0009507	chloroplast
Ta_S17888674	0.0226	2.03382	fructose-bisphosphate chloroplast expressed	GO:0009941	chloroplast envelope
Ta_S17888674	0.0226	2.03382	fructose-bisphosphate chloroplast expressed	GO:0010287	plastoglobule
Ta_S17888674	0.0226	2.03382	fructose-bisphosphate chloroplast expressed	GO:0031977	thylakoid lumen
Ta_S17894090	0.0457	-1.96359	at5g24690 mxc17_8	GO:0009706	chloroplast inner membrane
Ta_S17985011	0.0321	-1.95319	rhodanese-like domain-containing protein chloroplastic	GO:0009535	chloroplast thylakoid membrane
Ta_S17985074	0.0306	-1.83527	plastidic 2-oxoglutarate malate transporter	GO:0009941	chloroplast envelope
Ta_S17985074	0.0306	-1.83527	plastidic 2-oxoglutarate malate transporter	GO:0009534	chloroplast thylakoid
Ta_S17986269	0.045	1.74498	predicted protein	GO:0009941	chloroplast envelope
Ta_S17986269	0.045	1.74498	predicted protein	GO:0009570	chloroplast stroma
Ta_S17986759	0.0364	-3.66134	probable glutathione s-transferase gstu6-like	GO:0009507	chloroplast
Ta_S17987348	0.0218	2.36402	ptd008 protein	GO:0009507	chloroplast
Ta_S17988649	0.0157	-2.59418	dephospho- kinase domain-containing protein	GO:0009507	chloroplast
Ta_S18011934	0.0283	-1.63663	translationally-controlled tumor protein homolog	GO:0009507	chloroplast
Ta_S18011934	0.0283	-1.63663	translationally-controlled tumor protein homolog	GO:0009579	thylakoid
Ta_S22365390	0.0483	2.43876	methionine aminopeptidase chloroplastic mitochondrial-like	GO:0009507	chloroplast
Ta_S22379618	0.000199	-3.83648	15-cis-zeta-carotene chloroplastic-like	GO:0009507	chloroplast
Ta_S22384836	0.0268	1.51231	thioredoxin-like chloroplastic-like	GO:0009570	chloroplast stroma
Ta_S22386374	0.0532	-1.97927	microtubule associated protein family expressed	GO:0009524	phragmoplast
Ta_S24623100	0.0161	1.6653	40s ribosomal protein s9-2-like	GO:0009507	chloroplast
Ta_S26020828	0.0407	-1.69425	ribosome-binding factor chloroplastic-like	GO:0009570	chloroplast stroma
Ta_S26020828	0.0407	-1.69425	ribosome-binding factor chloroplastic-like	GO:0009534	chloroplast thylakoid
Ta_S26020959	0.025	1.69821	psbb mrna maturation factor chloroplastic-like	GO:0009941	chloroplast envelope
Ta_S26022120	0.00157	1.53204	cysteine synthase	GO:0009507	chloroplast
Ta_S26022592	0.0442	-1.9381	probable glutathione s-transferase gstu6-like	GO:0009507	chloroplast
Ta_S26025396	0.0376	1.95266	photosystem ıı 10 kda polypeptide	GO:0042651	thylakoid membrane
Ta_S26026058	0.0376	1.95266	ferredoxin- chloroplastic-like	GO:0009507	chloroplast
Ta_S26026245	0.0133	2.18911	threonine endopeptidase	GO:0009941	chloroplast envelope
Ta_S26026245	0.0133	2.18911	threonine endopeptidase	GO:0009535	chloroplast thylakoid membrane
Ta_S26026245	0.0133	2.18911	threonine endopeptidase	GO:0010287	plastoglobule
Ta_S32518390	0.003	3.08576	phosphoglycerate cytosolic-like	GO:0009570	chloroplast stroma
Ta_S32569254	0.0407	-2.229	glycosyl group 1 family protein	GO:0009941	chloroplast envelope
Ta_S32673126	0.0502	-2.38106	jq0280 hypothetical 12k protein (trna intron) - rice chloroplast	GO:0009507	chloroplast
membrane
Ta_S12886271	0.0368	2.37464	sugar transport protein 6-like	GO:0016020	membrane
Ta_S12907043	0.0412	-1.90645	abc transporter g family member 11-like	GO:0009897	external side of plasma membrane
Ta_S12921674	0.00548	2.1632	potassium channel akt2 3	GO:0016021	integral to membrane
Ta_S12921932	0.0412	-2.56623	thylakoid carrier chloroplastic-like	GO:0016021	integral to membrane
Ta_S12956054	0.036	-2.65294	extracellular ribonuclease le-like	GO:0005886	plasma membrane
Ta_S12956548	0.0289	2.16461	b-cell receptor-associated protein 31-like	GO:0016021	integral to membrane
Ta_S12956548	0.0289	2.16461	b-cell receptor-associated protein 31-like	GO:0005886	plasma membrane
Ta_S12967102	0.00162	-1.75123	mitochondrial substrate carrier family protein b-like	GO:0016021	integral to membrane
Ta_S12967102	0.00162	-1.75123	mitochondrial substrate carrier family protein b-like	GO:0005886	plasma membrane
Ta_S12971220	0.00557	-1.8489	cytochrome p450 71a1-like	GO:0031090	organelle membrane
Ta_S12971220	0.00557	-1.8489	cytochrome p450 71a1-like	GO:0044425	membrane part
Ta_S13031761	0.0224	-3.81063	ap-2 complex subunit mu-like	GO:0005886	plasma membrane
Ta_S13032683	0.0266	1.51922	potassium transporter 23-like	GO:0016021	integral to membrane
Ta_S13050026	0.0169	2.01855	expansin-like a1-like	GO:0016020	membrane
Ta_S13058204	0.0107	2.81019	probably inactive leucine-rich repeat receptor-like protein kinase at5g48380-like	GO:0005886	plasma membrane
Ta_S13110700	0.0372	-1.80265	a chain structure-based design of pyrazolo	GO:0005886	plasma membrane
Ta_S13112154	0.00243	1.62767	delta-1-pyrroline-5-carboxylate synthase-like	GO:0016020	membrane
Ta_S13112493	0.0181	1.62425	s-adenosylmethionine synthetase 2	GO:0005886	plasma membrane
Ta_S13112726	0.0454	2.80146	serine carboxypeptidase 2	GO:0016020	membrane
Ta_S13144312	0.00527	3.99023	alternative oxidase	GO:0044425	membrane part
Ta_S13147310	0.0257	-2.45722	ubiquinol-cytochrome c reductase complex 14 kda protein	GO:0005886	plasma membrane
Ta_S13147424	0.0397	-1.68791	cox vııa-like protein	GO:0005886	plasma membrane
Ta_S13147836	0.0215	-1.92419	serine threonine-protein kinase ht1-like	GO:0005886	plasma membrane
Ta_S13149515	0.0211	1.87798	60s ribosomal protein l23a	GO:0016020	membrane
Ta_S13152429	0.00165	2.33452	luminal-binding protein	GO:0005886	plasma membrane
Ta_S13211783	0.0516	1.59854	probable peptide nitrate transporter at1g22540-like	GO:0016020	membrane
Ta_S13256283	0.0413	-1.48943	amino acid permease	GO:0016021	integral to membrane
Ta_S15881479	0.0011	2.58792	peptide transporter ptr2	GO:0016020	membrane
Ta_S15902665	0.0473	1.64347	40s ribosomal protein s9	GO:0005886	plasma membrane
Ta_S15903058	0.0157	-2.80601	er membrane protein complex subunit 10-like	GO:0005886	plasma membrane
Ta_S15903241	0.00801	-1.78141	60s ribosomal protein l7-1	GO:0005886	plasma membrane
Ta_S15903572	0.0203	-1.46233	ras-related protein rgp1	GO:0005886	plasma membrane
Ta_S15903576	0.0282	-3.06852	mate efflux family protein chloroplastic-like	GO:0016020	membrane
Ta_S16058271	0.0145	-1.50745	tpa: aminomethyltransferase	GO:0016020	membrane
Ta_S16202415	0.0186	2.07932	plasma membrane intrinsic protein	GO:0016021	integral to membrane
Ta_S16202415	0.0186	2.07932	plasma membrane intrinsic protein	GO:0005886	plasma membrane
Ta_S16209202	0.0537	1.5518	pleiotropic drug resistance protein 3-like	GO:0016020	membrane
Ta_S16466205	0.049	2.58257	web family protein at5g55860-like	GO:0005886	plasma membrane
Ta_S17888121	0.0306	-2.21611	26s proteasome non-atpase regulatory subunit 4-like	GO:0016020	membrane
Ta_S17888674	0.0226	2.03382	fructose-bisphosphate chloroplast expressed	GO:0016020	membrane
Ta_S17894745	0.0113	-1.56223	plastidic phosphate translocator-like protein1	GO:0016021	integral to membrane
Ta_S17897963	0.0329	2.56757	26s protease regulatory subunit 7	GO:0005886	plasma membrane
Ta_S17898272	0.0379	-2.73669	dead-box atp-dependent rna helicase 2	GO:0016020	membrane
Ta_S17982970	0.031	-3.09852	serine threonine-protein kinase nek4-like	GO:0016020	membrane
Ta_S17985074	0.0306	-1.83527	plastidic 2-oxoglutarate malate transporter	GO:0016020	membrane
Ta_S17985508	0.0335	1.48742	aspartyl aminopeptidase	GO:0005886	plasma membrane
Ta_S17987620	0.00436	-1.84385	haloacid dehalogenase-like hydrolase domain-containing protein sgpp	GO:0005886	plasma membrane
Ta_S18008237	0.0407	1.77535	3-ketoacyl- synthase 19-like	GO:0016020	membrane
Ta_S18010873	0.0543	2.7413	upf0136 membrane protein at2g26240-like	GO:0016020	membrane
Ta_S18011934	0.0283	-1.63663	translationally-controlled tumor protein homolog	GO:0005886	plasma membrane
Ta_S18012832	0.0013	-3.27646	transmembrane protein 136	GO:0016021	integral to membrane
Ta_S18349038	0.0315	2.46121	s-acyltransferase tıp1	GO:0016020	membrane
Ta_S21138522	0.0396	-2.15788	pot family expressed	GO:0016020	membrane
Ta_S22366915	0.00979	-3.18308	chloride channel	GO:0016021	integral to membrane
Ta_S22366915	0.00979	-3.18308	chloride channel	GO:0005886	plasma membrane
Ta_S22378132	0.0523	3.21443	cytochrome partial	GO:0016020	membrane
Ta_S22379618	0.000199	-3.83648	15-cis-zeta-carotene chloroplastic-like	GO:0016020	membrane
Ta_S22381097	0.0198	-2.4669	otu domain-containing protein ddb_g0284757-like	GO:0005886	plasma membrane
Ta_S22384548	0.0208	2.29401	nadph:adrenodoxin mitochondrial	GO:0005886	plasma membrane
Ta_S22385636	0.0159	-2.49924	unnamed protein product	GO:0016020	membrane
Ta_S22389550	0.0191	1.96405	40s ribosomal protein s28	GO:0005886	plasma membrane
Ta_S22390256	0.0342	1.68659	plac8 family protein	GO:0005886	plasma membrane
Ta_S22496174	0.0282	2.94795	na+ h+ antiporter	GO:0016021	integral to membrane
Ta_S24513635	0.0265	-2.8878	transmembrane protein 120 homolog isoform x1	GO:0016021	integral to membrane
Ta_S24623100	0.0161	1.6653	40s ribosomal protein s9-2-like	GO:0005886	plasma membrane
Ta_S26020959	0.025	1.69821	psbb mrna maturation factor chloroplastic-like	GO:0005886	plasma membrane
Ta_S26022120	0.00157	1.53204	cysteine synthase	GO:0005886	plasma membrane
Ta_S26028451	0.0161	-2.40097	reticulon-like protein b2-like	GO:0016020	membrane
Ta_S32427822	0.0318	-1.84317	mo25-like protein at5g47540-like	GO:0005886	plasma membrane
Ta_S32429159	0.0461	2.41166	ras-related protein rab11c-like	GO:0005886	plasma membrane
Ta_S32431936	0.045	-2.81467	cytochrome c oxidase subunit ııı	GO:0016021	integral to membrane
Ta_S32495484	0.0146	-2.63284	amino acid permease 1-like	GO:0016021	integral to membrane
Ta_S32518390	0.003	3.08576	phosphoglycerate cytosolic-like	GO:0005886	plasma membrane
Ta_S32527436	0.00413	2.92124	hydroxymuconic semialdehyde hydrolase	GO:0016021	integral to membrane
Ta_S32599956	0.00042	-4.14561	protein	GO:0016020	membrane
Ta_S32599956	0.00042	-4.14561	protein	GO:0043231	intracellular membrane-bounded organelle
Ta_S32611524	0.000385	3.06679	probable peptide nitrate transporter at1g22540-like	GO:0016020	membrane
Ta_S32625305	0.0305	-2.94855	l-galactono- -lactone dehydrogenase mitochondrial-like	GO:0016021	integral to membrane
Ta_S32635933	0.0464	1.61291	nodulin-related partial	GO:0016021	integral to membrane
Ta_S32664898	0.0533	1.63755	lrr receptor-like serine threonine-protein kinase	GO:0016020	membrane
Ta_S32667957	0.0469	-2.53665	e3 ubiquitin-protein ligase upl3-like	GO:0005886	plasma membrane
Ta_S32673435	0.0267	-1.61113	auxin-induced protein 5ng4	GO:0016020	membrane
Ta_S32686707	0.0173	-2.07988	eukaryotic translation initiation factor 5b-like	GO:0005886	plasma membrane
Ta_S32704543	0.0516	-2.42335	auxin-induced protein 5ng4	GO:0016020	membrane
Ta_S37815739	0.00573	1.76686	probable inactive methyltransferase os04g0175900-like	GO:0005886	plasma membrane
membrane-bounded vesicle
Ta_S12874731	0.00124	2.07222	lrr receptor-like serine threonine-protein kinase gso1	GO:0016023	cytoplasmic membrane-bounded vesicle
Ta_S12922874	0.0286	-1.52968	b chain angstroms resolution structure analysis of two refined n- acetylneuraminyllactose-wheat germ agglutinin ısolectin complexes	GO:0016023	cytoplasmic membrane-bounded vesicle
Ta_S12923172	0.0517	2.07557	beta- insoluble isoenzyme	GO:0016023	cytoplasmic membrane-bounded vesicle
Ta_S12956054	0.036	-2.65294	extracellular ribonuclease le-like	GO:0016023	cytoplasmic membrane-bounded vesicle
Ta_S12956251	0.0203	2.13625	hypothetical protein TRIUR3_08325	GO:0016023	cytoplasmic membrane-bounded vesicle
Ta_S12956548	0.0289	2.16461	b-cell receptor-associated protein 31-like	GO:0016023	cytoplasmic membrane-bounded vesicle
Ta_S12956888	0.0287	1.55945	laccase-12 13-like	GO:0016023	cytoplasmic membrane-bounded vesicle
Ta_S12971220	0.00557	-1.8489	cytochrome p450 71a1-like	GO:0016023	cytoplasmic membrane-bounded vesicle
Ta_S13050026	0.0169	2.01855	expansin-like a1-like	GO:0016023	cytoplasmic membrane-bounded vesicle
Ta_S13058204	0.0107	2.81019	probably inactive leucine-rich repeat receptor-like protein kinase at5g48380-like	GO:0016023	cytoplasmic membrane-bounded vesicle
Ta_S13118730	0.0224	-1.86628	alpha beta fold family expressed	GO:0016023	cytoplasmic membrane-bounded vesicle
Ta_S13132845	0.00457	-3.45999	rıng zinc finger domain superfamily protein	GO:0016023	cytoplasmic membrane-bounded vesicle
Ta_S13151197	0.027	1.63466	transmembrane protein 258-like	GO:0016023	cytoplasmic membrane-bounded vesicle
Ta_S13174453	0.0346	2.822	glutathione s-transferase 4-like	GO:0016023	cytoplasmic membrane-bounded vesicle
Ta_S15880319	0.0307	1.53547	chitinase 8	GO:0016023	cytoplasmic membrane-bounded vesicle
Ta_S15880592	0.0299	-1.63604	hsr201 -like	GO:0016023	cytoplasmic membrane-bounded vesicle
Ta_S15903058	0.0157	-2.80601	er membrane protein complex subunit 10-like	GO:0016023	cytoplasmic membrane-bounded vesicle
Ta_S16266634	0.012	-1.50767	invertase inhibitor	GO:0016023	cytoplasmic membrane-bounded vesicle
Ta_S17888194	0.043	-1.73779	cbs domain containing expressed	GO:0016023	cytoplasmic membrane-bounded vesicle
Ta_S17893086	0.0188	3.96492	disease resistance response protein 206	GO:0016023	cytoplasmic membrane-bounded vesicle
Ta_S17985074	0.0306	-1.83527	plastidic 2-oxoglutarate malate transporter	GO:0016023	cytoplasmic membrane-bounded vesicle
Ta_S17985157	0.0146	-1.60109	subtilisin-like protease sdd1-like	GO:0016023	cytoplasmic membrane-bounded vesicle
Ta_S17985766	0.00991	1.63325	predicted protein	GO:0016023	cytoplasmic membrane-bounded vesicle
Ta_S17987620	0.00436	-1.84385	haloacid dehalogenase-like hydrolase domain-containing protein sgpp	GO:0016023	cytoplasmic membrane-bounded vesicle
Ta_S17987709	0.0469	1.79564	protein far1-related sequence 5-like	GO:0016023	cytoplasmic membrane-bounded vesicle
Ta_S17988014	0.0176	2.34801	endo- -beta-d-glucanase-like	GO:0016023	cytoplasmic membrane-bounded vesicle
Ta_S17989550	0.0164	2.04415	lipid binding protein	GO:0016023	cytoplasmic membrane-bounded vesicle
Ta_S18012306	0.0393	1.52441	hypothetical protein F775_27729	GO:0016023	cytoplasmic membrane-bounded vesicle
Ta_S18012489	0.0161	2.22631	thaumatin-like protein	GO:0016023	cytoplasmic membrane-bounded vesicle
Ta_S22380380	0.0253	2.81688	subtilisin-like protease sdd1-like	GO:0016023	cytoplasmic membrane-bounded vesicle
Ta_S22388986	0.0209	1.46445	cytochrome p450 71a1	GO:0016023	cytoplasmic membrane-bounded vesicle
Ta_S24513530	0.000782	-3.68464	disulfide oxidoreductase monooxygenase oxidoreductase	GO:0016023	cytoplasmic membrane-bounded vesicle
Ta_S26024865	0.0386	1.49765	14 kda proline-rich	GO:0016023	cytoplasmic membrane-bounded vesicle
Ta_S26026433	0.0374	-1.88254	fasciclin-like arabinogalactan protein 11-like	GO:0016023	cytoplasmic membrane-bounded vesicle
Ta_S26027709	0.0529	1.73021	chitinase-like protein 1-like	GO:0016023	cytoplasmic membrane-bounded vesicle
Ta_S26027765	0.0391	-2.17929	gdsl esterase lipase apg-like	GO:0016023	cytoplasmic membrane-bounded vesicle
Ta_S26028683	0.0297	-1.99011	rust resistance kinase lr10	GO:0016023	cytoplasmic membrane-bounded vesicle
Ta_S26655644	0.0259	-1.45534	aspartic proteinase	GO:0016023	cytoplasmic membrane-bounded vesicle
Ta_S32527436	0.00413	2.92124	hydroxymuconic semialdehyde hydrolase	GO:0016023	cytoplasmic membrane-bounded vesicle
Ta_S32569206	0.00783	-2.17418	hessian fly-responsive disease resistance dirigent-like protein	GO:0016023	cytoplasmic membrane-bounded vesicle
Ta_S32571536	0.0249	1.53042	probable beta-d-xylosidase 2-like	GO:0016023	cytoplasmic membrane-bounded vesicle
Ta_S32582783	0.0375	-1.68962	mannan endo- -beta-mannosidase 1-like	GO:0016023	cytoplasmic membrane-bounded vesicle
Ta_S32606824	0.0463	-1.68323	peroxidase 4-like	GO:0016023	cytoplasmic membrane-bounded vesicle
Ta_S32673435	0.0267	-1.61113	auxin-induced protein 5ng4	GO:0016023	cytoplasmic membrane-bounded vesicle
Ta_S32690899	0.0306	-3.13441	disease resistance protein rpm1	GO:0016023	cytoplasmic membrane-bounded vesicle
Ta_S32704565	0.0254	3.39626	glucan endo- -beta-glucosidase 13-like	GO:0016023	cytoplasmic membrane-bounded vesicle
Ta_S33259582	0.0301	2.12578	ap2-erebp transcription partial	GO:0016023	cytoplasmic membrane-bounded vesicle
Ta_S37747628	0.00953	2.00923	germin-like protein 8-9-like	GO:0016023	cytoplasmic membrane-bounded vesicle
Ta_S37760472	0.0135	-2.88015	ubiquitin carboxyl-terminal hydrolase isozyme l5-like isoform x1	GO:0016023	cytoplasmic membrane-bounded vesicle
Ta_S37780904	0.00405	-1.90662	peroxidase 2	GO:0016023	cytoplasmic membrane-bounded vesicle
Ta_S37821832	0.00573	1.76686	arabinogalactan protein	GO:0016023	cytoplasmic membrane-bounded vesicle
Ta_S37831221	0.0207	-1.65148	uncharacterized loc101212373	GO:0016023	cytoplasmic membrane-bounded vesicle
mitochondrion
Ta_S12921932	0.0412	-2.56623	thylakoid carrier chloroplastic-like	GO:0005743	mitochondrial inner membrane
Ta_S12956117	0.0104	-3.31779	probable cytokinin riboside 5 -monophosphate phosphoribohydrolase logl10-like	GO:0005739	mitochondrion
Ta_S12956548	0.0289	2.16461	b-cell receptor-associated protein 31-like	GO:0005739	mitochondrion
Ta_S12967102	0.00162	-1.75123	mitochondrial substrate carrier family protein b-like	GO:0005739	mitochondrion
Ta_S12973082	0.0456	1.68034	plant t31b5-30 protein	GO:0005739	mitochondrion
Ta_S13112176	0.0166	-1.92418	beta-cyanoalanine synthase	GO:0005739	mitochondrion
Ta_S13144312	0.00527	3.99023	alternative oxidase	GO:0005739	mitochondrion
Ta_S13147310	0.0257	-2.45722	ubiquinol-cytochrome c reductase complex 14 kda protein	GO:0005750	mitochondrial respiratory chain complex III
Ta_S13147424	0.0397	-1.68791	cox vııa-like protein	GO:0005746	mitochondrial respiratory chain
Ta_S15824132	0.00188	3.60123	trna-dihydrouridine(16 17) synthase	GO:0005739	mitochondrion
Ta_S15880592	0.0299	-1.63604	hsr201 -like	GO:0005739	mitochondrion
Ta_S15903519	0.00146	-2.1017	arsenate reductase -like	GO:0005739	mitochondrion
Ta_S16058271	0.0145	-1.50745	tpa: aminomethyltransferase	GO:0005739	mitochondrion
Ta_S16209202	0.0537	1.5518	pleiotropic drug resistance protein 3-like	GO:0005739	mitochondrion
Ta_S16254427	0.0131	2.75501	protein arginine n-methyltransferase 6	GO:0005739	mitochondrion
Ta_S16465825	0.00762	-2.64283	mads box-like protein	GO:0005739	mitochondrion
Ta_S17888194	0.043	-1.73779	cbs domain containing expressed	GO:0005739	mitochondrion
Ta_S17888674	0.0226	2.03382	fructose-bisphosphate chloroplast expressed	GO:0005739	mitochondrion
Ta_S17894090	0.0457	-1.96359	at5g24690 mxc17_8	GO:0005739	mitochondrion
Ta_S17895317	0.00752	1.57702	tumor necrosis factor receptor superfamily member 21	GO:0005739	mitochondrion
Ta_S17896705	0.0295	1.87209	mitochondrial calcium uniporter regulatory subunit mcub-like	GO:0005739	mitochondrion
Ta_S17898625	0.0538	2.15173	protein notum homolog	GO:0005739	mitochondrion
Ta_S17976147	0.0194	1.46181	30s ribosomal protein s18	GO:0005739	mitochondrion
Ta_S17981133	0.00863	2.11176	saur12 - auxin-responsive saur family member	GO:0005739	mitochondrion
Ta_S17981198	0.0454	1.46937	ribosomal l18p l5e family protein	GO:0005739	mitochondrion
Ta_S17985074	0.0306	-1.83527	plastidic 2-oxoglutarate malate transporter	GO:0005739	mitochondrion
Ta_S17985162	0.00393	-1.47264	serine threonine-protein kinase rıo1	GO:0005739	mitochondrion
Ta_S17989757	0.0476	2.00615	predicted protein	GO:0005739	mitochondrion
Ta_S18006839	0.00342	-1.75378	desı-like protein at4g17486-like	GO:0005739	mitochondrion
Ta_S18007967	0.0212	-1.87607	nadh dehydrogenase	GO:0005747	mitochondrial respiratory chain complex I
Ta_S18008237	0.0407	1.77535	3-ketoacyl- synthase 19-like	GO:0005739	mitochondrion
Ta_S18009393	0.0529	-1.9141	saur37 - auxin-responsive saur family member	GO:0005739	mitochondrion
Ta_S19220644	0.0296	-2.30481	pentatricopeptide repeat-containing protein at4g39530	GO:0005739	mitochondrion
Ta_S22383726	0.0214	-1.57341	homolog subfamily c member 2	GO:0005739	mitochondrion
Ta_S22384548	0.0208	2.29401	nadph:adrenodoxin mitochondrial	GO:0005759	mitochondrial matrix
Ta_S22386374	0.0532	-1.97927	microtubule associated protein family expressed	GO:0005739	mitochondrion
Ta_S26024704	0.0356	-2.53993	cytochrome b-c1 complex subunit 6-like	GO:0005750	mitochondrial respiratory chain complex III
Ta_S26025138	0.0522	-2.07934	12-oxophytodienoic acid reductase	GO:0005739	mitochondrion
Ta_S26026954	0.0209	-1.8546	aconitate cytoplasmic	GO:0005739	mitochondrion
Ta_S26027145	0.0259	2.87292	50s ribosomal protein l4	GO:0005739	mitochondrion
Ta_S26027866	0.03	-2.07651	serine threonine-protein kinase ht1	GO:0005739	mitochondrion
Ta_S26028447	0.0372	-2.85361	f1f0-atpase inhibitor protein	GO:0005747	mitochondrial respiratory chain complex I
Ta_S26028683	0.0297	-1.99011	rust resistance kinase lr10	GO:0005739	mitochondrion
Ta_S26028985	0.0437	-2.52627	map kinase kinase	GO:0005739	mitochondrion
Ta_S32431936	0.045	-2.81467	cytochrome c oxidase subunit ııı	GO:0005739	mitochondrion
Ta_S32545418	0.0525	1.49415	dihydroneopterin aldolase	GO:0005739	mitochondrion
Ta_S32605597	0.0312	-2.29001	cinnamyl alcohol dehydrogenase 5	GO:0005739	mitochondrion
Ta_S32625305	0.0305	-2.94855	l-galactono- -lactone dehydrogenase mitochondrial-like	GO:0031966	mitochondrial membrane
Ta_S32656484	0.0243	-1.63239	histone acetyltransferase hac-like protein 3	GO:0005739	mitochondrion
Ta_S32661628	0.041	1.72791	pentatricopeptide repeat-containing protein mitochondrial-like	GO:0005739	mitochondrion
Ta_S32664898	0.0533	1.63755	lrr receptor-like serine threonine-protein kinase	GO:0005739	mitochondrion
Ta_S32675820	0.0172	-2.18735	probable galactinol--sucrose galactosyltransferase 2-like	GO:0005739	mitochondrion
Ta_S32679082	0.014	-2.94956	intracellular protein transport protein uso1-like	GO:0005739	mitochondrion
Ta_S32723478	0.0411	3.33771	hypothetical protein TRIUR3_20826	GO:0005739	mitochondrion
Ta_S37808226	0.017	-2.80667	cytokinin-o-glucosyltransferase 2	GO:0005739	mitochondrion
nucleus
Ta_S12956117	0.0104	-3.31779	probable cytokinin riboside 5 -monophosphate phosphoribohydrolase logl10-like	GO:0005634	nucleus
Ta_S13112037	0.011	-4.668	ap2 erebp transcription factor superfamily protein	GO:0005634	nucleus
Ta_S13112493	0.0181	1.62425	s-adenosylmethionine synthetase 2	GO:0005730	nucleolus
Ta_S13113615	0.0405	2.51221	exonuclease 1	GO:0005634	nucleus
Ta_S13149515	0.0211	1.87798	60s ribosomal protein l23a	GO:0005730	nucleolus
Ta_S13240304	0.0197	-3.05473	dna-binding protein s1fa	GO:0005634	nucleus
Ta_S15902665	0.0473	1.64347	40s ribosomal protein s9	GO:0005730	nucleolus
Ta_S15903213	0.00278	-2.36285	dead-box atp-dependent rna helicase 56-like	GO:0005634	nucleus
Ta_S15903241	0.00801	-1.78141	60s ribosomal protein l7-1	GO:0005730	nucleolus
Ta_S15903342	0.0529	2.91247	phd finger protein	GO:0005634	nucleus
Ta_S16189726	0.00849	-2.6089	80 kda mcm3-associated isoform x1	GO:0034399	nuclear periphery
Ta_S16222474	0.0286	-3.04892	hypothetical protein F775_52518	GO:0005634	nucleus
Ta_S16465825	0.00762	-2.64283	mads box-like protein	GO:0005634	nucleus
Ta_S17888121	0.0306	-2.21611	26s proteasome non-atpase regulatory subunit 4-like	GO:0005634	nucleus
Ta_S17897963	0.0329	2.56757	26s protease regulatory subunit 7	GO:0005634	nucleus
Ta_S17898272	0.0379	-2.73669	dead-box atp-dependent rna helicase 2	GO:0016607	nuclear speck
Ta_S17986296	0.008	-2.47174	glycine-rich rna-binding protein grp1a-like isoform x1	GO:0005730	nucleolus
Ta_S17988069	0.025	1.45475	minichromosome maintenance protein	GO:0005634	nucleus
Ta_S17988930	0.0121	2.0151	transcription elongation factor a protein 2	GO:0005634	nucleus
Ta_S17989777	0.0469	1.58323	ranbp1 domain containing protein	GO:0005643	nuclear pore
Ta_S18011934	0.0283	-1.63663	translationally-controlled tumor protein homolog	GO:0005634	nucleus
Ta_S19137951	0.0212	-1.73045	pıstıllata-like mads-box transcription factor	GO:0005634	nucleus
Ta_S22378672	0.0293	1.91777	c-repeat binding factor 9	GO:0005634	nucleus
Ta_S22383726	0.0214	-1.57341	homolog subfamily c member 2	GO:0005634	nucleus
Ta_S22389423	0.0274	2.08094	bel1-like homeodomain protein 1	GO:0005634	nucleus
Ta_S22389913	0.0407	-1.94587	helix-loop-helix dna-binding domain containing expressed	GO:0005634	nucleus
Ta_S24512880	0.0482	2.20509	transcription factor bhlh123-like	GO:0005634	nucleus
Ta_S24623100	0.0161	1.6653	40s ribosomal protein s9-2-like	GO:0005730	nucleolus
Ta_S26022120	0.00157	1.53204	cysteine synthase	GO:0005634	nucleus
Ta_S26022970	0.021	1.504	rna polymerase-associated protein rtf1-like protein	GO:0005634	nucleus
Ta_S26023305	0.0475	-1.64302	histone-lysine n-methyltransferase ashh2-like isoform x1	GO:0005634	nucleus
Ta_S26026342	0.0194	1.73125	eukaryotic translation initiation factor 5a-2-like	GO:0005634	nucleus
Ta_S26026491	0.0375	-1.60778	homeobox-leucine zipper protein hox6-like	GO:0005634	nucleus
Ta_S26028447	0.0372	-2.85361	f1f0-atpase inhibitor protein	GO:0005730	nucleolus
Ta_S26028451	0.0161	-2.40097	reticulon-like protein b2-like	GO:0005634	nucleus
Ta_S26028861	0.0382	-2.64562	myb dna-binding domain superfamily protein	GO:0005634	nucleus
Ta_S26028985	0.0437	-2.52627	map kinase kinase	GO:0005634	nucleus
Ta_S26029046	0.0149	2.94225	serine threonine-protein phosphatase pp1	GO:0005730	nucleolus
Ta_S31826676	0.0331	1.99357	e2f transcription factor-like e2fe-like	GO:0005634	nucleus
Ta_S32518390	0.003	3.08576	phosphoglycerate cytosolic-like	GO:0005634	nucleus
Ta_S32543669	0.0182	1.664	predicted protein	GO:0005634	nucleus
Ta_S32636623	0.0304	-2.59994	auxin response factor 7a	GO:0005634	nucleus
Ta_S32656484	0.0243	-1.63239	histone acetyltransferase hac-like protein 3	GO:0005634	nucleus
Ta_S32675901	0.0293	2.98238	bhlh transcription factor	GO:0005634	nucleus
Ta_S32708806	0.0361	-2.67304	ubiquitin-60s ribosomal protein l40-like	GO:0005730	nucleolus
Ta_S33259582	0.0301	2.12578	ap2-erebp transcription partial	GO:0005634	nucleus
Ta_S33259669	0.0383	-2.26352	ap2 erf and b3 domain-containing protein	GO:0005634	nucleus
Ta_S37760472	0.0135	-2.88015	ubiquitin carboxyl-terminal hydrolase isozyme l5-like isoform x1	GO:0005634	nucleus
Ta_S37789608	0.0132	1.5359	gata transcription factor 9	GO:0005634	nucleus
Ta_S37815739	0.00573	1.76686	probable inactive methyltransferase os04g0175900-like	GO:0005634	nucleus
others
Ta_S12923172	0.0517	2.07557	beta- insoluble isoenzyme	GO:0048046	apoplast
Ta_S12956888	0.0287	1.55945	laccase-12 13-like	GO:0048046	apoplast
Ta_S13144487	0.0464	-2.79873	elongation factor 1-beta	GO:0048046	apoplast
Ta_S16058271	0.0145	-1.50745	tpa: aminomethyltransferase	GO:0048046	apoplast
Ta_S17888674	0.0226	2.03382	fructose-bisphosphate chloroplast expressed	GO:0048046	apoplast
Ta_S17986269	0.045	1.74498	predicted protein	GO:0048046	apoplast
Ta_S18011934	0.0283	-1.63663	translationally-controlled tumor protein homolog	GO:0048046	apoplast
Ta_S26022120	0.00157	1.53204	cysteine synthase	GO:0048046	apoplast
Ta_S26027765	0.0391	-2.17929	gdsl esterase lipase apg-like	GO:0048046	apoplast
Ta_S32518390	0.003	3.08576	phosphoglycerate cytosolic-like	GO:0048046	apoplast
Ta_S32605597	0.0312	-2.29001	cinnamyl alcohol dehydrogenase 5	GO:0048046	apoplast
Ta_S32606824	0.0463	-1.68323	peroxidase 4-like	GO:0048046	apoplast
Ta_S37747628	0.00953	2.00923	germin-like protein 8-9-like	GO:0048046	apoplast
Ta_S12906382	0.0411	3.01032	phenylalanyl-trna synthetase alpha chain	GO:0005737	cytoplasm
Ta_S12922986	0.0348	1.53383	kda heat-shock protein	GO:0005737	cytoplasm
Ta_S12938241	0.0303	2.54765	cdc37	GO:0005737	cytoplasm
Ta_S12956117	0.0104	-3.31779	probable cytokinin riboside 5 -monophosphate phosphoribohydrolase logl10-like	GO:0005829	cytosol
Ta_S13110798	0.00697	2.0643	actin-depolymerizing factor 3	GO:0005737	cytoplasm
Ta_S13112231	0.0345	-1.79468	membrane steroid-binding protein 1	GO:0005829	cytosol
Ta_S13112493	0.0181	1.62425	s-adenosylmethionine synthetase 2	GO:0005737	cytoplasm
Ta_S15903380	0.0227	1.75867	alg-2 interacting protein x-like	GO:0005829	cytosol
Ta_S16057964	0.014	-2.35121	arginyl-trna--protein transferase 1-like	GO:0005737	cytoplasm
Ta_S17888121	0.0306	-2.21611	26s proteasome non-atpase regulatory subunit 4-like	GO:0005829	cytosol
Ta_S17897963	0.0329	2.56757	26s protease regulatory subunit 7	GO:0005829	cytosol
Ta_S17985508	0.0335	1.48742	aspartyl aminopeptidase	GO:0005829	cytosol
Ta_S17986949	0.036	-1.76926	predicted protein	GO:0005829	cytosol
Ta_S17987620	0.00436	-1.84385	haloacid dehalogenase-like hydrolase domain-containing protein sgpp	GO:0005829	cytosol
Ta_S26022303	0.0279	2.14112	phenylalanine ammonia-lyase	GO:0005737	cytoplasm
Ta_S26027096	0.0466	-3.03572	thioredoxin h4-2-like	GO:0005737	cytoplasm
Ta_S26029046	0.0149	2.94225	serine threonine-protein phosphatase pp1	GO:0005737	cytoplasm
Ta_S32429159	0.0461	2.41166	ras-related protein rab11c-like	GO:0009504	cell plate
Ta_S32518390	0.003	3.08576	phosphoglycerate cytosolic-like	GO:0005829	cytosol
Ta_S32522066	0.0373	-3.0655	ribosomal rna processing protein 1 homolog b-like	GO:0005829	cytosol
Ta_S32599956	0.00042	-4.14561	protein	GO:0044444	cytoplasmic part
Ta_S32674684	0.0427	3.05904	PREDICTED: uncharacterized protein LOC100830007	GO:0005737	cytoplasm
Ta_S37815739	0.00573	1.76686	probable inactive methyltransferase os04g0175900-like	GO:0005737	cytoplasm
Ta_S13025679	0.0313	-3.01214	protein notum homolog	GO:0015629	actin cytoskeleton
Ta_S13110798	0.00697	2.0643	actin-depolymerizing factor 3	GO:0015629	actin cytoskeleton
Ta_S17988648	0.0135	-1.67278	actin-depolymerizing factor 5	GO:0015629	actin cytoskeleton
Ta_S22386374	0.0532	-1.97927	microtubule associated protein family expressed	GO:0009574	preprophase band
Ta_S12956548	0.0289	2.16461	b-cell receptor-associated protein 31-like	GO:0005783	endoplasmic reticulum
Ta_S12971220	0.00557	-1.8489	cytochrome p450 71a1-like	GO:0005783	endoplasmic reticulum
Ta_S13116307	0.0262	1.83981	4 1 protein	GO:0005783	endoplasmic reticulum
Ta_S13152429	0.00165	2.33452	luminal-binding protein	GO:0005788	endoplasmic reticulum lumen
Ta_S15903058	0.0157	-2.80601	er membrane protein complex subunit 10-like	GO:0005783	endoplasmic reticulum
Ta_S26022480	0.0124	-2.31748	extended synaptotagmin-1-like	GO:0005783	endoplasmic reticulum
Ta_S12921862	0.00454	-2.03137	alpha-amylase inhibitor cm16 subunit	GO:0005576	extracellular region
Ta_S12956054	0.036	-2.65294	extracellular ribonuclease le-like	GO:0005576	extracellular region
Ta_S13050026	0.0169	2.01855	expansin-like a1-like	GO:0005576	extracellular region
Ta_S13112231	0.0345	-1.79468	membrane steroid-binding protein 1	GO:0005576	extracellular region
Ta_S13150059	0.0021	-1.86784	heat shock factor-binding protein 1	GO:0044424	intracellular part
Ta_S15881900	0.0329	2.476	40s ribosomal protein s27- partial	GO:0044446	intracellular organelle part
Ta_S15881900	0.0329	2.476	40s ribosomal protein s27- partial	GO:0071944	cell periphery
Ta_S15903572	0.0203	-1.46233	ras-related protein rgp1	GO:0045177	apical part of cell
Ta_S15903572	0.0203	-1.46233	ras-related protein rgp1	GO:0090404	pollen tube tip
Ta_S16222474	0.0286	-3.04892	hypothetical protein F775_52518	GO:0000786	nucleosome
Ta_S17888417	0.00612	-1.52015	salt tolerance-like protein	GO:0005622	intracellular
Ta_S17889180	0.0214	2.33745	large t antigen	GO:0042025	host cell nucleus
Ta_S17899188	0.0191	-1.83177	signal recognition particle 19 kda protein	GO:0005786	signal recognition particle, endoplasmic reticulum targeting
Ta_S17972725	0.0331	1.49225	subtilisin-like protease	GO:0071944	cell periphery
Ta_S17973295	0.00478	-3.55158	large t antigen	GO:0042025	host cell nucleus
Ta_S17978247	0.0543	1.77371	phospholipase a2 homolog 3-like	GO:0005576	extracellular region
Ta_S17981198	0.0454	1.46937	ribosomal l18p l5e family protein	GO:0005576	extracellular region
Ta_S18011934	0.0283	-1.63663	translationally-controlled tumor protein homolog	GO:0090406	pollen tube
Ta_S22387824	0.0201	-1.68001	coiled-coil domain-containing protein 75	GO:0005622	intracellular
Ta_S26025396	0.0376	1.95266	photosystem ıı 10 kda polypeptide	GO:0009654	oxygen evolving complex
Ta_S32429159	0.0461	2.41166	ras-related protein rab11c-like	GO:0005768	endosome
Ta_S32527436	0.00413	2.92124	hydroxymuconic semialdehyde hydrolase	GO:0048196	plant extracellular matrix
Ta_S32582783	0.0375	-1.68962	mannan endo- -beta-mannosidase 1-like	GO:0005576	extracellular region
Ta_S32582783	0.0375	-1.68962	mannan endo- -beta-mannosidase 1-like	GO:0071944	cell periphery
Ta_S32667957	0.0469	-2.53665	e3 ubiquitin-protein ligase upl3-like	GO:0005622	intracellular
Ta_S37747628	0.00953	2.00923	germin-like protein 8-9-like	GO:0031012	extracellular matrix
Ta_S17988649	0.0157	-2.59418	dephospho- kinase domain-containing protein	GO:0005777	peroxisome
Ta_S18006527	0.0056	1.79471	carnitine racemase like protein	GO:0005777	peroxisome
Ta_S24512927	0.0152	2.45788	acyl-coenzyme a thioesterase 13-like	GO:0005777	peroxisome
Ta_S26022120	0.00157	1.53204	cysteine synthase	GO:0005777	peroxisome
Ta_S26027801	0.027	-1.80052	glycine-rich protein	GO:0005778	peroxisomal membrane
Ta_S32622612	0.0292	-1.66704	enoyl- hydratase peroxisomal-like	GO:0005777	peroxisome
Ta_S12921674	0.00548	2.1632	potassium channel akt2 3	GO:0009506	plasmodesma
Ta_S13116307	0.0262	1.83981	4 1 protein	GO:0009506	plasmodesma
Ta_S15903380	0.0227	1.75867	alg-2 interacting protein x-like	GO:0009506	plasmodesma
Ta_S32518390	0.003	3.08576	phosphoglycerate cytosolic-like	GO:0009506	plasmodesma
Ta_S12921674	0.00548	2.1632	potassium channel akt2 3	GO:0009536	plastid
Ta_S12921932	0.0412	-2.56623	thylakoid carrier chloroplastic-like	GO:0009536	plastid
Ta_S12969186	0.0111	1.84191	nodulation receptor kinase-like	GO:0009536	plastid
Ta_S12973082	0.0456	1.68034	plant t31b5-30 protein	GO:0009536	plastid
Ta_S13011896	0.0359	-3.22233	kinesin-like protein kıf22-b	GO:0009536	plastid
Ta_S13111099	0.00624	1.99478	protein chloroplast ımport apparatus 2-like	GO:0009536	plastid
Ta_S13143909	0.0176	1.50402	lipoxygenase chloroplastic-like	GO:0009536	plastid
Ta_S13147310	0.0257	-2.45722	ubiquinol-cytochrome c reductase complex 14 kda protein	GO:0009536	plastid
Ta_S13149515	0.0211	1.87798	60s ribosomal protein l23a	GO:0009536	plastid
Ta_S13151950	0.0497	1.49684	pentatricopeptide repeat-containing protein mitochondrial-like	GO:0009536	plastid
Ta_S13256283	0.0413	-1.48943	amino acid permease	GO:0009536	plastid
Ta_S15880497	0.0472	1.83533	flavin-containing monooxygenase fmo gs-ox-like 3-like	GO:0009536	plastid
Ta_S16189726	0.00849	-2.6089	80 kda mcm3-associated isoform x1	GO:0009536	plastid
Ta_S17898625	0.0538	2.15173	protein notum homolog	GO:0009536	plastid
Ta_S17985340	0.0148	-1.8324	wrky dna binding domain containing expressed	GO:0009536	plastid
Ta_S17986720	0.0479	-2.68666	low qualıty proteın: indole-3-acetaldehyde oxidase-like	GO:0009536	plastid
Ta_S17987620	0.00436	-1.84385	haloacid dehalogenase-like hydrolase domain-containing protein sgpp	GO:0009536	plastid
Ta_S18006254	0.0546	1.59032	probable protein phosphatase 2c 44-like	GO:0009536	plastid
Ta_S18009393	0.0529	-1.9141	saur37 - auxin-responsive saur family member	GO:0009536	plastid
Ta_S18010873	0.0543	2.7413	upf0136 membrane protein at2g26240-like	GO:0009536	plastid
Ta_S22372998	0.0241	-2.7868	enzyme of the cupin superfamily	GO:0009536	plastid
Ta_S22373677	0.0436	-1.79668	e3 ubiquitin-protein ligase march5-like	GO:0009536	plastid
Ta_S22379149	0.00422	1.80901	glycine-rich rna-binding protein mitochondrial-like	GO:0009536	plastid
Ta_S22381097	0.0198	-2.4669	otu domain-containing protein ddb_g0284757-like	GO:0009536	plastid
Ta_S22386374	0.0532	-1.97927	microtubule associated protein family expressed	GO:0009536	plastid
Ta_S24513637	0.0282	1.49344	acid phosphatase	GO:0009536	plastid
Ta_S26020296	0.0162	1.83669	tho complex subunit 4-like	GO:0009536	plastid
Ta_S26021345	0.0218	2.27832	dna repair protein reca homolog chloroplastic-like	GO:0009536	plastid
Ta_S26025396	0.0376	1.95266	photosystem ıı 10 kda polypeptide	GO:0009536	plastid
Ta_S26026433	0.0374	-1.88254	fasciclin-like arabinogalactan protein 11-like	GO:0009536	plastid
Ta_S26026954	0.0209	-1.8546	aconitate cytoplasmic	GO:0009536	plastid
Ta_S32545418	0.0525	1.49415	dihydroneopterin aldolase	GO:0009536	plastid
Ta_S32573424	0.0491	-1.59784	hypothetical protein TRIUR3_05758	GO:0009536	plastid
Ta_S32625305	0.0305	-2.94855	l-galactono- -lactone dehydrogenase mitochondrial-like	GO:0009536	plastid
Ta_S32732903	0.0523	2.10572	sorting nexin 2b-like	GO:0009536	plastid
Ta_S33259669	0.0383	-2.26352	ap2 erf and b3 domain-containing protein	GO:0009536	plastid
Ta_S12969820	0.0185	-2.13629	60s ribosomal protein l37	GO:0005840	ribosome
Ta_S13149515	0.0211	1.87798	60s ribosomal protein l23a	GO:0022626	cytosolic ribosome
Ta_S13209615	0.0294	2.66357	40s ribosomal protein s15	GO:0015935	small ribosomal subunit
Ta_S15881900	0.0329	2.476	40s ribosomal protein s27- partial	GO:0022626	cytosolic ribosome
Ta_S15902665	0.0473	1.64347	40s ribosomal protein s9	GO:0015935	small ribosomal subunit
Ta_S15902665	0.0473	1.64347	40s ribosomal protein s9	GO:0022626	cytosolic ribosome
Ta_S15903241	0.00801	-1.78141	60s ribosomal protein l7-1	GO:0022625	cytosolic large ribosomal subunit
Ta_S16058271	0.0145	-1.50745	tpa: aminomethyltransferase	GO:0022626	cytosolic ribosome
Ta_S17888674	0.0226	2.03382	fructose-bisphosphate chloroplast expressed	GO:0022626	cytosolic ribosome
Ta_S17976147	0.0194	1.46181	30s ribosomal protein s18	GO:0005840	ribosome
Ta_S22389550	0.0191	1.96405	40s ribosomal protein s28	GO:0022627	cytosolic small ribosomal subunit
Ta_S24623100	0.0161	1.6653	40s ribosomal protein s9-2-like	GO:0015935	small ribosomal subunit
Ta_S24623100	0.0161	1.6653	40s ribosomal protein s9-2-like	GO:0022626	cytosolic ribosome
Ta_S26020828	0.0407	-1.69425	ribosome-binding factor chloroplastic-like	GO:0005840	ribosome
Ta_S26027145	0.0259	2.87292	50s ribosomal protein l4	GO:0015934	large ribosomal subunit
Ta_S32522066	0.0373	-3.0655	ribosomal rna processing protein 1 homolog b-like	GO:0030688	preribosome, small subunit precursor
Ta_S32692014	0.0356	2.57202	39s ribosomal protein mitochondrial-like	GO:0005761	mitochondrial ribosome
Ta_S32708806	0.0361	-2.67304	ubiquitin-60s ribosomal protein l40-like	GO:0022625	cytosolic large ribosomal subunit
Ta_S12923172	0.0517	2.07557	beta- insoluble isoenzyme	GO:0005773	vacuole
Ta_S13112726	0.0454	2.80146	serine carboxypeptidase 2	GO:0005773	vacuole
Ta_S13147310	0.0257	-2.45722	ubiquinol-cytochrome c reductase complex 14 kda protein	GO:0005774	vacuolar membrane
Ta_S13152429	0.00165	2.33452	luminal-binding protein	GO:0005773	vacuole
Ta_S15880497	0.0472	1.83533	flavin-containing monooxygenase fmo gs-ox-like 3-like	GO:0005773	vacuole
Ta_S15903058	0.0157	-2.80601	er membrane protein complex subunit 10-like	GO:0005774	vacuolar membrane
Ta_S15903241	0.00801	-1.78141	60s ribosomal protein l7-1	GO:0005773	vacuole
Ta_S16202415	0.0186	2.07932	plasma membrane intrinsic protein	GO:0005773	vacuole
Ta_S17985508	0.0335	1.48742	aspartyl aminopeptidase	GO:0005774	vacuolar membrane
Ta_S17988649	0.0157	-2.59418	dephospho- kinase domain-containing protein	GO:0005773	vacuole
Ta_S17988834	0.0509	2.16234	vacuolar protein sorting-associated protein 11 homolog	GO:0009705	plant-type vacuole membrane
Ta_S22366915	0.00979	-3.18308	chloride channel	GO:0009705	plant-type vacuole membrane
Ta_S26020959	0.025	1.69821	psbb mrna maturation factor chloroplastic-like	GO:0005774	vacuolar membrane
Ta_S26028447	0.0372	-2.85361	f1f0-atpase inhibitor protein	GO:0005773	vacuole
Ta_S32518390	0.003	3.08576	phosphoglycerate cytosolic-like	GO:0005774	vacuolar membrane
Ta_S15903572	0.0203	-1.46233	ras-related protein rgp1	GO:0070382	exocytic vesicle
protein complex
Ta_S13031761	0.0224	-3.81063	ap-2 complex subunit mu-like	GO:0030118	clathrin coat
Ta_S13011896	0.0359	-3.22233	kinesin-like protein kıf22-b	GO:0005875	microtubule associated complex
Ta_S13144487	0.0464	-2.79873	elongation factor 1-beta	GO:0005853	eukaryotic translation elongation factor 1 complex
Ta_S17898272	0.0379	-2.73669	dead-box atp-dependent rna helicase 2	GO:0035145	exon-exon junction complex
Ta_S15824202	0.0427	-2.40636	predicted protein	GO:0043189	H4/H2A histone acetyltransferase complex
Ta_S17888121	0.0306	-2.21611	26s proteasome non-atpase regulatory subunit 4-like	GO:0008540	proteasome regulatory particle, base subcomplex
Ta_S17984081	0.0242	-1.86984	heterogeneous nuclearribonucleoprotein a2	GO:0030529	ribonucleoprotein complex
Ta_S17987581	0.0428	-1.85393	dna-directed rna polymerases ıı and ıv subunit 5a-like	GO:0000418	DNA-directed RNA polymerase IV complex
Ta_S17987581	0.0428	-1.85393	dna-directed rna polymerases ıı and ıv subunit 5a-like	GO:0005665	DNA-directed RNA polymerase II, core complex
Ta_S13144045	0.0112	-1.77696	pyrophosphate--fructose 6-phosphate 1-phosphotransferase subunit alpha-like	GO:0005945	6-phosphofructokinase complex
Ta_S26027806	0.0411	-1.71907	glutaredoxin family protein	GO:0005884	actin filament
Ta_S22388403	0.029	-1.61399	kinesin-related protein 11 isoform x1	GO:0005871	kinesin complex
Ta_S22388403	0.029	-1.61399	kinesin-related protein 11 isoform x1	GO:0005874	microtubule
Ta_S17988069	0.025	1.45475	minichromosome maintenance protein	GO:0042555	MCM complex
Ta_S37823675	0.0398	1.5157	hypothetical protein F775_31583	GO:0032777	Piccolo NuA4 histone acetyltransferase complex
Ta_S12873282	0.036	1.62038	u-box domain-containing protein 45-like	GO:0000151	ubiquitin ligase complex
Ta_S17890113	0.0485	1.79937	eukaryotic translation initiation factor 3 subunit d	GO:0005852	eukaryotic translation initiation factor 3 complex
Ta_S17890113	0.0485	1.79937	eukaryotic translation initiation factor 3 subunit d	GO:0016282	eukaryotic 43S preinitiation complex
Ta_S17890113	0.0485	1.79937	eukaryotic translation initiation factor 3 subunit d	GO:0033290	eukaryotic 48S preinitiation complex
Ta_S31826676	0.0331	1.99357	e2f transcription factor-like e2fe-like	GO:0005667	transcription factor complex
Ta_S17897963	0.0329	2.56757	26s protease regulatory subunit 7	GO:0008540	proteasome regulatory particle, base subcomplex
Ta_S18006292	0.0543	2.94153	ubiquitin-conjugating enzyme e2 variant 1	GO:0031372	UBC13-MMS2 complex
MOLECULAR FUNCTION
binding
Ta_S12893367	0.0303	-2.38024	transcriptional activator myb-like	GO:0003682	chromatin binding
Ta_S12906382	0.0411	3.01032	phenylalanyl-trna synthetase alpha chain	GO:0005524	ATP binding
Ta_S12907043	0.0412	-1.90645	abc transporter g family member 11-like	GO:0005524	ATP binding
Ta_S12914973	0.0517	2.72758	leucoanthocyanidin reductase	GO:0050662	coenzyme binding
Ta_S12922874	0.0286	-1.52968	b chain angstroms resolution structure analysis of two refined n- acetylneuraminyllactose-wheat germ agglutinin ısolectin complexes	GO:0008061	chitin binding
Ta_S12969186	0.0111	1.84191	nodulation receptor kinase-like	GO:0005524	ATP binding
Ta_S12971220	0.00557	-1.8489	cytochrome p450 71a1-like	GO:0020037	heme binding
Ta_S13032400	0.0274	-2.32915	cytochrome p450	GO:0020037	heme binding
Ta_S13058204	0.0107	2.81019	probably inactive leucine-rich repeat receptor-like protein kinase at5g48380-like	GO:0005524	ATP binding
Ta_S13110700	0.0372	-1.80265	a chain structure-based design of pyrazolo	GO:0005524	ATP binding
Ta_S13112154	0.00243	1.62767	delta-1-pyrroline-5-carboxylate synthase-like	GO:0005524	ATP binding
Ta_S13112231	0.0345	-1.79468	membrane steroid-binding protein 1	GO:0020037	heme binding
Ta_S13112493	0.0181	1.62425	s-adenosylmethionine synthetase 2	GO:0005524	ATP binding
Ta_S13144045	0.0112	-1.77696	pyrophosphate--fructose 6-phosphate 1-phosphotransferase subunit alpha-like	GO:0005524	ATP binding
Ta_S13147836	0.0215	-1.92419	serine threonine-protein kinase ht1-like	GO:0005524	ATP binding
Ta_S13152429	0.00165	2.33452	luminal-binding protein	GO:0005524	ATP binding
Ta_S15903213	0.00278	-2.36285	dead-box atp-dependent rna helicase 56-like	GO:0005524	ATP binding
Ta_S15903572	0.0203	-1.46233	ras-related protein rgp1	GO:0005525	GTP binding
Ta_S16057964	0.014	-2.35121	arginyl-trna--protein transferase 1-like	GO:0005524	ATP binding
Ta_S16057964	0.014	-2.35121	arginyl-trna--protein transferase 1-like	GO:2001070	starch binding
Ta_S16209202	0.0537	1.5518	pleiotropic drug resistance protein 3-like	GO:0005524	ATP binding
Ta_S16256800	0.0463	4.04067	dna topoisomerase expressed	GO:0005488	binding
Ta_S17889180	0.0214	2.33745	large t antigen	GO:0005524	ATP binding
Ta_S17896892	0.0386	-1.50697	serine threonine-protein kinase rio2	GO:0005524	ATP binding
Ta_S17897963	0.0329	2.56757	26s protease regulatory subunit 7	GO:0005524	ATP binding
Ta_S17898272	0.0379	-2.73669	dead-box atp-dependent rna helicase 2	GO:0005524	ATP binding
Ta_S17973295	0.00478	-3.55158	large t antigen	GO:0005524	ATP binding
Ta_S17985162	0.00393	-1.47264	serine threonine-protein kinase rıo1	GO:0005524	ATP binding
Ta_S17986720	0.0479	-2.68666	low qualıty proteın: indole-3-acetaldehyde oxidase-like	GO:0051537	2 iron, 2 sulfur cluster binding
Ta_S17988069	0.025	1.45475	minichromosome maintenance protein	GO:0005524	ATP binding
Ta_S17988649	0.0157	-2.59418	dephospho- kinase domain-containing protein	GO:0005524	ATP binding
Ta_S17988682	0.0308	0.0308	atp binding protein	GO:0005524	ATP binding
Ta_S18007015	0.0379	-1.53613	hat family dimerisation domain containing expressed	GO:0005488	binding
Ta_S18349038	0.0315	2.46121	s-acyltransferase tıp1	GO:0000035	acyl binding
Ta_S22364619	0.0162	2.22721	probable receptor-like protein kinase at1g33260-like	GO:0005524	ATP binding
Ta_S22381240	0.028	-2.50518	cbl-interacting protein kinase 29	GO:0005524	ATP binding
Ta_S22383726	0.0214	-1.57341	homolog subfamily c member 2	GO:0003682	chromatin binding
Ta_S22388403	0.029	-1.61399	kinesin-related protein 11 isoform x1	GO:0005524	ATP binding
Ta_S22388986	0.0209	1.46445	cytochrome p450 71a1	GO:0020037	heme binding
Ta_S24513635	0.0265	-2.8878	transmembrane protein 120 homolog isoform x1	GO:0003682	chromatin binding
Ta_S24623094	0.0334	-1.5027	ultraviolet-b receptor uvr8-like	GO:0003682	chromatin binding
Ta_S26020828	0.0407	-1.69425	ribosome-binding factor chloroplastic-like	GO:0005524	ATP binding
Ta_S26021345	0.0218	2.27832	dna repair protein reca homolog chloroplastic-like	GO:0005524	ATP binding
Ta_S26026058	0.0376	1.95266	ferredoxin- chloroplastic-like	GO:0051537	2 iron, 2 sulfur cluster binding
Ta_S26026342	0.0194	1.73125	eukaryotic translation initiation factor 5a-2-like	GO:0043022	ribosome binding
Ta_S26026954	0.0209	-1.8546	aconitate cytoplasmic	GO:0051539	4 iron, 4 sulfur cluster binding
Ta_S26027866	0.03	-2.07651	serine threonine-protein kinase ht1	GO:0005524	ATP binding
Ta_S26028683	0.0297	-1.99011	rust resistance kinase lr10	GO:0005524	ATP binding
Ta_S26028861	0.0382	-2.64562	myb dna-binding domain superfamily protein	GO:0003682	chromatin binding
Ta_S26028907	0.0299	2.03871	dna helicase ıno80-like	GO:0005524	ATP binding
Ta_S26028985	0.0437	-2.52627	map kinase kinase	GO:0005524	ATP binding
Ta_S32429159	0.0461	2.41166	ras-related protein rab11c-like	GO:0005525	GTP binding
Ta_S32518390	0.003	3.08576	phosphoglycerate cytosolic-like	GO:0005524	ATP binding
Ta_S32570246	0.00443	3.26898	agamous-like mads-box protein agl80	GO:0005488	binding
Ta_S32605597	0.0312	-2.29001	cinnamyl alcohol dehydrogenase 5	GO:0051536	iron-sulfur cluster binding
Ta_S32606824	0.0463	-1.68323	peroxidase 4-like	GO:0020037	heme binding
Ta_S32674684	0.0427	3.05904	PREDICTED: uncharacterized protein LOC100830007	GO:0005524	ATP binding
Ta_S32686707	0.0173	-2.07988	eukaryotic translation initiation factor 5b-like	GO:0005525	GTP binding
Ta_S32690899	0.0306	-3.13441	disease resistance protein rpm1	GO:0043531	ADP binding
Ta_S32699930	0.0366	-1.70687	transposon expressed	GO:0005488	binding
hydrolase activity
Ta_S12907043	0.0412	-1.90645	abc transporter g family member 11-like	GO:0016887	ATPase activity
Ta_S12923172	0.0517	2.07557	beta- insoluble isoenzyme	GO:0004575	sucrose alpha-glucosidase activity
Ta_S12923172	0.0517	2.07557	beta- insoluble isoenzyme	GO:0031219	levanase activity
Ta_S12923172	0.0517	2.07557	beta- insoluble isoenzyme	GO:0051670	inulinase activity
Ta_S12956054	0.036	-2.65294	extracellular ribonuclease le-like	GO:0033897	ribonuclease T2 activity
Ta_S12956117	0.0104	-3.31779	probable cytokinin riboside 5 -monophosphate phosphoribohydrolase logl10-like	GO:0016799	hydrolase activity, hydrolyzing N-glycosyl compounds
Ta_S13043674	0.0111	2.26833	serine carboxypeptidase-like 17	GO:0004185	serine-type carboxypeptidase activity
Ta_S13112726	0.0454	2.80146	serine carboxypeptidase 2	GO:0004185	serine-type carboxypeptidase activity
Ta_S13113615	0.0405	2.51221	exonuclease 1	GO:0004527	exonuclease activity
Ta_S13118730	0.0224	-1.86628	alpha beta fold family expressed	GO:0016787	hydrolase activity
Ta_S13222257	0.0378	2.27728	cell wall-associated hydrolase	GO:0016787	hydrolase activity
Ta_S13271607	0.0123	-2.41742	pdease_ıı-domain-containing protein	GO:0004115	3',5'-cyclic-AMP phosphodiesterase activity
Ta_S15880319	0.0307	1.53547	chitinase 8	GO:0004568	chitinase activity
Ta_S15903213	0.00278	-2.36285	dead-box atp-dependent rna helicase 56-like	GO:0008026	ATP-dependent helicase activity
Ta_S15903519	0.00146	-2.1017	arsenate reductase -like	GO:0004725	protein tyrosine phosphatase activity
Ta_S15903572	0.0203	-1.46233	ras-related protein rgp1	GO:0016787	hydrolase activity
Ta_S16058494	0.0398	-1.48493	riboflavin biosynthesis	GO:0008835	diaminohydroxyphosphoribosylaminopyrimidine deaminase activity
Ta_S16203219	0.0021	1.99203	glycoside hydrolase family 18 protein	GO:0016787	hydrolase activity
Ta_S16209202	0.0537	1.5518	pleiotropic drug resistance protein 3-like	GO:0016887	ATPase activity
Ta_S16266634	0.012	-1.50767	invertase inhibitor	GO:0030599	pectinesterase activity
Ta_S17889180	0.0214	2.33745	large t antigen	GO:0004386	helicase activity
Ta_S17889420	0.0352	1.46966	nuclease s1	GO:0004519	endonuclease activity
Ta_S17897963	0.0329	2.56757	26s protease regulatory subunit 7	GO:0008233	peptidase activity
Ta_S17897963	0.0329	2.56757	26s protease regulatory subunit 7	GO:0016887	ATPase activity
Ta_S17898272	0.0379	-2.73669	dead-box atp-dependent rna helicase 2	GO:0008026	ATP-dependent helicase activity
Ta_S17972725	0.0331	1.49225	subtilisin-like protease	GO:0004252	serine-type endopeptidase activity
Ta_S17973295	0.00478	-3.55158	large t antigen	GO:0004386	helicase activity
Ta_S17978247	0.0543	1.77371	phospholipase a2 homolog 3-like	GO:0004623	phospholipase A2 activity
Ta_S17985157	0.0146	-1.60109	subtilisin-like protease sdd1-like	GO:0004252	serine-type endopeptidase activity
Ta_S17985508	0.0335	1.48742	aspartyl aminopeptidase	GO:0004177	aminopeptidase activity
Ta_S17985508	0.0335	1.48742	aspartyl aminopeptidase	GO:0008237	metallopeptidase activity
Ta_S17987620	0.00436	-1.84385	haloacid dehalogenase-like hydrolase domain-containing protein sgpp	GO:0016787	hydrolase activity
Ta_S17988014	0.0176	2.34801	endo- -beta-d-glucanase-like	GO:0016787	hydrolase activity
Ta_S17988069	0.025	1.45475	minichromosome maintenance protein	GO:0008094	DNA-dependent ATPase activity
Ta_S17989081	0.00505	1.5957	aspartic proteinase nepenthesin-2	GO:0004190	aspartic-type endopeptidase activity
Ta_S18006254	0.0546	1.59032	probable protein phosphatase 2c 44-like	GO:0004721	phosphoprotein phosphatase activity
Ta_S22365125	0.0146	-2.15375	sn1-specific diacylglycerol lipase alpha	GO:0004806	triglyceride lipase activity
Ta_S22365390	0.0483	2.43876	methionine aminopeptidase chloroplastic mitochondrial-like	GO:0004177	aminopeptidase activity
Ta_S22365390	0.0483	2.43876	methionine aminopeptidase chloroplastic mitochondrial-like	GO:0008235	metalloexopeptidase activity
Ta_S22380380	0.0253	2.81688	subtilisin-like protease sdd1-like	GO:0004252	serine-type endopeptidase activity
Ta_S22382671	0.0246	3.30137	protein	GO:0004190	aspartic-type endopeptidase activity
Ta_S22388403	0.029	-1.61399	kinesin-related protein 11 isoform x1	GO:0003777	microtubule motor activity
Ta_S24513637	0.0282	1.49344	acid phosphatase	GO:0003993	acid phosphatase activity
Ta_S26021345	0.0218	2.27832	dna repair protein reca homolog chloroplastic-like	GO:0008094	DNA-dependent ATPase activity
Ta_S26024865	0.0386	1.49765	14 kda proline-rich	GO:0008233	peptidase activity
Ta_S26026954	0.0209	-1.8546	aconitate cytoplasmic	GO:0003994	aconitate hydratase activity
Ta_S26027709	0.0529	1.73021	chitinase-like protein 1-like	GO:0004568	chitinase activity
Ta_S26027765	0.0391	-2.17929	gdsl esterase lipase apg-like	GO:0016788	hydrolase activity, acting on ester bonds
Ta_S26027910	0.0448	-2.04608	aspartic proteinase nepenthesin-2	GO:0004190	aspartic-type endopeptidase activity
Ta_S26028907	0.0299	2.03871	dna helicase ıno80-like	GO:0004386	helicase activity
Ta_S26029046	0.0149	2.94225	serine threonine-protein phosphatase pp1	GO:0004721	phosphoprotein phosphatase activity
Ta_S26655644	0.0259	-1.45534	aspartic proteinase	GO:0004190	aspartic-type endopeptidase activity
Ta_S32527436	0.00413	2.92124	hydroxymuconic semialdehyde hydrolase	GO:0016787	hydrolase activity
Ta_S32571536	0.0249	1.53042	probable beta-d-xylosidase 2-like	GO:0004553	hydrolase activity, hydrolyzing O-glycosyl compounds
Ta_S32574498	0.0378	-1.69617	gdsl esterase lipase at4g10955-like	GO:0004806	triglyceride lipase activity
Ta_S32582783	0.0375	-1.68962	mannan endo- -beta-mannosidase 1-like	GO:0016985	mannan endo-1,4-beta-mannosidase activity
Ta_S32589564	0.0356	1.60376	pectinesterase 11	GO:0004091	carboxylesterase activity
Ta_S32589564	0.0356	1.60376	pectinesterase 11	GO:0030599	pectinesterase activity
Ta_S32589564	0.0356	1.60376	pectinesterase 11	GO:0045330	aspartyl esterase activity
Ta_S32675820	0.0172	-2.18735	probable galactinol--sucrose galactosyltransferase 2-like	GO:0016787	hydrolase activity
Ta_S32678638	0.028	2.92191	dual specificity protein phosphatase 4	GO:0008330	protein tyrosine/threonine phosphatase activity
Ta_S32678638	0.028	2.92191	dual specificity protein phosphatase 4	GO:0017017	MAP kinase tyrosine/serine/threonine phosphatase activity
Ta_S32686707	0.0173	-2.07988	eukaryotic translation initiation factor 5b-like	GO:0003924	GTPase activity
Ta_S32704565	0.0254	3.39626	glucan endo- -beta-glucosidase 13-like	GO:0016787	hydrolase activity
Ta_S37760472	0.0135	-2.88015	ubiquitin carboxyl-terminal hydrolase isozyme l5-like isoform x1	GO:0004221	ubiquitin thiolesterase activity
Ta_S37760472	0.0135	-2.88015	ubiquitin carboxyl-terminal hydrolase isozyme l5-like isoform x1	GO:0008242	omega peptidase activity
ion binding
Ta_S12948470	0.0368	-1.84332	tnf receptor-associated factor 5	GO:0008270	zinc ion binding
Ta_S12956888	0.0287	1.55945	laccase-12 13-like	GO:0005507	copper ion binding
Ta_S12969820	0.0185	-2.13629	60s ribosomal protein l37	GO:0046872	metal ion binding
Ta_S12971220	0.00557	-1.8489	cytochrome p450 71a1-like	GO:0005506	iron ion binding
Ta_S12990449	0.0331	-3.66191	zinc finger protein magpıe	GO:0046872	metal ion binding
Ta_S13022678	0.0284	2.13702	copper transport protein atox1	GO:0046872	metal ion binding
Ta_S13032400	0.0274	-2.32915	cytochrome p450	GO:0005506	iron ion binding
Ta_S13112176	0.0166	-1.92418	beta-cyanoalanine synthase	GO:0005507	copper ion binding
Ta_S13112176	0.0166	-1.92418	beta-cyanoalanine synthase	GO:0030170	pyridoxal phosphate binding
Ta_S13112493	0.0181	1.62425	s-adenosylmethionine synthetase 2	GO:0046872	metal ion binding
Ta_S13128471	0.00853	3.58462	cytochrome p450 89a2	GO:0046872	metal ion binding
Ta_S13132845	0.00457	-3.45999	rıng zinc finger domain superfamily protein	GO:0008270	zinc ion binding
Ta_S13143909	0.0176	1.50402	lipoxygenase chloroplastic-like	GO:0005506	iron ion binding
Ta_S13227773	0.0282	1.66474	gibberellin 20 oxidase 2-like isoform x1	GO:0005506	iron ion binding
Ta_S15824050	0.0398	2.86722	carbonic anhydrase	GO:0008270	zinc ion binding
Ta_S15902919	0.014	3.1089	zinc finger a20 and an1 domains-containing protein	GO:0008270	zinc ion binding
Ta_S15903342	0.0529	2.91247	phd finger protein	GO:0008270	zinc ion binding
Ta_S16058297	0.0541	1.96546	probable calcium-binding protein cml41-like	GO:0005509	calcium ion binding
Ta_S16058494	0.0398	-1.48493	riboflavin biosynthesis	GO:0008270	zinc ion binding
Ta_S16201253	0.00144	-3.04576	1-aminocyclopropane-1-carboxylate oxidase-1-like protein	GO:0005506	iron ion binding
Ta_S17888121	0.0306	-2.21611	26s proteasome non-atpase regulatory subunit 4-like	GO:0008270	zinc ion binding
Ta_S17888194	0.043	-1.73779	cbs domain containing expressed	GO:0050897	cobalt ion binding
Ta_S17888417	0.00612	-1.52015	salt tolerance-like protein	GO:0008270	zinc ion binding
Ta_S17889180	0.0214	2.33745	large t antigen	GO:0046872	metal ion binding
Ta_S17973295	0.00478	-3.55158	large t antigen	GO:0046872	metal ion binding
Ta_S17978247	0.0543	1.77371	phospholipase a2 homolog 3-like	GO:0046872	metal ion binding
Ta_S17985508	0.0335	1.48742	aspartyl aminopeptidase	GO:0008270	zinc ion binding
Ta_S17986184	0.0434	-1.55911	oberon-like protein	GO:0008270	zinc ion binding
Ta_S17986296	0.008	-2.47174	glycine-rich rna-binding protein grp1a-like isoform x1	GO:0008270	zinc ion binding
Ta_S17986720	0.0479	-2.68666	low qualıty proteın: indole-3-acetaldehyde oxidase-like	GO:0005506	iron ion binding
Ta_S17988834	0.0509	2.16234	vacuolar protein sorting-associated protein 11 homolog	GO:0008270	zinc ion binding
Ta_S17988930	0.0121	2.0151	transcription elongation factor a protein 2	GO:0008270	zinc ion binding
Ta_S18006254	0.0546	1.59032	probable protein phosphatase 2c 44-like	GO:0046872	metal ion binding
Ta_S18349038	0.0315	2.46121	s-acyltransferase tıp1	GO:0008270	zinc ion binding
Ta_S22365390	0.0483	2.43876	methionine aminopeptidase chloroplastic mitochondrial-like	GO:0046872	metal ion binding
Ta_S22366343	0.0202	-1.48187	e3 ubiquitin-protein ligase atl31-like	GO:0008270	zinc ion binding
Ta_S22373677	0.0436	-1.79668	e3 ubiquitin-protein ligase march5-like	GO:0008270	zinc ion binding
Ta_S22388986	0.0209	1.46445	cytochrome p450 71a1	GO:0005506	iron ion binding
Ta_S26022953	0.0217	1.79884	e3 ubiquitin ligase bıg brother-like	GO:0008270	zinc ion binding
Ta_S26023305	0.0475	-1.64302	histone-lysine n-methyltransferase ashh2-like isoform x1	GO:0008270	zinc ion binding
Ta_S26026058	0.0376	1.95266	ferredoxin- chloroplastic-like	GO:0046872	metal ion binding
Ta_S26026954	0.0209	-1.8546	aconitate cytoplasmic	GO:0046872	metal ion binding
Ta_S26028447	0.0372	-2.85361	f1f0-atpase inhibitor protein	GO:0005507	copper ion binding
Ta_S32605597	0.0312	-2.29001	cinnamyl alcohol dehydrogenase 5	GO:0008270	zinc ion binding
Ta_S32606824	0.0463	-1.68323	peroxidase 4-like	GO:0046872	metal ion binding
Ta_S32656484	0.0243	-1.63239	histone acetyltransferase hac-like protein 3	GO:0008270	zinc ion binding
Ta_S32688293	0.0192	2.83343	hypothetical protein TRIUR3_09188	GO:0046872	metal ion binding
Ta_S37747628	0.00953	2.00923	germin-like protein 8-9-like	GO:0030145	manganese ion binding
Ta_S37789608	0.0132	1.5359	gata transcription factor 9	GO:0008270	zinc ion binding
nucleic acid binding
Ta_S12969820	0.0185	-2.13629	60s ribosomal protein l37	GO:0019843	rRNA binding
Ta_S15902665	0.0473	1.64347	40s ribosomal protein s9	GO:0019843	rRNA binding
Ta_S24623100	0.0161	1.6653	40s ribosomal protein s9-2-like	GO:0019843	rRNA binding
Ta_S12893367	0.0303	-2.38024	transcriptional activator myb-like	GO:0003677	DNA binding
Ta_S12906382	0.0411	3.01032	phenylalanyl-trna synthetase alpha chain	GO:0000049	tRNA binding
Ta_S12938289	0.000363	2.14906	demeter-like protein 2	GO:0003677	DNA binding
Ta_S12956054	0.036	-2.65294	extracellular ribonuclease le-like	GO:0003723	RNA binding
Ta_S12990449	0.0331	-3.66191	zinc finger protein magpıe	GO:0003676	nucleic acid binding
Ta_S13112037	0.011	-4.668	ap2 erebp transcription factor superfamily protein	GO:0003677	DNA binding
Ta_S13113615	0.0405	2.51221	exonuclease 1	GO:0003677	DNA binding
Ta_S13140558	0.0245	1.84598	retrotransposon unclassified	GO:0003676	nucleic acid binding
Ta_S13144487	0.0464	-2.79873	elongation factor 1-beta	GO:0003746	translation elongation factor activity
Ta_S13149515	0.0211	1.87798	60s ribosomal protein l23a	GO:0003723	RNA binding
Ta_S13209615	0.0294	2.66357	40s ribosomal protein s15	GO:0003723	RNA binding
Ta_S13240304	0.0197	-3.05473	dna-binding protein s1fa	GO:0003677	DNA binding
Ta_S15902919	0.014	3.1089	zinc finger a20 and an1 domains-containing protein	GO:0003677	DNA binding
Ta_S15903213	0.00278	-2.36285	dead-box atp-dependent rna helicase 56-like	GO:0003723	RNA binding
Ta_S16222474	0.0286	-3.04892	hypothetical protein F775_52518	GO:0003677	DNA binding
Ta_S16223318	0.0152	-3.35334	ac transposase	GO:0003677	DNA binding
Ta_S16465825	0.00762	-2.64283	mads box-like protein	GO:0003677	DNA binding
Ta_S17889180	0.0214	2.33745	large t antigen	GO:0003688	DNA replication origin binding
Ta_S17889420	0.0352	1.46966	nuclease s1	GO:0003676	nucleic acid binding
Ta_S17890113	0.0485	1.79937	eukaryotic translation initiation factor 3 subunit d	GO:0003743	translation initiation factor activity
Ta_S17898272	0.0379	-2.73669	dead-box atp-dependent rna helicase 2	GO:0003743	translation initiation factor activity
Ta_S17899188	0.0191	-1.83177	signal recognition particle 19 kda protein	GO:0008312	7S RNA binding
Ta_S17973295	0.00478	-3.55158	large t antigen	GO:0003688	DNA replication origin binding
Ta_S17984081	0.0242	-1.86984	heterogeneous nuclearribonucleoprotein a2	GO:0003723	RNA binding
Ta_S17985340	0.0148	-1.8324	wrky dna binding domain containing expressed	GO:0043565	sequence-specific DNA binding
Ta_S17986296	0.008	-2.47174	glycine-rich rna-binding protein grp1a-like isoform x1	GO:0003676	nucleic acid binding
Ta_S17987581	0.0428	-1.85393	dna-directed rna polymerases ıı and ıv subunit 5a-like	GO:0003677	DNA binding
Ta_S17988069	0.025	1.45475	minichromosome maintenance protein	GO:0003677	DNA binding
Ta_S17988069	0.025	1.45475	minichromosome maintenance protein	GO:0003678	DNA helicase activity
Ta_S17988930	0.0121	2.0151	transcription elongation factor a protein 2	GO:0003677	DNA binding
Ta_S17989081	0.00505	1.5957	aspartic proteinase nepenthesin-2	GO:0003677	DNA binding
Ta_S18006292	0.0543	2.94153	ubiquitin-conjugating enzyme e2 variant 1	GO:0003677	DNA binding
Ta_S18009399	0.0151	-1.57966	susceptibility homeodomain transcription factor	GO:0003677	DNA binding
Ta_S19137951	0.0212	-1.73045	pıstıllata-like mads-box transcription factor	GO:0003677	DNA binding
Ta_S22378672	0.0293	1.91777	c-repeat binding factor 9	GO:0003677	DNA binding
Ta_S22379149	0.00422	1.80901	glycine-rich rna-binding protein mitochondrial-like	GO:0003676	nucleic acid binding
Ta_S22383726	0.0214	-1.57341	homolog subfamily c member 2	GO:0003677	DNA binding
Ta_S22385636	0.0159	-2.49924	unnamed protein product	GO:0003723	RNA binding
Ta_S22387824	0.0201	-1.68001	coiled-coil domain-containing protein 75	GO:0003676	nucleic acid binding
Ta_S22389423	0.0274	2.08094	bel1-like homeodomain protein 1	GO:0043565	sequence-specific DNA binding
Ta_S22389913	0.0407	-1.94587	helix-loop-helix dna-binding domain containing expressed	GO:0003677	DNA binding
Ta_S24513635	0.0265	-2.8878	transmembrane protein 120 homolog isoform x1	GO:0003677	DNA binding
Ta_S26020296	0.0162	1.83669	tho complex subunit 4-like	GO:0003676	nucleic acid binding
Ta_S26020556	0.0378	-1.87506	pumilio-like protein chloroplastic	GO:0003723	RNA binding
Ta_S26021345	0.0218	2.27832	dna repair protein reca homolog chloroplastic-like	GO:0003697	single-stranded DNA binding
Ta_S26022970	0.021	1.504	rna polymerase-associated protein rtf1-like protein	GO:0003677	DNA binding
Ta_S26026342	0.0194	1.73125	eukaryotic translation initiation factor 5a-2-like	GO:0003743	translation initiation factor activity
Ta_S26026342	0.0194	1.73125	eukaryotic translation initiation factor 5a-2-like	GO:0003746	translation elongation factor activity
Ta_S26026491	0.0375	-1.60778	homeobox-leucine zipper protein hox6-like	GO:0000976	transcription regulatory region sequence-specific DNA binding
Ta_S26028451	0.0161	-2.40097	reticulon-like protein b2-like	GO:0003676	nucleic acid binding
Ta_S26028530	0.0303	1.96407	nac domain-containing protein 90-like	GO:0003677	DNA binding
Ta_S26028861	0.0382	-2.64562	myb dna-binding domain superfamily protein	GO:0003677	DNA binding
Ta_S26028907	0.0299	2.03871	dna helicase ıno80-like	GO:0003677	DNA binding
Ta_S31826676	0.0331	1.99357	e2f transcription factor-like e2fe-like	GO:0003677	DNA binding
Ta_S32636623	0.0304	-2.59994	auxin response factor 7a	GO:0003677	DNA binding
Ta_S32656484	0.0243	-1.63239	histone acetyltransferase hac-like protein 3	GO:0003677	DNA binding
Ta_S32673435	0.0267	-1.61113	auxin-induced protein 5ng4	GO:0003677	DNA binding
Ta_S32686707	0.0173	-2.07988	eukaryotic translation initiation factor 5b-like	GO:0003743	translation initiation factor activity
Ta_S33259582	0.0301	2.12578	ap2-erebp transcription partial	GO:0003677	DNA binding
Ta_S33259669	0.0383	-2.26352	ap2 erf and b3 domain-containing protein	GO:0003677	DNA binding
Ta_S37780482	0.0312	-1.53798	trna guanosine-2 -o-methyltransferase trm11-like protein	GO:0003676	nucleic acid binding
Ta_S37789608	0.0132	1.5359	gata transcription factor 9	GO:0043565	sequence-specific DNA binding
others
Ta_S12967102	0.00162	-1.75123	mitochondrial substrate carrier family protein b-like	GO:0004601	peroxidase activity
Ta_S32606824	0.0463	-1.68323	peroxidase 4-like	GO:0004601	peroxidase activity
Ta_S12921862	0.00454	-2.03137	alpha-amylase inhibitor cm16 subunit	GO:0004867	serine-type endopeptidase inhibitor activity
Ta_S12921862	0.00454	-2.03137	alpha-amylase inhibitor cm16 subunit	GO:0015066	alpha-amylase inhibitor activity
Ta_S12939482	0.00329	3.12117	cysteine proteinase inhibitor 8	GO:0004869	cysteine-type endopeptidase inhibitor activity
Ta_S12940384	0.0162	-2.27723	alpha-amylase subtilisin inhibitor	GO:0004857	enzyme inhibitor activity
Ta_S16266634	0.012	-1.50767	invertase inhibitor	GO:0004857	enzyme inhibitor activity
Ta_S26028447	0.0372	-2.85361	f1f0-atpase inhibitor protein	GO:0004857	enzyme inhibitor activity
Ta_S18006527	0.0056	1.79471	carnitine racemase like protein	GO:0004165	dodecenoyl-CoA delta-isomerase activity
Ta_S19223083	0.0358	-1.86569	peptidyl-prolyl cis-trans mitochondrial	GO:0003755	peptidyl-prolyl cis-trans isomerase activity
Ta_S22379618	0.000199	-3.83648	15-cis-zeta-carotene chloroplastic-like	GO:0090471	9,15,9'-tri-cis-zeta-carotene isomerase activity
Ta_S12873282	0.036	1.62038	u-box domain-containing protein 45-like	GO:0004842	ubiquitin-protein ligase activity
Ta_S12906382	0.0411	3.01032	phenylalanyl-trna synthetase alpha chain	GO:0004826	phenylalanine-tRNA ligase activity
Ta_S12948470	0.0368	-1.84332	tnf receptor-associated factor 5	GO:0004842	ubiquitin-protein ligase activity
Ta_S16057964	0.014	-2.35121	arginyl-trna--protein transferase 1-like	GO:0004814	arginine-tRNA ligase activity
Ta_S18006292	0.0543	2.94153	ubiquitin-conjugating enzyme e2 variant 1	GO:0004842	ubiquitin-protein ligase activity
Ta_S22378144	0.00728	-2.12164	ubiquitin-protein ligase isoform x1	GO:0004842	ubiquitin-protein ligase activity
Ta_S26028659	0.0163	2.28384	e3 ubiquitin-protein ligase upl1-like	GO:0004842	ubiquitin-protein ligase activity
Ta_S32667957	0.0469	-2.53665	e3 ubiquitin-protein ligase upl3-like	GO:0004842	ubiquitin-protein ligase activity
Ta_S32674684	0.0427	3.05904	PREDICTED: uncharacterized protein LOC100830007	GO:0004828	serine-tRNA ligase activity
Ta_S17893209	0.0378	2.81243	lipid transfer protein	GO:0008289	lipid binding
Ta_S12938289	0.000363	2.14906	demeter-like protein 2	GO:0003906	DNA-(apurinic or apyrimidinic site) lyase activity
Ta_S12956117	0.0104	-3.31779	probable cytokinin riboside 5 -monophosphate phosphoribohydrolase logl10-like	GO:0016829	lyase activity
Ta_S12956888	0.0287	1.55945	laccase-12 13-like	GO:0052716	hydroquinone:oxygen oxidoreductase activity
Ta_S13112176	0.0166	-1.92418	beta-cyanoalanine synthase	GO:0004124	cysteine synthase activity
Ta_S13112176	0.0166	-1.92418	beta-cyanoalanine synthase	GO:0050017	L-3-cyanoalanine synthase activity
Ta_S13112726	0.0454	2.80146	serine carboxypeptidase 2	GO:0050419	hydroxymandelonitrile lyase activity
Ta_S15824050	0.0398	2.86722	carbonic anhydrase	GO:0004089	carbonate dehydratase activity
Ta_S16058261	0.0173	-2.73281	branched-chain-amino-acid aminotransferase-like protein chloroplastic-like	GO:0008696	4-amino-4-deoxychorismate lyase activity
Ta_S17888674	0.0226	2.03382	fructose-bisphosphate chloroplast expressed	GO:0004332	fructose-bisphosphate aldolase activity
Ta_S24512901	0.0436	-2.21676	b-gal alpha peptide	GO:0016829	lyase activity
Ta_S24512935	0.0516	2.96711	beta-galactosidase alpha peptide	GO:0016829	lyase activity
Ta_S26022120	0.00157	1.53204	cysteine synthase	GO:0004124	cysteine synthase activity
Ta_S26022303	0.0279	2.14112	phenylalanine ammonia-lyase	GO:0045548	phenylalanine ammonia-lyase activity
Ta_S26026954	0.0209	-1.8546	aconitate cytoplasmic	GO:0047780	citrate dehydratase activity
Ta_S32545418	0.0525	1.49415	dihydroneopterin aldolase	GO:0004150	dihydroneopterin aldolase activity
Ta_S32622612	0.0292	-1.66704	enoyl- hydratase peroxisomal-like	GO:0080023	3R-hydroxyacyl-CoA dehydratase activity
Ta_S32625503	0.0468	-2.92224	arginine decarboxylase	GO:0008792	arginine decarboxylase activity
Ta_S26026954	0.0209	-1.8546	aconitate cytoplasmic	GO:0052633	isocitrate hydro-lyase (cis-aconitate-forming) activity
Ta_S12921674	0.00548	2.1632	potassium channel akt2 3	GO:0030551	cyclic nucleotide binding
Ta_S13011896	0.0359	-3.22233	kinesin-like protein kıf22-b	GO:0000166	nucleotide binding
Ta_S13149515	0.0211	1.87798	60s ribosomal protein l23a	GO:0000166	nucleotide binding
Ta_S15824132	0.00188	3.60123	trna-dihydrouridine(16 17) synthase	GO:0050660	flavin adenine dinucleotide binding
Ta_S15880497	0.0472	1.83533	flavin-containing monooxygenase fmo gs-ox-like 3-like	GO:0050660	flavin adenine dinucleotide binding
Ta_S15880497	0.0472	1.83533	flavin-containing monooxygenase fmo gs-ox-like 3-like	GO:0050661	NADP binding
Ta_S15902867	0.00475	-2.09997	tropinone reductase homolog at1g07440-like	GO:0000166	nucleotide binding
Ta_S16058494	0.0398	-1.48493	riboflavin biosynthesis	GO:0050661	NADP binding
Ta_S17888194	0.043	-1.73779	cbs domain containing expressed	GO:0030554	adenyl nucleotide binding
Ta_S17977805	0.00429	-1.73302	tsn1	GO:0000166	nucleotide binding
Ta_S17982970	0.031	-3.09852	serine threonine-protein kinase nek4-like	GO:0000166	nucleotide binding
Ta_S17984081	0.0242	-1.86984	heterogeneous nuclearribonucleoprotein a2	GO:0000166	nucleotide binding
Ta_S17986296	0.008	-2.47174	glycine-rich rna-binding protein grp1a-like isoform x1	GO:0000166	nucleotide binding
Ta_S17986720	0.0479	-2.68666	low qualıty proteın: indole-3-acetaldehyde oxidase-like	GO:0050660	flavin adenine dinucleotide binding
Ta_S18010187	0.0487	-1.54945	fructokinase-2	GO:0000166	nucleotide binding
Ta_S22366915	0.00979	-3.18308	chloride channel	GO:0030554	adenyl nucleotide binding
Ta_S22371799	0.00413	3.18483	flavin-containing monooxygenase fmo gs-ox-like 9	GO:0050660	flavin adenine dinucleotide binding
Ta_S22371799	0.00413	3.18483	flavin-containing monooxygenase fmo gs-ox-like 9	GO:0050661	NADP binding
Ta_S22379149	0.00422	1.80901	glycine-rich rna-binding protein mitochondrial-like	GO:0000166	nucleotide binding
Ta_S22384548	0.0208	2.29401	nadph:adrenodoxin mitochondrial	GO:0000166	nucleotide binding
Ta_S24513530	0.000782	-3.68464	disulfide oxidoreductase monooxygenase oxidoreductase	GO:0050660	flavin adenine dinucleotide binding
Ta_S24513530	0.000782	-3.68464	disulfide oxidoreductase monooxygenase oxidoreductase	GO:0050661	NADP binding
Ta_S26020296	0.0162	1.83669	tho complex subunit 4-like	GO:0000166	nucleotide binding
Ta_S26025138	0.0522	-2.07934	12-oxophytodienoic acid reductase	GO:0010181	FMN binding
Ta_S32587804	0.0495	2.44049	cbs domain-containing protein mitochondrial-like	GO:0030554	adenyl nucleotide binding
Ta_S32625305	0.0305	-2.94855	l-galactono- -lactone dehydrogenase mitochondrial-like	GO:0050660	flavin adenine dinucleotide binding
Ta_S32664898	0.0533	1.63755	lrr receptor-like serine threonine-protein kinase	GO:0000166	nucleotide binding
Ta_S12914973	0.0517	2.72758	leucoanthocyanidin reductase	GO:0003824	catalytic activity
Ta_S12923125	0.0444	-2.87782	low molecular weight glutenin subunit	GO:0045735	nutrient reservoir activity
Ta_S12969820	0.0185	-2.13629	60s ribosomal protein l37	GO:0003735	structural constituent of ribosome
Ta_S12980836	0.029	-2.22366	ankyrin repeat protein	GO:0003824	catalytic activity
Ta_S13140558	0.0245	1.84598	retrotransposon unclassified	GO:0003824	catalytic activity
Ta_S13149515	0.0211	1.87798	60s ribosomal protein l23a	GO:0003735	structural constituent of ribosome
Ta_S13150196	0.0185	1.46736	z1b alpha zein partial	GO:0045735	nutrient reservoir activity
Ta_S13209615	0.0294	2.66357	40s ribosomal protein s15	GO:0003735	structural constituent of ribosome
Ta_S14813885	0.0145	1.49434	lmw-m glutenin subunit partial	GO:0045735	nutrient reservoir activity
Ta_S15902665	0.0473	1.64347	40s ribosomal protein s9	GO:0003735	structural constituent of ribosome
Ta_S17888194	0.043	-1.73779	cbs domain containing expressed	GO:0003824	catalytic activity
Ta_S17976147	0.0194	1.46181	30s ribosomal protein s18	GO:0003735	structural constituent of ribosome
Ta_S18007967	0.0212	-1.87607	nadh dehydrogenase	GO:0003824	catalytic activity
Ta_S22389550	0.0191	1.96405	40s ribosomal protein s28	GO:0003735	structural constituent of ribosome
Ta_S24623100	0.0161	1.6653	40s ribosomal protein s9-2-like	GO:0003735	structural constituent of ribosome
Ta_S26018787	0.000647	-2.56015	beta-galactosidase-complementation protein	GO:0003824	catalytic activity
Ta_S26020828	0.0407	-1.69425	ribosome-binding factor chloroplastic-like	GO:0003735	structural constituent of ribosome
Ta_S26027145	0.0259	2.87292	50s ribosomal protein l4	GO:0003735	structural constituent of ribosome
Ta_S32587804	0.0495	2.44049	cbs domain-containing protein mitochondrial-like	GO:0003824	catalytic activity
Ta_S32692014	0.0356	2.57202	39s ribosomal protein mitochondrial-like	GO:0003735	structural constituent of ribosome
Ta_S32708806	0.0361	-2.67304	ubiquitin-60s ribosomal protein l40-like	GO:0003735	structural constituent of ribosome
Ta_S37747628	0.00953	2.00923	germin-like protein 8-9-like	GO:0045735	nutrient reservoir activity
Ta_S32527436	0.00413	2.92124	hydroxymuconic semialdehyde hydrolase	GO:0004969	histamine receptor activity
Ta_S17888121	0.0306	-2.21611	26s proteasome non-atpase regulatory subunit 4-like	GO:0001653	peptide receptor activity
oxidoreductase activity
Ta_S12971220	0.00557	-1.8489	cytochrome p450 71a1-like	GO:0004497	monooxygenase activity
Ta_S12971220	0.00557	-1.8489	cytochrome p450 71a1-like	GO:0016705	oxidoreductase activity, acting on paired donors, with incorporation or reduction of molecular oxygen
Ta_S13032400	0.0274	-2.32915	cytochrome p450	GO:0004497	monooxygenase activity
Ta_S13032400	0.0274	-2.32915	cytochrome p450	GO:0016705	oxidoreductase activity, acting on paired donors, with incorporation or reduction of molecular oxygen
Ta_S13045709	0.0493	2.1527	uncharacterized oxidoreductase at4g09670-like	GO:0016491	oxidoreductase activity
Ta_S13128471	0.00853	3.58462	cytochrome p450 89a2	GO:0016491	oxidoreductase activity
Ta_S13143909	0.0176	1.50402	lipoxygenase chloroplastic-like	GO:0016165	linoleate 13S-lipoxygenase activity
Ta_S13144312	0.00527	3.99023	alternative oxidase	GO:0016491	oxidoreductase activity
Ta_S13147310	0.0257	-2.45722	ubiquinol-cytochrome c reductase complex 14 kda protein	GO:0008121	ubiquinol-cytochrome-c reductase activity
Ta_S13147424	0.0397	-1.68791	cox vııa-like protein	GO:0004129	cytochrome-c oxidase activity
Ta_S13227773	0.0282	1.66474	gibberellin 20 oxidase 2-like isoform x1	GO:0016706	oxidoreductase activity, acting on paired donors, with incorporation or reduction of molecular oxygen, 2-oxoglutarate as one donor, and incorporation of one atom each of oxygen into both donors
Ta_S15824132	0.00188	3.60123	trna-dihydrouridine(16 17) synthase	GO:0017150	tRNA dihydrouridine synthase activity
Ta_S15880497	0.0472	1.83533	flavin-containing monooxygenase fmo gs-ox-like 3-like	GO:0004499	N,N-dimethylaniline monooxygenase activity
Ta_S15880497	0.0472	1.83533	flavin-containing monooxygenase fmo gs-ox-like 3-like	GO:0015036	disulfide oxidoreductase activity
Ta_S15880497	0.0472	1.83533	flavin-containing monooxygenase fmo gs-ox-like 3-like	GO:0080102	3-methylthiopropyl glucosinolate S-oxygenase activity
Ta_S15880497	0.0472	1.83533	flavin-containing monooxygenase fmo gs-ox-like 3-like	GO:0080103	4-methylthiopropyl glucosinolate S-oxygenase activity
Ta_S15880497	0.0472	1.83533	flavin-containing monooxygenase fmo gs-ox-like 3-like	GO:0080104	5-methylthiopropyl glucosinolate S-oxygenase activity
Ta_S15880497	0.0472	1.83533	flavin-containing monooxygenase fmo gs-ox-like 3-like	GO:0080105	6-methylthiopropyl glucosinolate S-oxygenase activity
Ta_S15880497	0.0472	1.83533	flavin-containing monooxygenase fmo gs-ox-like 3-like	GO:0080106	7-methylthiopropyl glucosinolate S-oxygenase activity
Ta_S15880497	0.0472	1.83533	flavin-containing monooxygenase fmo gs-ox-like 3-like	GO:0080107	8-methylthiopropyl glucosinolate S-oxygenase activity
Ta_S15902867	0.00475	-2.09997	tropinone reductase homolog at1g07440-like	GO:0016491	oxidoreductase activity
Ta_S15903519	0.00146	-2.1017	arsenate reductase -like	GO:0008794	arsenate reductase (glutaredoxin) activity
Ta_S16058494	0.0398	-1.48493	riboflavin biosynthesis	GO:0008703	5-amino-6-(5-phosphoribosylamino)uracil reductase activity
Ta_S16201253	0.00144	-3.04576	1-aminocyclopropane-1-carboxylate oxidase-1-like protein	GO:0016706	oxidoreductase activity, acting on paired donors, with incorporation or reduction of molecular oxygen, 2-oxoglutarate as one donor, and incorporation of one atom each of oxygen into both donors
Ta_S17986720	0.0479	-2.68666	low qualıty proteın: indole-3-acetaldehyde oxidase-like	GO:0010293	abscisic aldehyde oxidase activity
Ta_S17986720	0.0479	-2.68666	low qualıty proteın: indole-3-acetaldehyde oxidase-like	GO:0016614	oxidoreductase activity, acting on CH-OH group of donors
Ta_S17986720	0.0479	-2.68666	low qualıty proteın: indole-3-acetaldehyde oxidase-like	GO:0018479	benzaldehyde dehydrogenase (NAD+) activity
Ta_S17986720	0.0479	-2.68666	low qualıty proteın: indole-3-acetaldehyde oxidase-like	GO:0050302	indole-3-acetaldehyde oxidase activity
Ta_S22371799	0.00413	3.18483	flavin-containing monooxygenase fmo gs-ox-like 9	GO:0004499	N,N-dimethylaniline monooxygenase activity
Ta_S22384548	0.0208	2.29401	nadph:adrenodoxin mitochondrial	GO:0016491	oxidoreductase activity
Ta_S22384836	0.0268	1.51231	thioredoxin-like chloroplastic-like	GO:0015035	protein disulfide oxidoreductase activity
Ta_S22388986	0.0209	1.46445	cytochrome p450 71a1	GO:0004497	monooxygenase activity
Ta_S22388986	0.0209	1.46445	cytochrome p450 71a1	GO:0016705	oxidoreductase activity, acting on paired donors, with incorporation or reduction of molecular oxygen
Ta_S24513530	0.000782	-3.68464	disulfide oxidoreductase monooxygenase oxidoreductase	GO:0004499	N,N-dimethylaniline monooxygenase activity
Ta_S26024704	0.0356	-2.53993	cytochrome b-c1 complex subunit 6-like	GO:0008121	ubiquinol-cytochrome-c reductase activity
Ta_S26025138	0.0522	-2.07934	12-oxophytodienoic acid reductase	GO:0016629	12-oxophytodienoate reductase activity
Ta_S26027096	0.0466	-3.03572	thioredoxin h4-2-like	GO:0015035	protein disulfide oxidoreductase activity
Ta_S26027806	0.0411	-1.71907	glutaredoxin family protein	GO:0015035	protein disulfide oxidoreductase activity
Ta_S32431936	0.045	-2.81467	cytochrome c oxidase subunit ııı	GO:0004129	cytochrome-c oxidase activity
Ta_S32605597	0.0312	-2.29001	cinnamyl alcohol dehydrogenase 5	GO:0018456	aryl-alcohol dehydrogenase (NAD+) activity
Ta_S32605597	0.0312	-2.29001	cinnamyl alcohol dehydrogenase 5	GO:0045551	cinnamyl-alcohol dehydrogenase activity
Ta_S32605597	0.0312	-2.29001	cinnamyl alcohol dehydrogenase 5	GO:0052747	sinapyl alcohol dehydrogenase activity
Ta_S32622612	0.0292	-1.66704	enoyl- hydratase peroxisomal-like	GO:0016491	oxidoreductase activity
Ta_S32625305	0.0305	-2.94855	l-galactono- -lactone dehydrogenase mitochondrial-like	GO:0003885	D-arabinono-1,4-lactone oxidase activity
Ta_S32625305	0.0305	-2.94855	l-galactono- -lactone dehydrogenase mitochondrial-like	GO:0008762	UDP-N-acetylmuramate dehydrogenase activity
Ta_S32625305	0.0305	-2.94855	l-galactono- -lactone dehydrogenase mitochondrial-like	GO:0016633	galactonolactone dehydrogenase activity
Ta_S32625305	0.0305	-2.94855	l-galactono- -lactone dehydrogenase mitochondrial-like	GO:0080049	L-gulono-1,4-lactone dehydrogenase activity
Ta_S32683936	0.0527	-1.71561	probable 2-oxoglutarate-dependent dioxygenase aop1	GO:0016706	oxidoreductase activity, acting on paired donors, with incorporation or reduction of molecular oxygen, 2-oxoglutarate as one donor, and incorporation of one atom each of oxygen into both donors
protein binding
Ta_S12921674	0.00548	2.1632	potassium channel akt2 3	GO:0042802	identical protein binding
Ta_S12938241	0.0303	2.54765	cdc37	GO:0019901	protein kinase binding
Ta_S12938241	0.0303	2.54765	cdc37	GO:0031072	heat shock protein binding
Ta_S13025679	0.0313	-3.01214	protein notum homolog	GO:0003779	actin binding
Ta_S13110798	0.00697	2.0643	actin-depolymerizing factor 3	GO:0003779	actin binding
Ta_S13116307	0.0262	1.83981	4 1 protein	GO:0005515	protein binding
Ta_S15903342	0.0529	2.91247	phd finger protein	GO:0035064	methylated histone residue binding
Ta_S15903572	0.0203	-1.46233	ras-related protein rgp1	GO:0019900	kinase binding
Ta_S16223318	0.0152	-3.35334	ac transposase	GO:0046983	protein dimerization activity
Ta_S16465825	0.00762	-2.64283	mads box-like protein	GO:0046983	protein dimerization activity
Ta_S17889180	0.0214	2.33745	large t antigen	GO:0005515	protein binding
Ta_S17972725	0.0331	1.49225	subtilisin-like protease	GO:0042802	identical protein binding
Ta_S17973295	0.00478	-3.55158	large t antigen	GO:0005515	protein binding
Ta_S17981133	0.00863	2.11176	saur12 - auxin-responsive saur family member	GO:0005516	calmodulin binding
Ta_S17985157	0.0146	-1.60109	subtilisin-like protease sdd1-like	GO:0042802	identical protein binding
Ta_S17988648	0.0135	-1.67278	actin-depolymerizing factor 5	GO:0003779	actin binding
Ta_S18009393	0.0529	-1.9141	saur37 - auxin-responsive saur family member	GO:0005516	calmodulin binding
Ta_S19137951	0.0212	-1.73045	pıstıllata-like mads-box transcription factor	GO:0046983	protein dimerization activity
Ta_S19224455	0.0348	-1.49147	protein tprxl-like isoform x1	GO:0005516	calmodulin binding
Ta_S22386374	0.0532	-1.97927	microtubule associated protein family expressed	GO:0008017	microtubule binding
Ta_S22388403	0.029	-1.61399	kinesin-related protein 11 isoform x1	GO:0008017	microtubule binding
Ta_S22389913	0.0407	-1.94587	helix-loop-helix dna-binding domain containing expressed	GO:0046983	protein dimerization activity
Ta_S24512880	0.0482	2.20509	transcription factor bhlh123-like	GO:0046983	protein dimerization activity
Ta_S24623094	0.0334	-1.5027	ultraviolet-b receptor uvr8-like	GO:0008536	Ran GTPase binding
Ta_S26023305	0.0475	-1.64302	histone-lysine n-methyltransferase ashh2-like isoform x1	GO:0042800	histone methyltransferase activity (H3-K4 specific)
Ta_S26655644	0.0259	-1.45534	aspartic proteinase	GO:0003779	actin binding
Ta_S32545418	0.0525	1.49415	dihydroneopterin aldolase	GO:0008536	Ran GTPase binding
Ta_S32636623	0.0304	-2.59994	auxin response factor 7a	GO:0046983	protein dimerization activity
Ta_S32673435	0.0267	-1.61113	auxin-induced protein 5ng4	GO:0046983	protein dimerization activity
Ta_S32675901	0.0293	2.98238	bhlh transcription factor	GO:0046983	protein dimerization activity
Ta_S32732903	0.0523	2.10572	sorting nexin 2b-like	GO:0035091	phosphatidylinositol binding
Ta_S37815739	0.00573	1.76686	probable inactive methyltransferase os04g0175900-like	GO:0046983	protein dimerization activity
protein kinase activity
Ta_S17982970	0.031	-3.09852	serine threonine-protein kinase nek4-like	GO:0004672	protein kinase activity
Ta_S26028985	0.0437	-2.52627	map kinase kinase	GO:0004674	protein serine/threonine kinase activity
Ta_S26028985	0.0437	-2.52627	map kinase kinase	GO:0004708	MAP kinase kinase activity
Ta_S22381240	0.028	-2.50518	cbl-interacting protein kinase 29	GO:0004674	protein serine/threonine kinase activity
Ta_S26027866	0.03	-2.07651	serine threonine-protein kinase ht1	GO:0004674	protein serine/threonine kinase activity
Ta_S26028683	0.0297	-1.99011	rust resistance kinase lr10	GO:0004674	protein serine/threonine kinase activity
Ta_S13147836	0.0215	-1.92419	serine threonine-protein kinase ht1-like	GO:0004674	protein serine/threonine kinase activity
Ta_S13147836	0.0215	-1.92419	serine threonine-protein kinase ht1-like	GO:0004715	non-membrane spanning protein tyrosine kinase activity
Ta_S13110700	0.0372	-1.80265	a chain structure-based design of pyrazolo	GO:0004674	protein serine/threonine kinase activity
Ta_S26020828	0.0407	-1.69425	ribosome-binding factor chloroplastic-like	GO:0004674	protein serine/threonine kinase activity
Ta_S17896892	0.0386	-1.50697	serine threonine-protein kinase rio2	GO:0004674	protein serine/threonine kinase activity
Ta_S17985162	0.00393	-1.47264	serine threonine-protein kinase rıo1	GO:0004674	protein serine/threonine kinase activity
Ta_S17988682	0.0308	0.0308	atp binding protein	GO:0004713	protein tyrosine kinase activity
Ta_S32664898	0.0533	1.63755	lrr receptor-like serine threonine-protein kinase	GO:0004672	protein kinase activity
Ta_S12969186	0.0111	1.84191	nodulation receptor kinase-like	GO:0004674	protein serine/threonine kinase activity
Ta_S22364619	0.0162	2.22721	probable receptor-like protein kinase at1g33260-like	GO:0004674	protein serine/threonine kinase activity
Ta_S13058204	0.0107	2.81019	probably inactive leucine-rich repeat receptor-like protein kinase at5g48380-like	GO:0004672	protein kinase activity
transcription factor activity
Ta_S13112037	0.011	-4.668	ap2 erebp transcription factor superfamily protein	GO:0003700	sequence-specific DNA binding transcription factor activity
Ta_S16465825	0.00762	-2.64283	mads box-like protein	GO:0003700	sequence-specific DNA binding transcription factor activity
Ta_S33259669	0.0383	-2.26352	ap2 erf and b3 domain-containing protein	GO:0003700	sequence-specific DNA binding transcription factor activity
Ta_S17985340	0.0148	-1.8324	wrky dna binding domain containing expressed	GO:0003700	sequence-specific DNA binding transcription factor activity
Ta_S13110700	0.0372	-1.80265	a chain structure-based design of pyrazolo	GO:0003700	sequence-specific DNA binding transcription factor activity
Ta_S19137951	0.0212	-1.73045	pıstıllata-like mads-box transcription factor	GO:0003700	sequence-specific DNA binding transcription factor activity
Ta_S32656484	0.0243	-1.63239	histone acetyltransferase hac-like protein 3	GO:0003712	transcription cofactor activity
Ta_S26026491	0.0375	-1.60778	homeobox-leucine zipper protein hox6-like	GO:0003700	sequence-specific DNA binding transcription factor activity
Ta_S37789608	0.0132	1.5359	gata transcription factor 9	GO:0003700	sequence-specific DNA binding transcription factor activity
Ta_S22378672	0.0293	1.91777	c-repeat binding factor 9	GO:0003700	sequence-specific DNA binding transcription factor activity
Ta_S31826676	0.0331	1.99357	e2f transcription factor-like e2fe-like	GO:0003700	sequence-specific DNA binding transcription factor activity
Ta_S22389423	0.0274	2.08094	bel1-like homeodomain protein 1	GO:0003700	sequence-specific DNA binding transcription factor activity
Ta_S33259582	0.0301	2.12578	ap2-erebp transcription partial	GO:0003700	sequence-specific DNA binding transcription factor activity
transferase activity
Ta_S13112154	0.00243	1.62767	delta-1-pyrroline-5-carboxylate synthase-like	GO:0004349	glutamate 5-kinase activity
Ta_S13112154	0.00243	1.62767	delta-1-pyrroline-5-carboxylate synthase-like	GO:0004350	glutamate-5-semialdehyde dehydrogenase activity
Ta_S13152507	0.0233	-1.91039	sphingosine kinase 1-like	GO:0004143	diacylglycerol kinase activity
Ta_S17977805	0.00429	-1.73302	tsn1	GO:0016301	kinase activity
Ta_S17988649	0.0157	-2.59418	dephospho- kinase domain-containing protein	GO:0004140	dephospho-CoA kinase activity
Ta_S18010187	0.0487	-1.54945	fructokinase-2	GO:0019200	carbohydrate kinase activity
Ta_S26018797	0.021	-1.77373	casein kinase ı-like protein	GO:0016301	kinase activity
Ta_S32518390	0.003	3.08576	phosphoglycerate cytosolic-like	GO:0004618	phosphoglycerate kinase activity
Ta_S12906881	0.00831	-1.79832	gnat family protein	GO:0008080	N-acetyltransferase activity
Ta_S12954612	0.0187	2.17546	alpha- -mannosyltransferase alg2-like	GO:0004378	GDP-Man:Man1GlcNAc2-PP-Dol alpha-1,3-mannosyltransferase activity
Ta_S12954612	0.0187	2.17546	alpha- -mannosyltransferase alg2-like	GO:0033164	glycolipid 6-alpha-mannosyltransferase activity
Ta_S13112176	0.0166	-1.92418	beta-cyanoalanine synthase	GO:0016740	transferase activity
Ta_S13112493	0.0181	1.62425	s-adenosylmethionine synthetase 2	GO:0004478	methionine adenosyltransferase activity
Ta_S13144045	0.0112	-1.77696	pyrophosphate--fructose 6-phosphate 1-phosphotransferase subunit alpha-like	GO:0003872	6-phosphofructokinase activity
Ta_S13144045	0.0112	-1.77696	pyrophosphate--fructose 6-phosphate 1-phosphotransferase subunit alpha-like	GO:0047334	diphosphate-fructose-6-phosphate 1-phosphotransferase activity
Ta_S13174453	0.0346	2.822	glutathione s-transferase 4-like	GO:0004364	glutathione transferase activity
Ta_S13189332	0.0257	1.98984	benzyl alcohol o-benzoyltransferase-like	GO:0010327	acetyl CoA:(Z)-3-hexen-1-ol acetyltransferase activity
Ta_S15880592	0.0299	-1.63604	hsr201 -like	GO:0016747	transferase activity, transferring acyl groups other than amino-acyl groups
Ta_S15881947	0.0432	2.0169	udp-glycosyltransferase 91c1-like	GO:0016758	transferase activity, transferring hexosyl groups
Ta_S16057964	0.014	-2.35121	arginyl-trna--protein transferase 1-like	GO:0004057	arginyltransferase activity
Ta_S16058034	0.0218	1.68411	diacylglycerol o-acyltransferase 2a	GO:0003841	1-acylglycerol-3-phosphate O-acyltransferase activity
Ta_S16058261	0.0173	-2.73281	branched-chain-amino-acid aminotransferase-like protein chloroplastic-like	GO:0047810	D-alanine:2-oxoglutarate aminotransferase activity
Ta_S16058271	0.0145	-1.50745	tpa: aminomethyltransferase	GO:0004047	aminomethyltransferase activity
Ta_S16058271	0.0145	-1.50745	tpa: aminomethyltransferase	GO:0008483	transaminase activity
Ta_S16205786	0.0113	-1.6741	udp-glycosyltransferase 83a1-like	GO:0016758	transferase activity, transferring hexosyl groups
Ta_S16254427	0.0131	2.75501	protein arginine n-methyltransferase 6	GO:0008276	protein methyltransferase activity
Ta_S16264108	0.00249	1.7589	2-isopropylmalate synthase a-like	GO:0003852	2-isopropylmalate synthase activity
Ta_S16264108	0.00249	1.7589	2-isopropylmalate synthase a-like	GO:0010177	2-(2'-methylthio)ethylmalate synthase activity
Ta_S17879530	0.0246	-1.84866	group xv phospholipase a2	GO:0016740	transferase activity
Ta_S17882550	0.00585	-1.58204	alpha peptide	GO:0016740	transferase activity
Ta_S17890326	0.0516	1.79662	o-methyltransferase zrp4	GO:0008168	methyltransferase activity
Ta_S17974521	0.0345	-2.17283	dımboa udp-glucosyltransferase bx8-like	GO:0046527	glucosyltransferase activity
Ta_S17982970	0.031	-3.09852	serine threonine-protein kinase nek4-like	GO:0015018	galactosylgalactosylxylosylprotein 3-beta-glucuronosyltransferase activity
Ta_S17986759	0.0364	-3.66134	probable glutathione s-transferase gstu6-like	GO:0004364	glutathione transferase activity
Ta_S17987581	0.0428	-1.85393	dna-directed rna polymerases ıı and ıv subunit 5a-like	GO:0003899	DNA-directed RNA polymerase activity
Ta_S18008237	0.0407	1.77535	3-ketoacyl- synthase 19-like	GO:0016747	transferase activity, transferring acyl groups other than amino-acyl groups
Ta_S18010187	0.0487	-1.54945	fructokinase-2	GO:0016773	phosphotransferase activity, alcohol group as acceptor
Ta_S18349038	0.0315	2.46121	s-acyltransferase tıp1	GO:0016417	S-acyltransferase activity
Ta_S22378132	0.0523	3.21443	cytochrome partial	GO:0015018	galactosylgalactosylxylosylprotein 3-beta-glucuronosyltransferase activity
Ta_S22385270	0.0151	-2.6632	glutathione transferase	GO:0016740	transferase activity
Ta_S22385636	0.0159	-2.49924	unnamed protein product	GO:0015018	galactosylgalactosylxylosylprotein 3-beta-glucuronosyltransferase activity
Ta_S24512901	0.0436	-2.21676	b-gal alpha peptide	GO:0016740	transferase activity
Ta_S24512935	0.0516	2.96711	beta-galactosidase alpha peptide	GO:0016740	transferase activity
Ta_S26022120	0.00157	1.53204	cysteine synthase	GO:0016765	transferase activity, transferring alkyl or aryl (other than methyl) groups
Ta_S26022592	0.0442	-1.9381	probable glutathione s-transferase gstu6-like	GO:0004364	glutathione transferase activity
Ta_S32569254	0.0407	-2.229	glycosyl group 1 family protein	GO:0046510	UDP-sulfoquinovose:DAG sulfoquinovosyltransferase activity
Ta_S32656484	0.0243	-1.63239	histone acetyltransferase hac-like protein 3	GO:0004402	histone acetyltransferase activity
Ta_S32665619	0.034	2.49579	hypothetical protein F775_19115	GO:0016747	transferase activity, transferring acyl groups other than amino-acyl groups
Ta_S32675820	0.0172	-2.18735	probable galactinol--sucrose galactosyltransferase 2-like	GO:0047268	galactinol-raffinose galactosyltransferase activity
Ta_S37780482	0.0312	-1.53798	trna guanosine-2 -o-methyltransferase trm11-like protein	GO:0008168	methyltransferase activity
Ta_S37806969	0.0421	1.45828	anthocyanidin 3-o-glucosyltransferase	GO:0016758	transferase activity, transferring hexosyl groups
Ta_S37808226	0.017	-2.80667	cytokinin-o-glucosyltransferase 2	GO:0050403	trans-zeatin O-beta-D-glucosyltransferase activity
Ta_S37808226	0.017	-2.80667	cytokinin-o-glucosyltransferase 2	GO:0050502	cis-zeatin O-beta-D-glucosyltransferase activity
Ta_S37815739	0.00573	1.76686	probable inactive methyltransferase os04g0175900-like	GO:0030755	quercetin 3-O-methyltransferase activity
Ta_S37815739	0.00573	1.76686	probable inactive methyltransferase os04g0175900-like	GO:0033799	myricetin 3'-O-methyltransferase activity
transporter activity
Ta_S12921674	0.00548	2.1632	potassium channel akt2 3	GO:0005242	inward rectifier potassium channel activity
Ta_S12971220	0.00557	-1.8489	cytochrome p450 71a1-like	GO:0009055	electron carrier activity
Ta_S13032400	0.0274	-2.32915	cytochrome p450	GO:0009055	electron carrier activity
Ta_S13032683	0.0266	1.51922	potassium transporter 23-like	GO:0015079	potassium ion transmembrane transporter activity
Ta_S13147424	0.0397	-1.68791	cox vııa-like protein	GO:0009055	electron carrier activity
Ta_S13211783	0.0516	1.59854	probable peptide nitrate transporter at1g22540-like	GO:0005215	transporter activity
Ta_S13256283	0.0413	-1.48943	amino acid permease	GO:0015171	amino acid transmembrane transporter activity
Ta_S15881479	0.0011	2.58792	peptide transporter ptr2	GO:0005215	transporter activity
Ta_S15903576	0.0282	-3.06852	mate efflux family protein chloroplastic-like	GO:0015238	drug transmembrane transporter activity
Ta_S15903576	0.0282	-3.06852	mate efflux family protein chloroplastic-like	GO:0015297	antiporter activity
Ta_S16202415	0.0186	2.07932	plasma membrane intrinsic protein	GO:0005215	transporter activity
Ta_S17985074	0.0306	-1.83527	plastidic 2-oxoglutarate malate transporter	GO:0015131	oxaloacetate transmembrane transporter activity
Ta_S17985074	0.0306	-1.83527	plastidic 2-oxoglutarate malate transporter	GO:0015139	alpha-ketoglutarate transmembrane transporter activity
Ta_S17985074	0.0306	-1.83527	plastidic 2-oxoglutarate malate transporter	GO:0015367	oxoglutarate:malate antiporter activity
Ta_S17986720	0.0479	-2.68666	low qualıty proteın: indole-3-acetaldehyde oxidase-like	GO:0009055	electron carrier activity
Ta_S17988834	0.0509	2.16234	vacuolar protein sorting-associated protein 11 homolog	GO:0005215	transporter activity
Ta_S21138522	0.0396	-2.15788	pot family expressed	GO:0005215	transporter activity
Ta_S22366915	0.00979	-3.18308	chloride channel	GO:0005247	voltage-gated chloride channel activity
Ta_S22384548	0.0208	2.29401	nadph:adrenodoxin mitochondrial	GO:0009055	electron carrier activity
Ta_S22384836	0.0268	1.51231	thioredoxin-like chloroplastic-like	GO:0009055	electron carrier activity
Ta_S22388986	0.0209	1.46445	cytochrome p450 71a1	GO:0009055	electron carrier activity
Ta_S22496174	0.0282	2.94795	na+ h+ antiporter	GO:0015385	sodium:hydrogen antiporter activity
Ta_S26021345	0.0218	2.27832	dna repair protein reca homolog chloroplastic-like	GO:0005388	calcium-transporting ATPase activity
Ta_S26024704	0.0356	-2.53993	cytochrome b-c1 complex subunit 6-like	GO:0045153	electron transporter, transferring electrons within CoQH2-cytochrome c reductase complex activity
Ta_S26026058	0.0376	1.95266	ferredoxin- chloroplastic-like	GO:0009055	electron carrier activity
Ta_S26027096	0.0466	-3.03572	thioredoxin h4-2-like	GO:0009055	electron carrier activity
Ta_S26027806	0.0411	-1.71907	glutaredoxin family protein	GO:0009055	electron carrier activity
BIOLOGICAL PRCESS
carbohydrate metabolism
Ta_S32552664	0.0543	-2.76867	sec20 family protein	GO:0030244	cellulose biosynthetic process
Ta_S13147310	0.0257	-2.45722	ubiquinol-cytochrome c reductase complex 14 kda protein	GO:0006096	glycolysis
Ta_S17888121	0.0306	-2.21611	26s proteasome non-atpase regulatory subunit 4-like	GO:0006094	gluconeogenesis
Ta_S17888121	0.0306	-2.21611	26s proteasome non-atpase regulatory subunit 4-like	GO:0006096	glycolysis
Ta_S13112176	0.0166	-1.92418	beta-cyanoalanine synthase	GO:0006096	glycolysis
Ta_S18007967	0.0212	-1.87607	nadh dehydrogenase	GO:0006096	glycolysis
Ta_S26026954	0.0209	-1.8546	aconitate cytoplasmic	GO:0006097	glyoxylate cycle
Ta_S17985074	0.0306	-1.83527	plastidic 2-oxoglutarate malate transporter	GO:0030243	cellulose metabolic process
Ta_S17985340	0.0148	-1.8324	wrky dna binding domain containing expressed	GO:0000023	maltose metabolic process
Ta_S17985340	0.0148	-1.8324	wrky dna binding domain containing expressed	GO:0019252	starch biosynthetic process
Ta_S13144045	0.0112	-1.77696	pyrophosphate--fructose 6-phosphate 1-phosphotransferase subunit alpha-like	GO:0006002	fructose 6-phosphate metabolic process
Ta_S13144045	0.0112	-1.77696	pyrophosphate--fructose 6-phosphate 1-phosphotransferase subunit alpha-like	GO:0006096	glycolysis
Ta_S17888194	0.043	-1.73779	cbs domain containing expressed	GO:0006096	glycolysis
Ta_S32582783	0.0375	-1.68962	mannan endo- -beta-mannosidase 1-like	GO:0005975	carbohydrate metabolic process
Ta_S18010187	0.0487	-1.54945	fructokinase-2	GO:0044723	single-organism carbohydrate metabolic process
Ta_S17985508	0.0335	1.48742	aspartyl aminopeptidase	GO:0010413	glucuronoxylan metabolic process
Ta_S17985508	0.0335	1.48742	aspartyl aminopeptidase	GO:0045492	xylan biosynthetic process
Ta_S26022970	0.021	1.504	rna polymerase-associated protein rtf1-like protein	GO:0030244	cellulose biosynthetic process
Ta_S32571536	0.0249	1.53042	probable beta-d-xylosidase 2-like	GO:0005975	carbohydrate metabolic process
Ta_S15880319	0.0307	1.53547	chitinase 8	GO:0000272	polysaccharide catabolic process
Ta_S26027709	0.0529	1.73021	chitinase-like protein 1-like	GO:0005975	carbohydrate metabolic process
Ta_S17986269	0.045	1.74498	predicted protein	GO:0006098	pentose-phosphate shunt
Ta_S12969186	0.0111	1.84191	nodulation receptor kinase-like	GO:0010413	glucuronoxylan metabolic process
Ta_S12969186	0.0111	1.84191	nodulation receptor kinase-like	GO:0045492	xylan biosynthetic process
Ta_S17888674	0.0226	2.03382	fructose-bisphosphate chloroplast expressed	GO:0006096	glycolysis
Ta_S12923172	0.0517	2.07557	beta- insoluble isoenzyme	GO:0005982	starch metabolic process
Ta_S13042990	0.00962	2.70486	golgin subfamily a member 4-like	GO:0030244	cellulose biosynthetic process
Ta_S32518390	0.003	3.08576	phosphoglycerate cytosolic-like	GO:0006096	glycolysis
cell cycle
Ta_S12996453	0.0435	-1.73859	cell division cycle cofactor of apc complex-like	GO:0051301	cell division
Ta_S18011934	0.0283	-1.63663	translationally-controlled tumor protein homolog	GO:0007346	regulation of mitotic cell cycle
Ta_S22369575	0.00171	2.28013	dentin sialophosphoprotein	GO:0010389	regulation of G2/M transition of mitotic cell cycle
Ta_S22386374	0.0532	-1.97927	microtubule associated protein family expressed	GO:0000910	cytokinesis
development
Ta_S13112037	0.011	-4.668	ap2 erebp transcription factor superfamily protein	GO:0009887	organ morphogenesis
Ta_S17986759	0.0364	-3.66134	probable glutathione s-transferase gstu6-like	GO:0048527	lateral root development
Ta_S37760472	0.0135	-2.88015	ubiquitin carboxyl-terminal hydrolase isozyme l5-like isoform x1	GO:0010016	shoot system morphogenesis
Ta_S37760472	0.0135	-2.88015	ubiquitin carboxyl-terminal hydrolase isozyme l5-like isoform x1	GO:0048366	leaf development
Ta_S12956054	0.036	-2.65294	extracellular ribonuclease le-like	GO:0007568	aging
Ta_S32667957	0.0469	-2.53665	e3 ubiquitin-protein ligase upl3-like	GO:0010091	trichome branching
Ta_S26028985	0.0437	-2.52627	map kinase kinase	GO:0010227	floral organ abscission
Ta_S26028985	0.0437	-2.52627	map kinase kinase	GO:2000037	regulation of stomatal complex patterning
Ta_S26028985	0.0437	-2.52627	map kinase kinase	GO:2000038	regulation of stomatal complex development
Ta_S16057964	0.014	-2.35121	arginyl-trna--protein transferase 1-like	GO:0010150	leaf senescence
Ta_S33259669	0.0383	-2.26352	ap2 erf and b3 domain-containing protein	GO:0009791	post-embryonic development
Ta_S33259669	0.0383	-2.26352	ap2 erf and b3 domain-containing protein	GO:0048731	system development
Ta_S17888121	0.0306	-2.21611	26s proteasome non-atpase regulatory subunit 4-like	GO:0009555	pollen development
Ta_S17888121	0.0306	-2.21611	26s proteasome non-atpase regulatory subunit 4-like	GO:0010150	leaf senescence
Ta_S17888121	0.0306	-2.21611	26s proteasome non-atpase regulatory subunit 4-like	GO:0048528	post-embryonic root development
Ta_S17888121	0.0306	-2.21611	26s proteasome non-atpase regulatory subunit 4-like	GO:0048767	root hair elongation
Ta_S17985011	0.0321	-1.95319	rhodanese-like domain-containing protein chloroplastic	GO:0010103	stomatal complex morphogenesis
Ta_S26022592	0.0442	-1.9381	probable glutathione s-transferase gstu6-like	GO:0048527	lateral root development
Ta_S13112176	0.0166	-1.92418	beta-cyanoalanine synthase	GO:0080147	root hair cell development
Ta_S17985340	0.0148	-1.8324	wrky dna binding domain containing expressed	GO:0010103	stomatal complex morphogenesis
Ta_S13110700	0.0372	-1.80265	a chain structure-based design of pyrazolo	GO:0010229	inflorescence development
Ta_S12906881	0.00831	-1.79832	gnat family protein	GO:0009965	leaf morphogenesis
Ta_S12906881	0.00831	-1.79832	gnat family protein	GO:0030154	cell differentiation
Ta_S19137951	0.0212	-1.73045	pıstıllata-like mads-box transcription factor	GO:0009908	flower development
Ta_S19137951	0.0212	-1.73045	pıstıllata-like mads-box transcription factor	GO:0030154	cell differentiation
Ta_S26027806	0.0411	-1.71907	glutaredoxin family protein	GO:0048653	anther development
Ta_S32582783	0.0375	-1.68962	mannan endo- -beta-mannosidase 1-like	GO:0009845	seed germination
Ta_S32582783	0.0375	-1.68962	mannan endo- -beta-mannosidase 1-like	GO:0009855	determination of bilateral symmetry
Ta_S32582783	0.0375	-1.68962	mannan endo- -beta-mannosidase 1-like	GO:0009944	polarity specification of adaxial/abaxial axis
Ta_S32582783	0.0375	-1.68962	mannan endo- -beta-mannosidase 1-like	GO:0010014	meristem initiation
Ta_S32582783	0.0375	-1.68962	mannan endo- -beta-mannosidase 1-like	GO:0010075	regulation of meristem growth
Ta_S32622612	0.0292	-1.66704	enoyl- hydratase peroxisomal-like	GO:0010260	organ senescence
Ta_S26023305	0.0475	-1.64302	histone-lysine n-methyltransferase ashh2-like isoform x1	GO:0009553	embryo sac development
Ta_S26023305	0.0475	-1.64302	histone-lysine n-methyltransferase ashh2-like isoform x1	GO:0009555	pollen development
Ta_S26023305	0.0475	-1.64302	histone-lysine n-methyltransferase ashh2-like isoform x1	GO:0009910	negative regulation of flower development
Ta_S26023305	0.0475	-1.64302	histone-lysine n-methyltransferase ashh2-like isoform x1	GO:0010223	secondary shoot formation
Ta_S26023305	0.0475	-1.64302	histone-lysine n-methyltransferase ashh2-like isoform x1	GO:0048481	ovule development
Ta_S26023305	0.0475	-1.64302	histone-lysine n-methyltransferase ashh2-like isoform x1	GO:0048653	anther development
Ta_S18011934	0.0283	-1.63663	translationally-controlled tumor protein homolog	GO:0009790	embryo development
Ta_S18011934	0.0283	-1.63663	translationally-controlled tumor protein homolog	GO:0009860	pollen tube growth
Ta_S18011934	0.0283	-1.63663	translationally-controlled tumor protein homolog	GO:0048527	lateral root development
Ta_S18011934	0.0283	-1.63663	translationally-controlled tumor protein homolog	GO:0048768	root hair cell tip growth
Ta_S17986184	0.0434	-1.55911	oberon-like protein	GO:0048513	organ development
Ta_S16058271	0.0145	-1.50745	tpa: aminomethyltransferase	GO:0007389	pattern specification process
Ta_S16058271	0.0145	-1.50745	tpa: aminomethyltransferase	GO:0010015	root morphogenesis
Ta_S16058271	0.0145	-1.50745	tpa: aminomethyltransferase	GO:0010075	regulation of meristem growth
Ta_S16058271	0.0145	-1.50745	tpa: aminomethyltransferase	GO:0048481	ovule development
Ta_S15903572	0.0203	-1.46233	ras-related protein rgp1	GO:0009860	pollen tube growth
Ta_S15903572	0.0203	-1.46233	ras-related protein rgp1	GO:0080092	regulation of pollen tube growth
Ta_S15903660	0.0389	-1.46009	btb poz and taz domain-containing protein 3-like isoform x1	GO:0007275	multicellular organismal development
Ta_S15903660	0.0389	-1.46009	btb poz and taz domain-containing protein 3-like isoform x1	GO:0048856	anatomical structure development
Ta_S26022970	0.021	1.504	rna polymerase-associated protein rtf1-like protein	GO:0009910	negative regulation of flower development
Ta_S26022120	0.00157	1.53204	cysteine synthase	GO:0007568	aging
Ta_S13112154	0.00243	1.62767	delta-1-pyrroline-5-carboxylate synthase-like	GO:0048364	root development
Ta_S32543669	0.0182	1.664	predicted protein	GO:0009908	flower development
Ta_S32543669	0.0182	1.664	predicted protein	GO:0048366	leaf development
Ta_S26020959	0.025	1.69821	psbb mrna maturation factor chloroplastic-like	GO:0009965	leaf morphogenesis
Ta_S26020959	0.025	1.69821	psbb mrna maturation factor chloroplastic-like	GO:0030154	cell differentiation
Ta_S26026342	0.0194	1.73125	eukaryotic translation initiation factor 5a-2-like	GO:0010089	xylem development
Ta_S17986269	0.045	1.74498	predicted protein	GO:0009965	leaf morphogenesis
Ta_S17986269	0.045	1.74498	predicted protein	GO:0030154	cell differentiation
Ta_S37800034	0.0154	2.13287	initiation factor 4f p82 subunit	GO:0009987	cellular process
Ta_S22369575	0.00171	2.28013	dentin sialophosphoprotein	GO:0009909	regulation of flower development
Ta_S32678638	0.028	2.92191	dual specificity protein phosphatase 4	GO:0001714	endodermal cell fate specification
energy
Ta_S26027096	0.0466	-3.03572	thioredoxin h4-2-like	GO:0022900	electron transport chain
Ta_S32625305	0.0305	-2.94855	l-galactono- -lactone dehydrogenase mitochondrial-like	GO:0009853	photorespiration
Ta_S26028447	0.0372	-2.85361	f1f0-atpase inhibitor protein	GO:0009853	photorespiration
Ta_S32431936	0.045	-2.81467	cytochrome c oxidase subunit ııı	GO:0019646	aerobic electron transport chain
Ta_S26024704	0.0356	-2.53993	cytochrome b-c1 complex subunit 6-like	GO:0006122	mitochondrial electron transport, ubiquinol to cytochrome c
Ta_S13147310	0.0257	-2.45722	ubiquinol-cytochrome c reductase complex 14 kda protein	GO:0006122	mitochondrial electron transport, ubiquinol to cytochrome c
Ta_S13147310	0.0257	-2.45722	ubiquinol-cytochrome c reductase complex 14 kda protein	GO:0009060	aerobic respiration
Ta_S13147310	0.0257	-2.45722	ubiquinol-cytochrome c reductase complex 14 kda protein	GO:0009853	photorespiration
Ta_S17888121	0.0306	-2.21611	26s proteasome non-atpase regulatory subunit 4-like	GO:0009853	photorespiration
Ta_S17985011	0.0321	-1.95319	rhodanese-like domain-containing protein chloroplastic	GO:0019684	photosynthesis, light reaction
Ta_S18007967	0.0212	-1.87607	nadh dehydrogenase	GO:0009060	aerobic respiration
Ta_S18007967	0.0212	-1.87607	nadh dehydrogenase	GO:0009853	photorespiration
Ta_S13144045	0.0112	-1.77696	pyrophosphate--fructose 6-phosphate 1-phosphotransferase subunit alpha-like	GO:0015979	photosynthesis
Ta_S32545418	0.0525	1.49415	dihydroneopterin aldolase	GO:0032981	mitochondrial respiratory chain complex I assembly
Ta_S22384836	0.0268	1.51231	thioredoxin-like chloroplastic-like	GO:0022900	electron transport chain
Ta_S26020959	0.025	1.69821	psbb mrna maturation factor chloroplastic-like	GO:0010207	photosystem II assembly
Ta_S15880497	0.0472	1.83533	flavin-containing monooxygenase fmo gs-ox-like 3-like	GO:0022900	electron transport chain
Ta_S26025396	0.0376	1.95266	photosystem ıı 10 kda polypeptide	GO:0015979	photosynthesis
Ta_S26026058	0.0376	1.95266	ferredoxin- chloroplastic-like	GO:0022900	electron transport chain
Ta_S13112726	0.0454	2.80146	serine carboxypeptidase 2	GO:0009765	photosynthesis, light harvesting
Ta_S13144312	0.00527	3.99023	alternative oxidase	GO:0006091	generation of precursor metabolites and energy
gene expression
Ta_S13112037	0.011	-4.668	ap2 erebp transcription factor superfamily protein	GO:0006351	transcription, DNA-dependent
Ta_S13112037	0.011	-4.668	ap2 erebp transcription factor superfamily protein	GO:0006355	regulation of transcription, DNA-dependent
Ta_S17973295	0.00478	-3.55158	large t antigen	GO:0006351	transcription, DNA-dependent
Ta_S17973295	0.00478	-3.55158	large t antigen	GO:0006355	regulation of transcription, DNA-dependent
Ta_S32522066	0.0373	-3.0655	ribosomal rna processing protein 1 homolog b-like	GO:0006364	rRNA processing
Ta_S13240304	0.0197	-3.05473	dna-binding protein s1fa	GO:0006355	regulation of transcription, DNA-dependent
Ta_S16222474	0.0286	-3.04892	hypothetical protein F775_52518	GO:0006355	regulation of transcription, DNA-dependent
Ta_S13144487	0.0464	-2.79873	elongation factor 1-beta	GO:0006414	translational elongation
Ta_S17898272	0.0379	-2.73669	dead-box atp-dependent rna helicase 2	GO:0006397	mRNA processing
Ta_S17898272	0.0379	-2.73669	dead-box atp-dependent rna helicase 2	GO:0006413	translational initiation
Ta_S32708806	0.0361	-2.67304	ubiquitin-60s ribosomal protein l40-like	GO:0006412	translation
Ta_S26028861	0.0382	-2.64562	myb dna-binding domain superfamily protein	GO:0006351	transcription, DNA-dependent
Ta_S26028861	0.0382	-2.64562	myb dna-binding domain superfamily protein	GO:0006355	regulation of transcription, DNA-dependent
Ta_S16465825	0.00762	-2.64283	mads box-like protein	GO:0006351	transcription, DNA-dependent
Ta_S16465825	0.00762	-2.64283	mads box-like protein	GO:0006355	regulation of transcription, DNA-dependent
Ta_S32636623	0.0304	-2.59994	auxin response factor 7a	GO:0006351	transcription, DNA-dependent
Ta_S32636623	0.0304	-2.59994	auxin response factor 7a	GO:0006355	regulation of transcription, DNA-dependent
Ta_S13271607	0.0123	-2.41742	pdease_ıı-domain-containing protein	GO:0006412	translation
Ta_S15824202	0.0427	-2.40636	predicted protein	GO:0006355	regulation of transcription, DNA-dependent
Ta_S15903213	0.00278	-2.36285	dead-box atp-dependent rna helicase 56-like	GO:0006397	mRNA processing
Ta_S15903213	0.00278	-2.36285	dead-box atp-dependent rna helicase 56-like	GO:0008380	RNA splicing
Ta_S16057964	0.014	-2.35121	arginyl-trna--protein transferase 1-like	GO:0006420	arginyl-tRNA aminoacylation
Ta_S33259669	0.0383	-2.26352	ap2 erf and b3 domain-containing protein	GO:0006351	transcription, DNA-dependent
Ta_S33259669	0.0383	-2.26352	ap2 erf and b3 domain-containing protein	GO:0006355	regulation of transcription, DNA-dependent
Ta_S17888121	0.0306	-2.21611	26s proteasome non-atpase regulatory subunit 4-like	GO:0006355	regulation of transcription, DNA-dependent
Ta_S12969820	0.0185	-2.13629	60s ribosomal protein l37	GO:0006412	translation
Ta_S22378144	0.00728	-2.12164	ubiquitin-protein ligase isoform x1	GO:0010608	posttranscriptional regulation of gene expression
Ta_S22378144	0.00728	-2.12164	ubiquitin-protein ligase isoform x1	GO:0010629	negative regulation of gene expression
Ta_S32686707	0.0173	-2.07988	eukaryotic translation initiation factor 5b-like	GO:0006413	translational initiation
Ta_S22389913	0.0407	-1.94587	helix-loop-helix dna-binding domain containing expressed	GO:0006355	regulation of transcription, DNA-dependent
Ta_S17987581	0.0428	-1.85393	dna-directed rna polymerases ıı and ıv subunit 5a-like	GO:0006351	transcription, DNA-dependent
Ta_S17985340	0.0148	-1.8324	wrky dna binding domain containing expressed	GO:0006355	regulation of transcription, DNA-dependent
Ta_S13110700	0.0372	-1.80265	a chain structure-based design of pyrazolo	GO:0006355	regulation of transcription, DNA-dependent
Ta_S19137951	0.0212	-1.73045	pıstıllata-like mads-box transcription factor	GO:0006351	transcription, DNA-dependent
Ta_S19137951	0.0212	-1.73045	pıstıllata-like mads-box transcription factor	GO:0006355	regulation of transcription, DNA-dependent
Ta_S26020828	0.0407	-1.69425	ribosome-binding factor chloroplastic-like	GO:0006412	translation
Ta_S26023305	0.0475	-1.64302	histone-lysine n-methyltransferase ashh2-like isoform x1	GO:0040029	regulation of gene expression, epigenetic
Ta_S32656484	0.0243	-1.63239	histone acetyltransferase hac-like protein 3	GO:0006351	transcription, DNA-dependent
Ta_S32656484	0.0243	-1.63239	histone acetyltransferase hac-like protein 3	GO:0006355	regulation of transcription, DNA-dependent
Ta_S22388403	0.029	-1.61399	kinesin-related protein 11 isoform x1	GO:0031048	chromatin silencing by small RNA
Ta_S26026491	0.0375	-1.60778	homeobox-leucine zipper protein hox6-like	GO:0006351	transcription, DNA-dependent
Ta_S26026491	0.0375	-1.60778	homeobox-leucine zipper protein hox6-like	GO:0006355	regulation of transcription, DNA-dependent
Ta_S37780482	0.0312	-1.53798	trna guanosine-2 -o-methyltransferase trm11-like protein	GO:0006400	tRNA modification
Ta_S17976147	0.0194	1.46181	30s ribosomal protein s18	GO:0006412	translation
Ta_S32545418	0.0525	1.49415	dihydroneopterin aldolase	GO:0008380	RNA splicing
Ta_S26022970	0.021	1.504	rna polymerase-associated protein rtf1-like protein	GO:0000398	mRNA splicing, via spliceosome
Ta_S26022970	0.021	1.504	rna polymerase-associated protein rtf1-like protein	GO:0006352	DNA-dependent transcription, initiation
Ta_S26022970	0.021	1.504	rna polymerase-associated protein rtf1-like protein	GO:0030422	production of siRNA involved in RNA interference
Ta_S26022970	0.021	1.504	rna polymerase-associated protein rtf1-like protein	GO:0035196	production of miRNAs involved in gene silencing by miRNA
Ta_S26022970	0.021	1.504	rna polymerase-associated protein rtf1-like protein	GO:0045893	positive regulation of transcription, DNA-dependent
Ta_S37789608	0.0132	1.5359	gata transcription factor 9	GO:0045893	positive regulation of transcription, DNA-dependent
Ta_S17895317	0.00752	1.57702	tumor necrosis factor receptor superfamily member 21	GO:0006364	rRNA processing
Ta_S15902665	0.0473	1.64347	40s ribosomal protein s9	GO:0006412	translation
Ta_S24623100	0.0161	1.6653	40s ribosomal protein s9-2-like	GO:0006412	translation
Ta_S26020959	0.025	1.69821	psbb mrna maturation factor chloroplastic-like	GO:0006364	rRNA processing
Ta_S26020959	0.025	1.69821	psbb mrna maturation factor chloroplastic-like	GO:0006417	regulation of translation
Ta_S26020959	0.025	1.69821	psbb mrna maturation factor chloroplastic-like	GO:0042793	transcription from plastid promoter
Ta_S26020959	0.025	1.69821	psbb mrna maturation factor chloroplastic-like	GO:0045893	positive regulation of transcription, DNA-dependent
Ta_S26026342	0.0194	1.73125	eukaryotic translation initiation factor 5a-2-like	GO:0006413	translational initiation
Ta_S26026342	0.0194	1.73125	eukaryotic translation initiation factor 5a-2-like	GO:0006452	translational frameshifting
Ta_S26026342	0.0194	1.73125	eukaryotic translation initiation factor 5a-2-like	GO:0045901	positive regulation of translational elongation
Ta_S26026342	0.0194	1.73125	eukaryotic translation initiation factor 5a-2-like	GO:0045905	positive regulation of translational termination
Ta_S17890113	0.0485	1.79937	eukaryotic translation initiation factor 3 subunit d	GO:0001731	formation of translation preinitiation complex
Ta_S17890113	0.0485	1.79937	eukaryotic translation initiation factor 3 subunit d	GO:0006446	regulation of translational initiation
Ta_S13149515	0.0211	1.87798	60s ribosomal protein l23a	GO:0006412	translation
Ta_S22378672	0.0293	1.91777	c-repeat binding factor 9	GO:0006351	transcription, DNA-dependent
Ta_S22378672	0.0293	1.91777	c-repeat binding factor 9	GO:0006355	regulation of transcription, DNA-dependent
Ta_S22389550	0.0191	1.96405	40s ribosomal protein s28	GO:0006407	rRNA export from nucleus
Ta_S22389550	0.0191	1.96405	40s ribosomal protein s28	GO:0006412	translation
Ta_S26028530	0.0303	1.96407	nac domain-containing protein 90-like	GO:0006355	regulation of transcription, DNA-dependent
Ta_S31826676	0.0331	1.99357	e2f transcription factor-like e2fe-like	GO:0006351	transcription, DNA-dependent
Ta_S31826676	0.0331	1.99357	e2f transcription factor-like e2fe-like	GO:0006355	regulation of transcription, DNA-dependent
Ta_S17988930	0.0121	2.0151	transcription elongation factor a protein 2	GO:0006351	transcription, DNA-dependent
Ta_S17988930	0.0121	2.0151	transcription elongation factor a protein 2	GO:0006357	regulation of transcription from RNA polymerase II promoter
Ta_S17988930	0.0121	2.0151	transcription elongation factor a protein 2	GO:0032784	regulation of DNA-dependent transcription, elongation
Ta_S26028907	0.0299	2.03871	dna helicase ıno80-like	GO:0006346	methylation-dependent chromatin silencing
Ta_S26028907	0.0299	2.03871	dna helicase ıno80-like	GO:0010267	production of ta-siRNAs involved in RNA interference
Ta_S26028907	0.0299	2.03871	dna helicase ıno80-like	GO:0035196	production of miRNAs involved in gene silencing by miRNA
Ta_S22389423	0.0274	2.08094	bel1-like homeodomain protein 1	GO:0006355	regulation of transcription, DNA-dependent
Ta_S33259582	0.0301	2.12578	ap2-erebp transcription partial	GO:0006351	transcription, DNA-dependent
Ta_S33259582	0.0301	2.12578	ap2-erebp transcription partial	GO:0006355	regulation of transcription, DNA-dependent
Ta_S22369575	0.00171	2.28013	dentin sialophosphoprotein	GO:0006346	methylation-dependent chromatin silencing
Ta_S22369575	0.00171	2.28013	dentin sialophosphoprotein	GO:0031048	chromatin silencing by small RNA
Ta_S17889180	0.0214	2.33745	large t antigen	GO:0006351	transcription, DNA-dependent
Ta_S17889180	0.0214	2.33745	large t antigen	GO:0006355	regulation of transcription, DNA-dependent
Ta_S32692014	0.0356	2.57202	39s ribosomal protein mitochondrial-like	GO:0006354	DNA-dependent transcription, elongation
Ta_S32692014	0.0356	2.57202	39s ribosomal protein mitochondrial-like	GO:0006412	translation
Ta_S13209615	0.0294	2.66357	40s ribosomal protein s15	GO:0006412	translation
Ta_S26027145	0.0259	2.87292	50s ribosomal protein l4	GO:0006354	DNA-dependent transcription, elongation
Ta_S26027145	0.0259	2.87292	50s ribosomal protein l4	GO:0006412	translation
Ta_S15903342	0.0529	2.91247	phd finger protein	GO:0006351	transcription, DNA-dependent
Ta_S15903342	0.0529	2.91247	phd finger protein	GO:0006355	regulation of transcription, DNA-dependent
Ta_S12906382	0.0411	3.01032	phenylalanyl-trna synthetase alpha chain	GO:0006432	phenylalanyl-tRNA aminoacylation
Ta_S32674684	0.0427	3.05904	PREDICTED: uncharacterized protein LOC100830007	GO:0006434	seryl-tRNA aminoacylation
hormonal regulation
Ta_S13112037	0.011	-4.668	ap2 erebp transcription factor superfamily protein	GO:0009737	response to abscisic acid stimulus
Ta_S17986759	0.0364	-3.66134	probable glutathione s-transferase gstu6-like	GO:0060416	response to growth hormone stimulus
Ta_S17986759	0.0364	-3.66134	probable glutathione s-transferase gstu6-like	GO:0080167	response to karrikin
Ta_S12956117	0.0104	-3.31779	probable cytokinin riboside 5 -monophosphate phosphoribohydrolase logl10-like	GO:0009691	cytokinin biosynthetic process
Ta_S17986720	0.0479	-2.68666	low qualıty proteın: indole-3-acetaldehyde oxidase-like	GO:0009688	abscisic acid biosynthetic process
Ta_S17986720	0.0479	-2.68666	low qualıty proteın: indole-3-acetaldehyde oxidase-like	GO:0009851	auxin biosynthetic process
Ta_S32636623	0.0304	-2.59994	auxin response factor 7a	GO:0009734	auxin mediated signaling pathway
Ta_S16057964	0.014	-2.35121	arginyl-trna--protein transferase 1-like	GO:0009737	response to abscisic acid stimulus
Ta_S17888121	0.0306	-2.21611	26s proteasome non-atpase regulatory subunit 4-like	GO:0009733	response to auxin stimulus
Ta_S17888121	0.0306	-2.21611	26s proteasome non-atpase regulatory subunit 4-like	GO:0009735	response to cytokinin stimulus
Ta_S17888121	0.0306	-2.21611	26s proteasome non-atpase regulatory subunit 4-like	GO:0009737	response to abscisic acid stimulus
Ta_S22378144	0.00728	-2.12164	ubiquitin-protein ligase isoform x1	GO:0009737	response to abscisic acid stimulus
Ta_S26025138	0.0522	-2.07934	12-oxophytodienoic acid reductase	GO:0009695	jasmonic acid biosynthetic process
Ta_S26022592	0.0442	-1.9381	probable glutathione s-transferase gstu6-like	GO:0060416	response to growth hormone stimulus
Ta_S26022592	0.0442	-1.9381	probable glutathione s-transferase gstu6-like	GO:0080167	response to karrikin
Ta_S13112176	0.0166	-1.92418	beta-cyanoalanine synthase	GO:0009684	indoleacetic acid biosynthetic process
Ta_S18009393	0.0529	-1.9141	saur37 - auxin-responsive saur family member	GO:0009734	auxin mediated signaling pathway
Ta_S18011934	0.0283	-1.63663	translationally-controlled tumor protein homolog	GO:0010252	auxin homeostasis
Ta_S13112154	0.00243	1.62767	delta-1-pyrroline-5-carboxylate synthase-like	GO:0009737	response to abscisic acid stimulus
Ta_S17984845	0.00342	1.63364	embryo-specific protein	GO:0009737	response to abscisic acid stimulus
Ta_S17888674	0.0226	2.03382	fructose-bisphosphate chloroplast expressed	GO:0009737	response to abscisic acid stimulus
Ta_S12923172	0.0517	2.07557	beta- insoluble isoenzyme	GO:0080167	response to karrikin
Ta_S16202415	0.0186	2.07932	plasma membrane intrinsic protein	GO:0009737	response to abscisic acid stimulus
Ta_S17981133	0.00863	2.11176	saur12 - auxin-responsive saur family member	GO:0009734	auxin mediated signaling pathway
Ta_S26021345	0.0218	2.27832	dna repair protein reca homolog chloroplastic-like	GO:0009691	cytokinin biosynthetic process
Ta_S22365390	0.0483	2.43876	methionine aminopeptidase chloroplastic mitochondrial-like	GO:0009737	response to abscisic acid stimulus
Ta_S12938241	0.0303	2.54765	cdc37	GO:0001959	regulation of cytokine-mediated signaling pathway
lipid metabolism
Ta_S22379618	0.000199	-3.83648	15-cis-zeta-carotene chloroplastic-like	GO:0016120	carotene biosynthetic process
Ta_S13025679	0.0313	-3.01214	protein notum homolog	GO:0009062	fatty acid catabolic process
Ta_S16057964	0.014	-2.35121	arginyl-trna--protein transferase 1-like	GO:0050994	regulation of lipid catabolic process
Ta_S17888121	0.0306	-2.21611	26s proteasome non-atpase regulatory subunit 4-like	GO:0006635	fatty acid beta-oxidation
Ta_S26027765	0.0391	-2.17929	gdsl esterase lipase apg-like	GO:0006629	lipid metabolic process
Ta_S22365125	0.0146	-2.15375	sn1-specific diacylglycerol lipase alpha	GO:0006629	lipid metabolic process
Ta_S17985074	0.0306	-1.83527	plastidic 2-oxoglutarate malate transporter	GO:0016126	sterol biosynthetic process
Ta_S26027801	0.027	-1.80052	glycine-rich protein	GO:0006635	fatty acid beta-oxidation
Ta_S32574498	0.0378	-1.69617	gdsl esterase lipase at4g10955-like	GO:0006629	lipid metabolic process
Ta_S26023305	0.0475	-1.64302	histone-lysine n-methyltransferase ashh2-like isoform x1	GO:0016116	carotenoid metabolic process
Ta_S16058271	0.0145	-1.50745	tpa: aminomethyltransferase	GO:0016117	carotenoid biosynthetic process
Ta_S26655644	0.0259	-1.45534	aspartic proteinase	GO:0006629	lipid metabolic process
Ta_S37806969	0.0421	1.45828	anthocyanidin 3-o-glucosyltransferase	GO:0030259	lipid glycosylation
Ta_S17985508	0.0335	1.48742	aspartyl aminopeptidase	GO:0006635	fatty acid beta-oxidation
Ta_S17986269	0.045	1.74498	predicted protein	GO:0016117	carotenoid biosynthetic process
Ta_S17978247	0.0543	1.77371	phospholipase a2 homolog 3-like	GO:0006644	phospholipid metabolic process
Ta_S17978247	0.0543	1.77371	phospholipase a2 homolog 3-like	GO:0016042	lipid catabolic process
Ta_S18008237	0.0407	1.77535	3-ketoacyl- synthase 19-like	GO:0006633	fatty acid biosynthetic process
Ta_S18006527	0.0056	1.79471	carnitine racemase like protein	GO:0009062	fatty acid catabolic process
localization
Ta_S15824202	0.0427	-2.40636	predicted protein	GO:0006626	protein targeting to mitochondrion
Ta_S17888121	0.0306	-2.21611	26s proteasome non-atpase regulatory subunit 4-like	GO:0006623	protein targeting to vacuole
Ta_S13112176	0.0166	-1.92418	beta-cyanoalanine synthase	GO:0032880	regulation of protein localization
Ta_S17987581	0.0428	-1.85393	dna-directed rna polymerases ıı and ıv subunit 5a-like	GO:0006626	protein targeting to mitochondrion
Ta_S17899188	0.0191	-1.83177	signal recognition particle 19 kda protein	GO:0006614	SRP-dependent cotranslational protein targeting to membrane
Ta_S26027801	0.027	-1.80052	glycine-rich protein	GO:0016558	protein import into peroxisome matrix
Ta_S37780482	0.0312	-1.53798	trna guanosine-2 -o-methyltransferase trm11-like protein	GO:0006626	protein targeting to mitochondrion
Ta_S17985508	0.0335	1.48742	aspartyl aminopeptidase	GO:0016558	protein import into peroxisome matrix
metabolic pocess
Ta_S32599956	0.00042	-4.14561	protein	GO:0008152	metabolic process
Ta_S17973295	0.00478	-3.55158	large t antigen	GO:0006260	DNA replication
Ta_S13011896	0.0359	-3.22233	kinesin-like protein kıf22-b	GO:0044238	primary metabolic process
Ta_S13011896	0.0359	-3.22233	kinesin-like protein kıf22-b	GO:0044260	cellular macromolecule metabolic process
Ta_S17982970	0.031	-3.09852	serine threonine-protein kinase nek4-like	GO:0016310	phosphorylation
Ta_S26027096	0.0466	-3.03572	thioredoxin h4-2-like	GO:0006662	glycerol ether metabolic process
Ta_S32625305	0.0305	-2.94855	l-galactono- -lactone dehydrogenase mitochondrial-like	GO:0019853	L-ascorbic acid biosynthetic process
Ta_S32625503	0.0468	-2.92224	arginine decarboxylase	GO:0006527	arginine catabolic process
Ta_S32625503	0.0468	-2.92224	arginine decarboxylase	GO:0008295	spermidine biosynthetic process
Ta_S32625503	0.0468	-2.92224	arginine decarboxylase	GO:0009446	putrescine biosynthetic process
Ta_S37808226	0.017	-2.80667	cytokinin-o-glucosyltransferase 2	GO:0008152	metabolic process
Ta_S16058261	0.0173	-2.73281	branched-chain-amino-acid aminotransferase-like protein chloroplastic-like	GO:0008153	para-aminobenzoic acid biosynthetic process
Ta_S16058261	0.0173	-2.73281	branched-chain-amino-acid aminotransferase-like protein chloroplastic-like	GO:0046654	tetrahydrofolate biosynthetic process
Ta_S17986720	0.0479	-2.68666	low qualıty proteın: indole-3-acetaldehyde oxidase-like	GO:0019760	glucosinolate metabolic process
Ta_S12956054	0.036	-2.65294	extracellular ribonuclease le-like	GO:0009718	anthocyanin-containing compound biosynthetic process
Ta_S17988649	0.0157	-2.59418	dephospho- kinase domain-containing protein	GO:0015937	coenzyme A biosynthetic process
Ta_S17988649	0.0157	-2.59418	dephospho- kinase domain-containing protein	GO:0016310	phosphorylation
Ta_S32667957	0.0469	-2.53665	e3 ubiquitin-protein ligase upl3-like	GO:0042023	DNA endoreduplication
Ta_S32667957	0.0469	-2.53665	e3 ubiquitin-protein ligase upl3-like	GO:0050665	hydrogen peroxide biosynthetic process
Ta_S13271607	0.0123	-2.41742	pdease_ıı-domain-containing protein	GO:0006198	cAMP catabolic process
Ta_S32605597	0.0312	-2.29001	cinnamyl alcohol dehydrogenase 5	GO:0009809	lignin biosynthetic process
Ta_S32569254	0.0407	-2.229	glycosyl group 1 family protein	GO:0009247	glycolipid biosynthetic process
Ta_S12980836	0.029	-2.22366	ankyrin repeat protein	GO:0008152	metabolic process
Ta_S24512901	0.0436	-2.21676	b-gal alpha peptide	GO:0008152	metabolic process
Ta_S17888121	0.0306	-2.21611	26s proteasome non-atpase regulatory subunit 4-like	GO:0006281	DNA repair
Ta_S32675820	0.0172	-2.18735	probable galactinol--sucrose galactosyltransferase 2-like	GO:0008152	metabolic process
Ta_S17974521	0.0345	-2.17283	dımboa udp-glucosyltransferase bx8-like	GO:0008152	metabolic process
Ta_S32686707	0.0173	-2.07988	eukaryotic translation initiation factor 5b-like	GO:0006184	GTP catabolic process
Ta_S26025138	0.0522	-2.07934	12-oxophytodienoic acid reductase	GO:0031408	oxylipin biosynthetic process
Ta_S17985011	0.0321	-1.95319	rhodanese-like domain-containing protein chloroplastic	GO:0019344	cysteine biosynthetic process
Ta_S26022592	0.0442	-1.9381	probable glutathione s-transferase gstu6-like	GO:0006749	glutathione metabolic process
Ta_S13112176	0.0166	-1.92418	beta-cyanoalanine synthase	GO:0006535	cysteine biosynthetic process from serine
Ta_S13112176	0.0166	-1.92418	beta-cyanoalanine synthase	GO:0019288	isopentenyl diphosphate biosynthetic process, methylerythritol 4-phosphate pathway
Ta_S13112176	0.0166	-1.92418	beta-cyanoalanine synthase	GO:0019500	cyanide catabolic process
Ta_S13112176	0.0166	-1.92418	beta-cyanoalanine synthase	GO:0019761	glucosinolate biosynthetic process
Ta_S13112176	0.0166	-1.92418	beta-cyanoalanine synthase	GO:0042744	hydrogen peroxide catabolic process
Ta_S13112176	0.0166	-1.92418	beta-cyanoalanine synthase	GO:0051410	detoxification of nitrogen compound
Ta_S13152507	0.0233	-1.91039	sphingosine kinase 1-like	GO:0016310	phosphorylation
Ta_S12907043	0.0412	-1.90645	abc transporter g family member 11-like	GO:0006200	ATP catabolic process
Ta_S17987620	0.00436	-1.84385	haloacid dehalogenase-like hydrolase domain-containing protein sgpp	GO:0008152	metabolic process
Ta_S17985074	0.0306	-1.83527	plastidic 2-oxoglutarate malate transporter	GO:0019676	ammonia assimilation cycle
Ta_S17985340	0.0148	-1.8324	wrky dna binding domain containing expressed	GO:0006655	phosphatidylglycerol biosynthetic process
Ta_S17985340	0.0148	-1.8324	wrky dna binding domain containing expressed	GO:0016226	iron-sulfur cluster assembly
Ta_S17985340	0.0148	-1.8324	wrky dna binding domain containing expressed	GO:0019288	isopentenyl diphosphate biosynthetic process, methylerythritol 4-phosphate pathway
Ta_S12906881	0.00831	-1.79832	gnat family protein	GO:0008152	metabolic process
Ta_S26018797	0.021	-1.77373	casein kinase ı-like protein	GO:0044237	cellular metabolic process
Ta_S16205786	0.0113	-1.6741	udp-glycosyltransferase 83a1-like	GO:0008152	metabolic process
Ta_S32622612	0.0292	-1.66704	enoyl- hydratase peroxisomal-like	GO:0033542	fatty acid beta-oxidation, unsaturated, even number
Ta_S18010187	0.0487	-1.54945	fructokinase-2	GO:0044237	cellular metabolic process
Ta_S37780482	0.0312	-1.53798	trna guanosine-2 -o-methyltransferase trm11-like protein	GO:0032259	methylation
Ta_S37780482	0.0312	-1.53798	trna guanosine-2 -o-methyltransferase trm11-like protein	GO:0080180	2-methylguanosine metabolic process
Ta_S16058271	0.0145	-1.50745	tpa: aminomethyltransferase	GO:0006546	glycine catabolic process
Ta_S16058271	0.0145	-1.50745	tpa: aminomethyltransferase	GO:0019344	cysteine biosynthetic process
Ta_S16058271	0.0145	-1.50745	tpa: aminomethyltransferase	GO:0032259	methylation
Ta_S16058271	0.0145	-1.50745	tpa: aminomethyltransferase	GO:0042744	hydrogen peroxide catabolic process
Ta_S16058494	0.0398	-1.48493	riboflavin biosynthesis	GO:0009231	riboflavin biosynthetic process
Ta_S16058494	0.0398	-1.48493	riboflavin biosynthesis	GO:0046443	FAD metabolic process
Ta_S17988069	0.025	1.45475	minichromosome maintenance protein	GO:0006268	DNA unwinding involved in DNA replication
Ta_S17988069	0.025	1.45475	minichromosome maintenance protein	GO:0006270	DNA replication initiation
Ta_S17889420	0.0352	1.46966	nuclease s1	GO:0006308	DNA catabolic process
Ta_S32545418	0.0525	1.49415	dihydroneopterin aldolase	GO:0006760	folic acid-containing compound metabolic process
Ta_S13143909	0.0176	1.50402	lipoxygenase chloroplastic-like	GO:0031408	oxylipin biosynthetic process
Ta_S22384836	0.0268	1.51231	thioredoxin-like chloroplastic-like	GO:0006662	glycerol ether metabolic process
Ta_S22384836	0.0268	1.51231	thioredoxin-like chloroplastic-like	GO:0010264	myo-inositol hexakisphosphate biosynthetic process
Ta_S26022120	0.00157	1.53204	cysteine synthase	GO:0006535	cysteine biosynthetic process from serine
Ta_S15880319	0.0307	1.53547	chitinase 8	GO:0006032	chitin catabolic process
Ta_S15880319	0.0307	1.53547	chitinase 8	GO:0016998	cell wall macromolecule catabolic process
Ta_S16209202	0.0537	1.5518	pleiotropic drug resistance protein 3-like	GO:0006200	ATP catabolic process
Ta_S12956888	0.0287	1.55945	laccase-12 13-like	GO:0046274	lignin catabolic process
Ta_S18006254	0.0546	1.59032	probable protein phosphatase 2c 44-like	GO:0008152	metabolic process
Ta_S13112493	0.0181	1.62425	s-adenosylmethionine synthetase 2	GO:0006555	methionine metabolic process
Ta_S13112493	0.0181	1.62425	s-adenosylmethionine synthetase 2	GO:0006556	S-adenosylmethionine biosynthetic process
Ta_S13112493	0.0181	1.62425	s-adenosylmethionine synthetase 2	GO:0006730	one-carbon metabolic process
Ta_S13112493	0.0181	1.62425	s-adenosylmethionine synthetase 2	GO:0009809	lignin biosynthetic process
Ta_S13112154	0.00243	1.62767	delta-1-pyrroline-5-carboxylate synthase-like	GO:0016310	phosphorylation
Ta_S13112154	0.00243	1.62767	delta-1-pyrroline-5-carboxylate synthase-like	GO:0055129	L-proline biosynthetic process
Ta_S32664898	0.0533	1.63755	lrr receptor-like serine threonine-protein kinase	GO:0016310	phosphorylation
Ta_S32543669	0.0182	1.664	predicted protein	GO:0006312	mitotic recombination
Ta_S26027709	0.0529	1.73021	chitinase-like protein 1-like	GO:0006032	chitin catabolic process
Ta_S26027709	0.0529	1.73021	chitinase-like protein 1-like	GO:0016998	cell wall macromolecule catabolic process
Ta_S26027709	0.0529	1.73021	chitinase-like protein 1-like	GO:0019222	regulation of metabolic process
Ta_S16264108	0.00249	1.7589	2-isopropylmalate synthase a-like	GO:0009098	leucine biosynthetic process
Ta_S16264108	0.00249	1.7589	2-isopropylmalate synthase a-like	GO:0019761	glucosinolate biosynthetic process
Ta_S37815739	0.00573	1.76686	probable inactive methyltransferase os04g0175900-like	GO:0009809	lignin biosynthetic process
Ta_S37815739	0.00573	1.76686	probable inactive methyltransferase os04g0175900-like	GO:0032259	methylation
Ta_S37815739	0.00573	1.76686	probable inactive methyltransferase os04g0175900-like	GO:0051555	flavonol biosynthetic process
Ta_S15880497	0.0472	1.83533	flavin-containing monooxygenase fmo gs-ox-like 3-like	GO:0033506	glucosinolate biosynthetic process from homomethionine
Ta_S13140558	0.0245	1.84598	retrotransposon unclassified	GO:0015074	DNA integration
Ta_S31826676	0.0331	1.99357	e2f transcription factor-like e2fe-like	GO:0032876	negative regulation of DNA endoreduplication
Ta_S31826676	0.0331	1.99357	e2f transcription factor-like e2fe-like	GO:0042023	DNA endoreduplication
Ta_S15881947	0.0432	2.0169	udp-glycosyltransferase 91c1-like	GO:0008152	metabolic process
Ta_S26028907	0.0299	2.03871	dna helicase ıno80-like	GO:0000956	nuclear-transcribed mRNA catabolic process
Ta_S26028907	0.0299	2.03871	dna helicase ıno80-like	GO:0006306	DNA methylation
Ta_S26028907	0.0299	2.03871	dna helicase ıno80-like	GO:0016444	somatic cell DNA recombination
Ta_S26028907	0.0299	2.03871	dna helicase ıno80-like	GO:0045739	positive regulation of DNA repair
Ta_S26022303	0.0279	2.14112	phenylalanine ammonia-lyase	GO:0006559	L-phenylalanine catabolic process
Ta_S26022303	0.0279	2.14112	phenylalanine ammonia-lyase	GO:0009800	cinnamic acid biosynthetic process
Ta_S12938289	0.000363	2.14906	demeter-like protein 2	GO:0006284	base-excision repair
Ta_S12921674	0.00548	2.1632	potassium channel akt2 3	GO:0010264	myo-inositol hexakisphosphate biosynthetic process
Ta_S12954612	0.0187	2.17546	alpha- -mannosyltransferase alg2-like	GO:0009058	biosynthetic process
Ta_S26021345	0.0218	2.27832	dna repair protein reca homolog chloroplastic-like	GO:0006281	DNA repair
Ta_S22369575	0.00171	2.28013	dentin sialophosphoprotein	GO:0006275	regulation of DNA replication
Ta_S22384548	0.0208	2.29401	nadph:adrenodoxin mitochondrial	GO:0042744	hydrogen peroxide catabolic process
Ta_S13152429	0.00165	2.33452	luminal-binding protein	GO:0030433	ER-associated protein catabolic process
Ta_S17889180	0.0214	2.33745	large t antigen	GO:0006260	DNA replication
Ta_S17987348	0.0218	2.36402	ptd008 protein	GO:0006661	phosphatidylinositol biosynthetic process
Ta_S22365390	0.0483	2.43876	methionine aminopeptidase chloroplastic mitochondrial-like	GO:0019408	dolichol biosynthetic process
Ta_S32587804	0.0495	2.44049	cbs domain-containing protein mitochondrial-like	GO:0008152	metabolic process
Ta_S13113615	0.0405	2.51221	exonuclease 1	GO:0006281	DNA repair
Ta_S13113615	0.0405	2.51221	exonuclease 1	GO:0090305	nucleic acid phosphodiester bond hydrolysis
Ta_S17897963	0.0329	2.56757	26s protease regulatory subunit 7	GO:0006200	ATP catabolic process
Ta_S12914973	0.0517	2.72758	leucoanthocyanidin reductase	GO:0044237	cellular metabolic process
Ta_S18006292	0.0543	2.94153	ubiquitin-conjugating enzyme e2 variant 1	GO:0006301	postreplication repair
Ta_S24512935	0.0516	2.96711	beta-galactosidase alpha peptide	GO:0008152	metabolic process
Ta_S32518390	0.003	3.08576	phosphoglycerate cytosolic-like	GO:0016310	phosphorylation
Ta_S15824132	0.00188	3.60123	trna-dihydrouridine(16 17) synthase	GO:0002943	tRNA dihydrouridine synthesis
organization
Ta_S13025679	0.0313	-3.01214	protein notum homolog	GO:0030036	actin cytoskeleton organization
Ta_S26027806	0.0411	-1.71907	glutaredoxin family protein	GO:0051017	actin filament bundle assembly
Ta_S17988648	0.0135	-1.67278	actin-depolymerizing factor 5	GO:0030042	actin filament depolymerization
Ta_S13110798	0.00697	2.0643	actin-depolymerizing factor 3	GO:0030042	actin filament depolymerization
Ta_S32589564	0.0356	1.60376	pectinesterase 11	GO:0042545	cell wall modification
Ta_S16058271	0.0145	-1.50745	tpa: aminomethyltransferase	GO:0009658	chloroplast organization
Ta_S16058494	0.0398	-1.48493	riboflavin biosynthesis	GO:0009658	chloroplast organization
Ta_S26027806	0.0411	-1.71907	glutaredoxin family protein	GO:0009902	chloroplast relocation
Ta_S26020959	0.025	1.69821	psbb mrna maturation factor chloroplastic-like	GO:0009902	chloroplast relocation
Ta_S17888121	0.0306	-2.21611	26s proteasome non-atpase regulatory subunit 4-like	GO:0007010	cytoskeleton organization
Ta_S17888121	0.0306	-2.21611	26s proteasome non-atpase regulatory subunit 4-like	GO:0007030	Golgi organization
Ta_S13112176	0.0166	-1.92418	beta-cyanoalanine synthase	GO:0007030	Golgi organization
Ta_S17888194	0.043	-1.73779	cbs domain containing expressed	GO:0007030	Golgi organization
Ta_S17988834	0.0509	2.16234	vacuolar protein sorting-associated protein 11 homolog	GO:0007030	Golgi organization
Ta_S22386374	0.0532	-1.97927	microtubule associated protein family expressed	GO:0000226	microtubule cytoskeleton organization
Ta_S22388403	0.029	-1.61399	kinesin-related protein 11 isoform x1	GO:0007018	microtubule-based movement
Ta_S16222474	0.0286	-3.04892	hypothetical protein F775_52518	GO:0006334	nucleosome assembly
Ta_S32622612	0.0292	-1.66704	enoyl- hydratase peroxisomal-like	GO:0007031	peroxisome organization
Ta_S17985074	0.0306	-1.83527	plastidic 2-oxoglutarate malate transporter	GO:0009832	plant-type cell wall biogenesis
Ta_S13152429	0.00165	2.33452	luminal-binding protein	GO:0010197	polar nucleus fusion
Ta_S26028447	0.0372	-2.85361	f1f0-atpase inhibitor protein	GO:0080129	proteasome core complex assembly
Ta_S13147310	0.0257	-2.45722	ubiquinol-cytochrome c reductase complex 14 kda protein	GO:0080129	proteasome core complex assembly
Ta_S17888121	0.0306	-2.21611	26s proteasome non-atpase regulatory subunit 4-like	GO:0080129	proteasome core complex assembly
Ta_S18007967	0.0212	-1.87607	nadh dehydrogenase	GO:0080129	proteasome core complex assembly
Ta_S32622612	0.0292	-1.66704	enoyl- hydratase peroxisomal-like	GO:0080129	proteasome core complex assembly
Ta_S12922986	0.0348	1.53383	kda heat-shock protein	GO:0051260	protein homooligomerization
Ta_S16058271	0.0145	-1.50745	tpa: aminomethyltransferase	GO:0008361	regulation of cell size
Ta_S17985340	0.0148	-1.8324	wrky dna binding domain containing expressed	GO:0010027	thylakoid membrane organization
Ta_S26020959	0.025	1.69821	psbb mrna maturation factor chloroplastic-like	GO:0010027	thylakoid membrane organization
Ta_S17986269	0.045	1.74498	predicted protein	GO:0010027	thylakoid membrane organization
Ta_S17988834	0.0509	2.16234	vacuolar protein sorting-associated protein 11 homolog	GO:0007033	vacuole organization
others
Ta_S13112037	0.011	-4.668	ap2 erebp transcription factor superfamily protein	GO:0010228	vegetative to reproductive phase transition of meristem
Ta_S32599956	0.00042	-4.14561	protein	GO:0044763	single-organism cellular process
Ta_S32599956	0.00042	-4.14561	protein	GO:0044765	single-organism transport
Ta_S17973295	0.00478	-3.55158	large t antigen	GO:0039502	suppression by virus of host type I interferon-mediated signaling pathway
Ta_S17973295	0.00478	-3.55158	large t antigen	GO:0039576	suppression by virus of host JAK1 activity
Ta_S17973295	0.00478	-3.55158	large t antigen	GO:0039645	modulation by virus of host G1/S transition checkpoint
Ta_S17973295	0.00478	-3.55158	large t antigen	GO:0039649	modulation by virus of host ubiquitin-protein ligase activity
Ta_S13011896	0.0359	-3.22233	kinesin-like protein kıf22-b	GO:0044763	single-organism cellular process
Ta_S13011896	0.0359	-3.22233	kinesin-like protein kıf22-b	GO:0050794	regulation of cellular process
Ta_S17982970	0.031	-3.09852	serine threonine-protein kinase nek4-like	GO:0044763	single-organism cellular process
Ta_S26027096	0.0466	-3.03572	thioredoxin h4-2-like	GO:0045454	cell redox homeostasis
Ta_S26028447	0.0372	-2.85361	f1f0-atpase inhibitor protein	GO:0043086	negative regulation of catalytic activity
Ta_S26028447	0.0372	-2.85361	f1f0-atpase inhibitor protein	GO:0045980	negative regulation of nucleotide metabolic process
Ta_S22373652	0.0148	-2.59214	tetratricopeptide repeat-like superfamily protein	GO:0006792	regulation of sulfur utilization
Ta_S32667957	0.0469	-2.53665	e3 ubiquitin-protein ligase upl3-like	GO:0010228	vegetative to reproductive phase transition of meristem
Ta_S16057964	0.014	-2.35121	arginyl-trna--protein transferase 1-like	GO:0010029	regulation of seed germination
Ta_S33259669	0.0383	-2.26352	ap2 erf and b3 domain-containing protein	GO:0044767	single-organism developmental process
Ta_S17888121	0.0306	-2.21611	26s proteasome non-atpase regulatory subunit 4-like	GO:0010029	regulation of seed germination
Ta_S17888121	0.0306	-2.21611	26s proteasome non-atpase regulatory subunit 4-like	GO:0048455	stamen formation
Ta_S26027866	0.03	-2.07651	serine threonine-protein kinase ht1	GO:0044763	single-organism cellular process
Ta_S26027866	0.03	-2.07651	serine threonine-protein kinase ht1	GO:0050794	regulation of cellular process
Ta_S17985074	0.0306	-1.83527	plastidic 2-oxoglutarate malate transporter	GO:0016049	cell growth
Ta_S17985340	0.0148	-1.8324	wrky dna binding domain containing expressed	GO:0043085	positive regulation of catalytic activity
Ta_S17985340	0.0148	-1.8324	wrky dna binding domain containing expressed	GO:0009793	embryo development ending in seed dormancy
Ta_S12956914	0.0475	-1.79588	nadph-dependent diflavin oxidoreductase 1	GO:0044763	single-organism cellular process
Ta_S17888194	0.043	-1.73779	cbs domain containing expressed	GO:0045454	cell redox homeostasis
Ta_S26027806	0.0411	-1.71907	glutaredoxin family protein	GO:0045454	cell redox homeostasis
Ta_S18011934	0.0283	-1.63663	translationally-controlled tumor protein homolog	GO:0001558	regulation of cell growth
Ta_S18011934	0.0283	-1.63663	translationally-controlled tumor protein homolog	GO:0040014	regulation of multicellular organism growth
Ta_S18011934	0.0283	-1.63663	translationally-controlled tumor protein homolog	GO:0008283	cell proliferation
Ta_S22388403	0.029	-1.61399	kinesin-related protein 11 isoform x1	GO:0007062	sister chromatid cohesion
Ta_S22388403	0.029	-1.61399	kinesin-related protein 11 isoform x1	GO:0045132	meiotic chromosome segregation
Ta_S17985157	0.0146	-1.60109	subtilisin-like protease sdd1-like	GO:0043086	negative regulation of catalytic activity
Ta_S17986184	0.0434	-1.55911	oberon-like protein	GO:0044767	single-organism developmental process
Ta_S16266634	0.012	-1.50767	invertase inhibitor	GO:0043086	negative regulation of catalytic activity
Ta_S16058271	0.0145	-1.50745	tpa: aminomethyltransferase	GO:0040007	growth
Ta_S17972725	0.0331	1.49225	subtilisin-like protease	GO:0043086	negative regulation of catalytic activity
Ta_S26022970	0.021	1.504	rna polymerase-associated protein rtf1-like protein	GO:0008284	positive regulation of cell proliferation
Ta_S22384836	0.0268	1.51231	thioredoxin-like chloroplastic-like	GO:0045454	cell redox homeostasis
Ta_S37789608	0.0132	1.5359	gata transcription factor 9	GO:0007623	circadian rhythm
Ta_S13112154	0.00243	1.62767	delta-1-pyrroline-5-carboxylate synthase-like	GO:0009793	embryo development ending in seed dormancy
Ta_S32543669	0.0182	1.664	predicted protein	GO:0009560	embryo sac egg cell differentiation
Ta_S32661628	0.041	1.72791	pentatricopeptide repeat-containing protein mitochondrial-like	GO:0009560	embryo sac egg cell differentiation
Ta_S32661628	0.041	1.72791	pentatricopeptide repeat-containing protein mitochondrial-like	GO:0009793	embryo development ending in seed dormancy
Ta_S26026342	0.0194	1.73125	eukaryotic translation initiation factor 5a-2-like	GO:0034050	host programmed cell death induced by symbiont
Ta_S32732903	0.0523	2.10572	sorting nexin 2b-like	GO:0007154	cell communication
Ta_S12921674	0.00548	2.1632	potassium channel akt2 3	GO:0042391	regulation of membrane potential
Ta_S26021345	0.0218	2.27832	dna repair protein reca homolog chloroplastic-like	GO:0007131	reciprocal meiotic recombination
Ta_S17889180	0.0214	2.33745	large t antigen	GO:0039502	suppression by virus of host type I interferon-mediated signaling pathway
Ta_S17889180	0.0214	2.33745	large t antigen	GO:0039576	suppression by virus of host JAK1 activity
Ta_S17889180	0.0214	2.33745	large t antigen	GO:0039645	modulation by virus of host G1/S transition checkpoint
Ta_S17889180	0.0214	2.33745	large t antigen	GO:0039649	modulation by virus of host ubiquitin-protein ligase activity
Ta_S18349038	0.0315	2.46121	s-acyltransferase tıp1	GO:0009932	cell tip growth
Ta_S15824050	0.0398	2.86722	carbonic anhydrase	GO:0015976	carbon utilization
Ta_S32527436	0.00413	2.92124	hydroxymuconic semialdehyde hydrolase	GO:0001505	regulation of neurotransmitter levels
Ta_S22496174	0.0282	2.94795	na+ h+ antiporter	GO:0006885	regulation of pH
Ta_S15824132	0.00188	3.60123	trna-dihydrouridine(16 17) synthase	GO:0006808	regulation of nitrogen utilization
oxidation-reduction process
Ta_S24513530	0.000782	-3.68464	disulfide oxidoreductase monooxygenase oxidoreductase	GO:0055114	oxidation-reduction process
Ta_S16201253	0.00144	-3.04576	1-aminocyclopropane-1-carboxylate oxidase-1-like protein	GO:0055114	oxidation-reduction process
Ta_S32625305	0.0305	-2.94855	l-galactono- -lactone dehydrogenase mitochondrial-like	GO:0055114	oxidation-reduction process
Ta_S17986720	0.0479	-2.68666	low qualıty proteın: indole-3-acetaldehyde oxidase-like	GO:0055114	oxidation-reduction process
Ta_S13032400	0.0274	-2.32915	cytochrome p450	GO:0055114	oxidation-reduction process
Ta_S32605597	0.0312	-2.29001	cinnamyl alcohol dehydrogenase 5	GO:0055114	oxidation-reduction process
Ta_S15903519	0.00146	-2.1017	arsenate reductase -like	GO:0055114	oxidation-reduction process
Ta_S15902867	0.00475	-2.09997	tropinone reductase homolog at1g07440-like	GO:0055114	oxidation-reduction process
Ta_S26025138	0.0522	-2.07934	12-oxophytodienoic acid reductase	GO:0055114	oxidation-reduction process
Ta_S12971220	0.00557	-1.8489	cytochrome p450 71a1-like	GO:0055114	oxidation-reduction process
Ta_S32683936	0.0527	-1.71561	probable 2-oxoglutarate-dependent dioxygenase aop1	GO:0055114	oxidation-reduction process
Ta_S32606824	0.0463	-1.68323	peroxidase 4-like	GO:0055114	oxidation-reduction process
Ta_S16058494	0.0398	-1.48493	riboflavin biosynthesis	GO:0055114	oxidation-reduction process
Ta_S22388986	0.0209	1.46445	cytochrome p450 71a1	GO:0055114	oxidation-reduction process
Ta_S13143909	0.0176	1.50402	lipoxygenase chloroplastic-like	GO:0055114	oxidation-reduction process
Ta_S12956888	0.0287	1.55945	laccase-12 13-like	GO:0055114	oxidation-reduction process
Ta_S13112154	0.00243	1.62767	delta-1-pyrroline-5-carboxylate synthase-like	GO:0055114	oxidation-reduction process
Ta_S13227773	0.0282	1.66474	gibberellin 20 oxidase 2-like isoform x1	GO:0055114	oxidation-reduction process
Ta_S13045709	0.0493	2.1527	uncharacterized oxidoreductase at4g09670-like	GO:0055114	oxidation-reduction process
Ta_S22384548	0.0208	2.29401	nadph:adrenodoxin mitochondrial	GO:0055114	oxidation-reduction process
Ta_S22371799	0.00413	3.18483	flavin-containing monooxygenase fmo gs-ox-like 9	GO:0055114	oxidation-reduction process
Ta_S15824132	0.00188	3.60123	trna-dihydrouridine(16 17) synthase	GO:0055114	oxidation-reduction process
Ta_S13144312	0.00527	3.99023	alternative oxidase	GO:0055114	oxidation-reduction process
protein metabolism
Ta_S37760472	0.0135	-2.88015	ubiquitin carboxyl-terminal hydrolase isozyme l5-like isoform x1	GO:0006511	ubiquitin-dependent protein catabolic process
Ta_S26028447	0.0372	-2.85361	f1f0-atpase inhibitor protein	GO:0006511	ubiquitin-dependent protein catabolic process
Ta_S13147310	0.0257	-2.45722	ubiquinol-cytochrome c reductase complex 14 kda protein	GO:0006511	ubiquitin-dependent protein catabolic process
Ta_S17888121	0.0306	-2.21611	26s proteasome non-atpase regulatory subunit 4-like	GO:0043161	proteasomal ubiquitin-dependent protein catabolic process
Ta_S22378144	0.00728	-2.12164	ubiquitin-protein ligase isoform x1	GO:0006511	ubiquitin-dependent protein catabolic process
Ta_S26027910	0.0448	-2.04608	aspartic proteinase nepenthesin-2	GO:0006508	proteolysis
Ta_S12921862	0.00454	-2.03137	alpha-amylase inhibitor cm16 subunit	GO:0010466	negative regulation of peptidase activity
Ta_S18007967	0.0212	-1.87607	nadh dehydrogenase	GO:0006511	ubiquitin-dependent protein catabolic process
Ta_S17987581	0.0428	-1.85393	dna-directed rna polymerases ıı and ıv subunit 5a-like	GO:0051604	protein maturation
Ta_S32622612	0.0292	-1.66704	enoyl- hydratase peroxisomal-like	GO:0043161	proteasomal ubiquitin-dependent protein catabolic process
Ta_S17985157	0.0146	-1.60109	subtilisin-like protease sdd1-like	GO:0006508	proteolysis
Ta_S16254874	0.0397	-1.52567	skp1-like protein 1b	GO:0006511	ubiquitin-dependent protein catabolic process
Ta_S26655644	0.0259	-1.45534	aspartic proteinase	GO:0006508	proteolysis
Ta_S17985508	0.0335	1.48742	aspartyl aminopeptidase	GO:0006508	proteolysis
Ta_S17972725	0.0331	1.49225	subtilisin-like protease	GO:0006508	proteolysis
Ta_S26024865	0.0386	1.49765	14 kda proline-rich	GO:0006508	proteolysis
Ta_S17989081	0.00505	1.5957	aspartic proteinase nepenthesin-2	GO:0006508	proteolysis
Ta_S13043674	0.0111	2.26833	serine carboxypeptidase-like 17	GO:0006508	proteolysis
Ta_S22365390	0.0483	2.43876	methionine aminopeptidase chloroplastic mitochondrial-like	GO:0006508	proteolysis
Ta_S17897963	0.0329	2.56757	26s protease regulatory subunit 7	GO:0006511	ubiquitin-dependent protein catabolic process
Ta_S13112726	0.0454	2.80146	serine carboxypeptidase 2	GO:0006508	proteolysis
Ta_S12939482	0.00329	3.12117	cysteine proteinase inhibitor 8	GO:0010466	negative regulation of peptidase activity
Ta_S22382671	0.0246	3.30137	protein	GO:0006508	proteolysis
protein modification
Ta_S32667957	0.0469	-2.53665	e3 ubiquitin-protein ligase upl3-like	GO:0016567	protein ubiquitination
Ta_S32667957	0.0469	-2.53665	e3 ubiquitin-protein ligase upl3-like	GO:0016926	protein desumoylation
Ta_S26028985	0.0437	-2.52627	map kinase kinase	GO:0000187	activation of MAPK activity
Ta_S26028985	0.0437	-2.52627	map kinase kinase	GO:0006468	protein phosphorylation
Ta_S22381240	0.028	-2.50518	cbl-interacting protein kinase 29	GO:0006468	protein phosphorylation
Ta_S16057964	0.014	-2.35121	arginyl-trna--protein transferase 1-like	GO:0016598	protein arginylation
Ta_S22378144	0.00728	-2.12164	ubiquitin-protein ligase isoform x1	GO:0016567	protein ubiquitination
Ta_S15903519	0.00146	-2.1017	arsenate reductase -like	GO:0006468	protein phosphorylation
Ta_S15903519	0.00146	-2.1017	arsenate reductase -like	GO:0035335	peptidyl-tyrosine dephosphorylation
Ta_S26027866	0.03	-2.07651	serine threonine-protein kinase ht1	GO:0006468	protein phosphorylation
Ta_S26028683	0.0297	-1.99011	rust resistance kinase lr10	GO:0006468	protein phosphorylation
Ta_S13147836	0.0215	-1.92419	serine threonine-protein kinase ht1-like	GO:0006468	protein phosphorylation
Ta_S19223083	0.0358	-1.86569	peptidyl-prolyl cis-trans mitochondrial	GO:0000413	protein peptidyl-prolyl isomerization
Ta_S19223083	0.0358	-1.86569	peptidyl-prolyl cis-trans mitochondrial	GO:0006457	protein folding
Ta_S12948470	0.0368	-1.84332	tnf receptor-associated factor 5	GO:0016567	protein ubiquitination
Ta_S13110700	0.0372	-1.80265	a chain structure-based design of pyrazolo	GO:0006468	protein phosphorylation
Ta_S12956914	0.0475	-1.79588	nadph-dependent diflavin oxidoreductase 1	GO:0070647	protein modification by small protein conjugation or removal
Ta_S26020828	0.0407	-1.69425	ribosome-binding factor chloroplastic-like	GO:0006468	protein phosphorylation
Ta_S26023305	0.0475	-1.64302	histone-lysine n-methyltransferase ashh2-like isoform x1	GO:0010452	histone H3-K36 methylation
Ta_S26023305	0.0475	-1.64302	histone-lysine n-methyltransferase ashh2-like isoform x1	GO:0031062	positive regulation of histone methylation
Ta_S26023305	0.0475	-1.64302	histone-lysine n-methyltransferase ashh2-like isoform x1	GO:0051568	histone H3-K4 methylation
Ta_S32656484	0.0243	-1.63239	histone acetyltransferase hac-like protein 3	GO:0016573	histone acetylation
Ta_S17896892	0.0386	-1.50697	serine threonine-protein kinase rio2	GO:0006468	protein phosphorylation
Ta_S17985162	0.00393	-1.47264	serine threonine-protein kinase rıo1	GO:0006468	protein phosphorylation
Ta_S17988682	0.0308	0.0308	atp binding protein	GO:0006468	protein phosphorylation
Ta_S26022970	0.021	1.504	rna polymerase-associated protein rtf1-like protein	GO:0016570	histone modification
Ta_S26022970	0.021	1.504	rna polymerase-associated protein rtf1-like protein	GO:0043687	post-translational protein modification
Ta_S12873282	0.036	1.62038	u-box domain-containing protein 45-like	GO:0016567	protein ubiquitination
Ta_S26020959	0.025	1.69821	psbb mrna maturation factor chloroplastic-like	GO:0035304	regulation of protein dephosphorylation
Ta_S26026342	0.0194	1.73125	eukaryotic translation initiation factor 5a-2-like	GO:0008612	peptidyl-lysine modification to hypusine
Ta_S12969186	0.0111	1.84191	nodulation receptor kinase-like	GO:0006468	protein phosphorylation
Ta_S22364619	0.0162	2.22721	probable receptor-like protein kinase at1g33260-like	GO:0006468	protein phosphorylation
Ta_S22369575	0.00171	2.28013	dentin sialophosphoprotein	GO:0051567	histone H3-K9 methylation
Ta_S26028659	0.0163	2.28384	e3 ubiquitin-protein ligase upl1-like	GO:0016567	protein ubiquitination
Ta_S22365390	0.0483	2.43876	methionine aminopeptidase chloroplastic mitochondrial-like	GO:0031365	N-terminal protein amino acid modification
Ta_S16254427	0.0131	2.75501	protein arginine n-methyltransferase 6	GO:0006479	protein methylation
Ta_S13058204	0.0107	2.81019	probably inactive leucine-rich repeat receptor-like protein kinase at5g48380-like	GO:0006468	protein phosphorylation
Ta_S15903342	0.0529	2.91247	phd finger protein	GO:0016568	chromatin modification
Ta_S32678638	0.028	2.92191	dual specificity protein phosphatase 4	GO:0006470	protein dephosphorylation
Ta_S18006292	0.0543	2.94153	ubiquitin-conjugating enzyme e2 variant 1	GO:0016579	protein deubiquitination
response to stimuli and stress
Ta_S13112037	0.011	-4.668	ap2 erebp transcription factor superfamily protein	GO:0009651	response to salt stress
Ta_S17986759	0.0364	-3.66134	probable glutathione s-transferase gstu6-like	GO:0006950	response to stress
Ta_S17986759	0.0364	-3.66134	probable glutathione s-transferase gstu6-like	GO:0009704	de-etiolation
Ta_S17986759	0.0364	-3.66134	probable glutathione s-transferase gstu6-like	GO:0046686	response to cadmium ion
Ta_S16223318	0.0152	-3.35334	ac transposase	GO:0006950	response to stress
Ta_S32690899	0.0306	-3.13441	disease resistance protein rpm1	GO:0006952	defense response
Ta_S26028447	0.0372	-2.85361	f1f0-atpase inhibitor protein	GO:0051788	response to misfolded protein
Ta_S13144487	0.0464	-2.79873	elongation factor 1-beta	GO:0042742	defense response to bacterium
Ta_S17898272	0.0379	-2.73669	dead-box atp-dependent rna helicase 2	GO:0001666	response to hypoxia
Ta_S12956054	0.036	-2.65294	extracellular ribonuclease le-like	GO:0009611	response to wounding
Ta_S12956054	0.036	-2.65294	extracellular ribonuclease le-like	GO:0016036	cellular response to phosphate starvation
Ta_S22373652	0.0148	-2.59214	tetratricopeptide repeat-like superfamily protein	GO:0010438	cellular response to sulfur starvation
Ta_S26028985	0.0437	-2.52627	map kinase kinase	GO:0009814	defense response, incompatible interaction
Ta_S13147310	0.0257	-2.45722	ubiquinol-cytochrome c reductase complex 14 kda protein	GO:0046686	response to cadmium ion
Ta_S13147310	0.0257	-2.45722	ubiquinol-cytochrome c reductase complex 14 kda protein	GO:0051788	response to misfolded protein
Ta_S32605597	0.0312	-2.29001	cinnamyl alcohol dehydrogenase 5	GO:0009617	response to bacterium
Ta_S32605597	0.0312	-2.29001	cinnamyl alcohol dehydrogenase 5	GO:0009626	plant-type hypersensitive response
Ta_S33259669	0.0383	-2.26352	ap2 erf and b3 domain-containing protein	GO:0050896	response to stimulus
Ta_S32569254	0.0407	-2.229	glycosyl group 1 family protein	GO:0016036	cellular response to phosphate starvation
Ta_S17888121	0.0306	-2.21611	26s proteasome non-atpase regulatory subunit 4-like	GO:0006972	hyperosmotic response
Ta_S17888121	0.0306	-2.21611	26s proteasome non-atpase regulatory subunit 4-like	GO:0009407	toxin catabolic process
Ta_S17888121	0.0306	-2.21611	26s proteasome non-atpase regulatory subunit 4-like	GO:0009408	response to heat
Ta_S17888121	0.0306	-2.21611	26s proteasome non-atpase regulatory subunit 4-like	GO:0009651	response to salt stress
Ta_S17888121	0.0306	-2.21611	26s proteasome non-atpase regulatory subunit 4-like	GO:0009744	response to sucrose stimulus
Ta_S17888121	0.0306	-2.21611	26s proteasome non-atpase regulatory subunit 4-like	GO:0046686	response to cadmium ion
Ta_S17888121	0.0306	-2.21611	26s proteasome non-atpase regulatory subunit 4-like	GO:0051788	response to misfolded protein
Ta_S12923176	0.00958	-2.14974	heat-shock protein	GO:0006950	response to stress
Ta_S15903519	0.00146	-2.1017	arsenate reductase -like	GO:0046685	response to arsenic-containing substance
Ta_S26025138	0.0522	-2.07934	12-oxophytodienoic acid reductase	GO:0006952	defense response
Ta_S26022592	0.0442	-1.9381	probable glutathione s-transferase gstu6-like	GO:0009704	de-etiolation
Ta_S26022592	0.0442	-1.9381	probable glutathione s-transferase gstu6-like	GO:0046686	response to cadmium ion
Ta_S13112176	0.0166	-1.92418	beta-cyanoalanine synthase	GO:0006972	hyperosmotic response
Ta_S13112176	0.0166	-1.92418	beta-cyanoalanine synthase	GO:0009266	response to temperature stimulus
Ta_S13112176	0.0166	-1.92418	beta-cyanoalanine synthase	GO:0009651	response to salt stress
Ta_S13112176	0.0166	-1.92418	beta-cyanoalanine synthase	GO:0009750	response to fructose stimulus
Ta_S13112176	0.0166	-1.92418	beta-cyanoalanine synthase	GO:0046686	response to cadmium ion
Ta_S18007967	0.0212	-1.87607	nadh dehydrogenase	GO:0046686	response to cadmium ion
Ta_S18007967	0.0212	-1.87607	nadh dehydrogenase	GO:0051788	response to misfolded protein
Ta_S13150059	0.0021	-1.86784	heat shock factor-binding protein 1	GO:0006950	response to stress
Ta_S17985074	0.0306	-1.83527	plastidic 2-oxoglutarate malate transporter	GO:0009624	response to nematode
Ta_S17985074	0.0306	-1.83527	plastidic 2-oxoglutarate malate transporter	GO:0009651	response to salt stress
Ta_S17985074	0.0306	-1.83527	plastidic 2-oxoglutarate malate transporter	GO:0009750	response to fructose stimulus
Ta_S17985340	0.0148	-1.8324	wrky dna binding domain containing expressed	GO:0031347	regulation of defense response
Ta_S13110700	0.0372	-1.80265	a chain structure-based design of pyrazolo	GO:0009648	photoperiodism
Ta_S12956914	0.0475	-1.79588	nadph-dependent diflavin oxidoreductase 1	GO:0050896	response to stimulus
Ta_S13144045	0.0112	-1.77696	pyrophosphate--fructose 6-phosphate 1-phosphotransferase subunit alpha-like	GO:0009744	response to sucrose stimulus
Ta_S13144045	0.0112	-1.77696	pyrophosphate--fructose 6-phosphate 1-phosphotransferase subunit alpha-like	GO:0009749	response to glucose stimulus
Ta_S13144045	0.0112	-1.77696	pyrophosphate--fructose 6-phosphate 1-phosphotransferase subunit alpha-like	GO:0009750	response to fructose stimulus
Ta_S17888194	0.043	-1.73779	cbs domain containing expressed	GO:0006972	hyperosmotic response
Ta_S17888194	0.043	-1.73779	cbs domain containing expressed	GO:0009266	response to temperature stimulus
Ta_S17888194	0.043	-1.73779	cbs domain containing expressed	GO:0009651	response to salt stress
Ta_S17888194	0.043	-1.73779	cbs domain containing expressed	GO:0046686	response to cadmium ion
Ta_S32606824	0.0463	-1.68323	peroxidase 4-like	GO:0006979	response to oxidative stress
Ta_S32622612	0.0292	-1.66704	enoyl- hydratase peroxisomal-like	GO:0009407	toxin catabolic process
Ta_S32622612	0.0292	-1.66704	enoyl- hydratase peroxisomal-like	GO:0051788	response to misfolded protein
Ta_S26023305	0.0475	-1.64302	histone-lysine n-methyltransferase ashh2-like isoform x1	GO:0010363	regulation of plant-type hypersensitive response
Ta_S18011934	0.0283	-1.63663	translationally-controlled tumor protein homolog	GO:0042742	defense response to bacterium
Ta_S18011934	0.0283	-1.63663	translationally-controlled tumor protein homolog	GO:0046686	response to cadmium ion
Ta_S16058271	0.0145	-1.50745	tpa: aminomethyltransferase	GO:0046686	response to cadmium ion
Ta_S16058494	0.0398	-1.48493	riboflavin biosynthesis	GO:0009644	response to high light intensity
Ta_S17985508	0.0335	1.48742	aspartyl aminopeptidase	GO:0046686	response to cadmium ion
Ta_S26022970	0.021	1.504	rna polymerase-associated protein rtf1-like protein	GO:0009630	gravitropism
Ta_S26022970	0.021	1.504	rna polymerase-associated protein rtf1-like protein	GO:0048573	photoperiodism, flowering
Ta_S26022120	0.00157	1.53204	cysteine synthase	GO:0010043	response to zinc ion
Ta_S26022120	0.00157	1.53204	cysteine synthase	GO:0046686	response to cadmium ion
Ta_S12922986	0.0348	1.53383	kda heat-shock protein	GO:0006950	response to stress
Ta_S15880319	0.0307	1.53547	chitinase 8	GO:0051707	response to other organism
Ta_S37789608	0.0132	1.5359	gata transcription factor 9	GO:0009416	response to light stimulus
Ta_S12956888	0.0287	1.55945	laccase-12 13-like	GO:0009414	response to water deprivation
Ta_S13112493	0.0181	1.62425	s-adenosylmethionine synthetase 2	GO:0009409	response to cold
Ta_S13112493	0.0181	1.62425	s-adenosylmethionine synthetase 2	GO:0009651	response to salt stress
Ta_S13112154	0.00243	1.62767	delta-1-pyrroline-5-carboxylate synthase-like	GO:0006979	response to oxidative stress
Ta_S13112154	0.00243	1.62767	delta-1-pyrroline-5-carboxylate synthase-like	GO:0009269	response to desiccation
Ta_S13112154	0.00243	1.62767	delta-1-pyrroline-5-carboxylate synthase-like	GO:0042538	hyperosmotic salinity response
Ta_S26027709	0.0529	1.73021	chitinase-like protein 1-like	GO:0006950	response to stress
Ta_S26027709	0.0529	1.73021	chitinase-like protein 1-like	GO:0009628	response to abiotic stimulus
Ta_S26027709	0.0529	1.73021	chitinase-like protein 1-like	GO:0042221	response to chemical stimulus
Ta_S26026342	0.0194	1.73125	eukaryotic translation initiation factor 5a-2-like	GO:0009611	response to wounding
Ta_S26026342	0.0194	1.73125	eukaryotic translation initiation factor 5a-2-like	GO:0042742	defense response to bacterium
Ta_S26026342	0.0194	1.73125	eukaryotic translation initiation factor 5a-2-like	GO:0046686	response to cadmium ion
Ta_S13149515	0.0211	1.87798	60s ribosomal protein l23a	GO:0006979	response to oxidative stress
Ta_S13149515	0.0211	1.87798	60s ribosomal protein l23a	GO:0009409	response to cold
Ta_S13149515	0.0211	1.87798	60s ribosomal protein l23a	GO:0009644	response to high light intensity
Ta_S37747628	0.00953	2.00923	germin-like protein 8-9-like	GO:0009651	response to salt stress
Ta_S17888674	0.0226	2.03382	fructose-bisphosphate chloroplast expressed	GO:0046686	response to cadmium ion
Ta_S26028907	0.0299	2.03871	dna helicase ıno80-like	GO:0009616	virus induced gene silencing
Ta_S26028907	0.0299	2.03871	dna helicase ıno80-like	GO:0009630	gravitropism
Ta_S26028907	0.0299	2.03871	dna helicase ıno80-like	GO:0010048	vernalization response
Ta_S12923172	0.0517	2.07557	beta- insoluble isoenzyme	GO:0009611	response to wounding
Ta_S16202415	0.0186	2.07932	plasma membrane intrinsic protein	GO:0006970	response to osmotic stress
Ta_S16202415	0.0186	2.07932	plasma membrane intrinsic protein	GO:0009269	response to desiccation
Ta_S16202415	0.0186	2.07932	plasma membrane intrinsic protein	GO:0009624	response to nematode
Ta_S17988834	0.0509	2.16234	vacuolar protein sorting-associated protein 11 homolog	GO:0009651	response to salt stress
Ta_S26021345	0.0218	2.27832	dna repair protein reca homolog chloroplastic-like	GO:0009432	SOS response
Ta_S13152429	0.00165	2.33452	luminal-binding protein	GO:0009408	response to heat
Ta_S12938241	0.0303	2.54765	cdc37	GO:0045088	regulation of innate immune response
Ta_S13058204	0.0107	2.81019	probably inactive leucine-rich repeat receptor-like protein kinase at5g48380-like	GO:0031348	negative regulation of defense response
Ta_S17893209	0.0378	2.81243	lipid transfer protein	GO:0006950	response to stress
Ta_S32678638	0.028	2.92191	dual specificity protein phosphatase 4	GO:0010033	response to organic substance
Ta_S32518390	0.003	3.08576	phosphoglycerate cytosolic-like	GO:0034976	response to endoplasmic reticulum stress
Ta_S32518390	0.003	3.08576	phosphoglycerate cytosolic-like	GO:0046685	response to arsenic-containing substance
Ta_S32518390	0.003	3.08576	phosphoglycerate cytosolic-like	GO:0046686	response to cadmium ion
Ta_S15902919	0.014	3.1089	zinc finger a20 and an1 domains-containing protein	GO:0006950	response to stress
signal transduction
Ta_S26028985	0.0437	-2.52627	map kinase kinase	GO:0000165	MAPK cascade
Ta_S22381240	0.028	-2.50518	cbl-interacting protein kinase 29	GO:0007165	signal transduction
Ta_S13152507	0.0233	-1.91039	sphingosine kinase 1-like	GO:0007205	protein kinase C-activating G-protein coupled receptor signaling pathway
Ta_S15903572	0.0203	-1.46233	ras-related protein rgp1	GO:0007264	small GTPase mediated signal transduction
Ta_S26028907	0.0299	2.03871	dna helicase ıno80-like	GO:0007267	cell-cell signaling
Ta_S32429159	0.0461	2.41166	ras-related protein rab11c-like	GO:0007264	small GTPase mediated signal transduction
Ta_S32527436	0.00413	2.92124	hydroxymuconic semialdehyde hydrolase	GO:0007186	G-protein coupled receptor signaling pathway
transport
Ta_S13031761	0.0224	-3.81063	ap-2 complex subunit mu-like	GO:0006810	transport
Ta_S22366915	0.00979	-3.18308	chloride channel	GO:0006821	chloride transport
Ta_S22366915	0.00979	-3.18308	chloride channel	GO:0055085	transmembrane transport
Ta_S15903576	0.0282	-3.06852	mate efflux family protein chloroplastic-like	GO:0006855	drug transmembrane transport
Ta_S32522066	0.0373	-3.0655	ribosomal rna processing protein 1 homolog b-like	GO:0006606	protein import into nucleus
Ta_S32552664	0.0543	-2.76867	sec20 family protein	GO:0048193	Golgi vesicle transport
Ta_S12956054	0.036	-2.65294	extracellular ribonuclease le-like	GO:0015824	proline transport
Ta_S17988649	0.0157	-2.59418	dephospho- kinase domain-containing protein	GO:0015824	proline transport
Ta_S12921932	0.0412	-2.56623	thylakoid carrier chloroplastic-like	GO:0055085	transmembrane transport
Ta_S15903213	0.00278	-2.36285	dead-box atp-dependent rna helicase 56-like	GO:0051028	mRNA transport
Ta_S17888121	0.0306	-2.21611	26s proteasome non-atpase regulatory subunit 4-like	GO:0006833	water transport
Ta_S21138522	0.0396	-2.15788	pot family expressed	GO:0006857	oligopeptide transport
Ta_S13112176	0.0166	-1.92418	beta-cyanoalanine synthase	GO:0006833	water transport
Ta_S12907043	0.0412	-1.90645	abc transporter g family member 11-like	GO:0080051	cutin transport
Ta_S17985074	0.0306	-1.83527	plastidic 2-oxoglutarate malate transporter	GO:0006814	sodium ion transport
Ta_S17985074	0.0306	-1.83527	plastidic 2-oxoglutarate malate transporter	GO:0006833	water transport
Ta_S17985074	0.0306	-1.83527	plastidic 2-oxoglutarate malate transporter	GO:0015729	oxaloacetate transport
Ta_S17985074	0.0306	-1.83527	plastidic 2-oxoglutarate malate transporter	GO:0015742	alpha-ketoglutarate transport
Ta_S17985074	0.0306	-1.83527	plastidic 2-oxoglutarate malate transporter	GO:0071423	malate transmembrane transport
Ta_S13146148	0.0336	-1.82292	sec1 family transport protein sly1-like	GO:0006904	vesicle docking involved in exocytosis
Ta_S12967102	0.00162	-1.75123	mitochondrial substrate carrier family protein b-like	GO:0055085	transmembrane transport
Ta_S17888194	0.043	-1.73779	cbs domain containing expressed	GO:0006833	water transport
Ta_S16058271	0.0145	-1.50745	tpa: aminomethyltransferase	GO:0009926	auxin polar transport
Ta_S13256283	0.0413	-1.48943	amino acid permease	GO:0003333	amino acid transmembrane transport
Ta_S15903572	0.0203	-1.46233	ras-related protein rgp1	GO:0015031	protein transport
Ta_S15903572	0.0203	-1.46233	ras-related protein rgp1	GO:0016192	vesicle-mediated transport
Ta_S26022970	0.021	1.504	rna polymerase-associated protein rtf1-like protein	GO:0048193	Golgi vesicle transport
Ta_S13032683	0.0266	1.51922	potassium transporter 23-like	GO:0071805	potassium ion transmembrane transport
Ta_S17989777	0.0469	1.58323	ranbp1 domain containing protein	GO:0046907	intracellular transport
Ta_S13211783	0.0516	1.59854	probable peptide nitrate transporter at1g22540-like	GO:0006810	transport
Ta_S32635933	0.0464	1.61291	nodulin-related partial	GO:0055085	transmembrane transport
Ta_S13116307	0.0262	1.83981	4 1 protein	GO:0010496	intercellular transport
Ta_S13116307	0.0262	1.83981	4 1 protein	GO:0046907	intracellular transport
Ta_S12923172	0.0517	2.07557	beta- insoluble isoenzyme	GO:0071836	nectar secretion
Ta_S16202415	0.0186	2.07932	plasma membrane intrinsic protein	GO:0006833	water transport
Ta_S16202415	0.0186	2.07932	plasma membrane intrinsic protein	GO:0080170	hydrogen peroxide transmembrane transport
Ta_S13022678	0.0284	2.13702	copper transport protein atox1	GO:0030001	metal ion transport
Ta_S17988834	0.0509	2.16234	vacuolar protein sorting-associated protein 11 homolog	GO:0006816	calcium ion transport
Ta_S17988834	0.0509	2.16234	vacuolar protein sorting-associated protein 11 homolog	GO:0006886	intracellular protein transport
Ta_S17988834	0.0509	2.16234	vacuolar protein sorting-associated protein 11 homolog	GO:0016192	vesicle-mediated transport
Ta_S12921674	0.00548	2.1632	potassium channel akt2 3	GO:0006813	potassium ion transport
Ta_S12921674	0.00548	2.1632	potassium channel akt2 3	GO:0055085	transmembrane transport
Ta_S12956548	0.0289	2.16461	b-cell receptor-associated protein 31-like	GO:0006886	intracellular protein transport
Ta_S32429159	0.0461	2.41166	ras-related protein rab11c-like	GO:0015031	protein transport
Ta_S15881479	0.0011	2.58792	peptide transporter ptr2	GO:0006857	oligopeptide transport
Ta_S13042990	0.00962	2.70486	golgin subfamily a member 4-like	GO:0048193	Golgi vesicle transport
Ta_S17893209	0.0378	2.81243	lipid transfer protein	GO:0006869	lipid transport
Ta_S22496174	0.0282	2.94795	na+ h+ antiporter	GO:0006814	sodium ion transport
Ta_S22496174	0.0282	2.94795	na+ h+ antiporter	GO:0055085	transmembrane transport

## Sheet: Mizrak 12 hai-Control
SEQ ID	p value	Fold change	Description	GO ID	Annotation
CELLULAR COMPARTMENTALIZATION
cell wall
Ta_S17899190	0.0266	-3.41342	nadp-dependent malic enzyme	GO:0005618	cell wall
Ta_S26028389	0.04	-2.85364	defensin-like protein 1	GO:0005618	cell wall
Ta_S15903116	0.00497	-2.78215	40s ribosomal protein s9	GO:0005618	cell wall
Ta_S22390115	0.0451	-2.55427	mitochondrial phosphate transporter	GO:0005618	cell wall
Ta_S16238814	0.0183	-2.39747	probably inactive leucine-rich repeat receptor-like protein kinase ımk2-like	GO:0009505	plant-type cell wall
Ta_S18012778	0.0423	-2.30821	signal peptidase complex subunit 3	GO:0005618	cell wall
Ta_S17978782	0.00871	-2.06469	basic 7s globulin-like	GO:0009505	plant-type cell wall
Ta_S37811725	0.0175	-1.99156	soluble acid invertase	GO:0009505	plant-type cell wall
Ta_S13244969	0.0281	-1.80831	40s ribosomal protein s28	GO:0005618	cell wall
Ta_S37789393	0.0229	1.52475	l-gulonolactone oxidase	GO:0005618	cell wall
Ta_S16221692	0.0152	1.57624	40s ribosomal protein s13	GO:0005618	cell wall
Ta_S18005890	0.00548	1.8807	thioredoxin h-type	GO:0005618	cell wall
Ta_S26027424	0.0369	1.91276	60s ribosomal protein l7-1	GO:0005618	cell wall
Ta_S12995082	0.00783	1.97384	peroxidase 15-like	GO:0009505	plant-type cell wall
Ta_S13000333	0.0167	3.08732	endo- -beta-glucanase	GO:0005618	cell wall
Ta_S13142467	0.0297	3.09343	40s ribosomal protein s24	GO:0005618	cell wall
Ta_S17898250	0.036	3.86051	60s ribosomal protein l23a	GO:0005618	cell wall
chloroplast
Ta_S17889538	0.00127	-3.76821	d-3-phosphoglycerate chloroplastic-like	GO:0009507	chloroplast
Ta_S17899190	0.0266	-3.41342	nadp-dependent malic enzyme	GO:0009507	chloroplast
Ta_S12904329	0.0202	-2.95008	dipeptidyl peptidase family member 6	GO:0009507	chloroplast
Ta_S15903116	0.00497	-2.78215	40s ribosomal protein s9	GO:0009507	chloroplast
Ta_S15902993	0.017	-2.56969	60s ribosomal protein l10-3	GO:0009941	chloroplast envelope
Ta_S22390115	0.0451	-2.55427	mitochondrial phosphate transporter	GO:0009507	chloroplast
Ta_S24513445	0.00499	-2.53562	atp-dependent zinc metalloprotease ftsh mitochondrial-like	GO:0009535	chloroplast thylakoid membrane
Ta_S15903237	0.0106	-2.36603	abc transporter atpase	GO:0009570	chloroplast stroma
Ta_S13110175	0.0324	-2.28075	thylakoid-bound ascorbate peroxidase	GO:0009579	thylakoid
Ta_S13110175	0.0324	-2.28075	thylakoid-bound ascorbate peroxidase	GO:0031969	chloroplast membrane
Ta_S18007630	0.00468	-2.10685	probable nadh dehydrogenase	GO:0009507	chloroplast
Ta_S15903501	0.00512	-1.94049	atp-dependent zinc metalloprotease ftsh chloroplastic-like	GO:0009535	chloroplast thylakoid membrane
Ta_S15903501	0.00512	-1.94049	atp-dependent zinc metalloprotease ftsh chloroplastic-like	GO:0009941	chloroplast envelope
Ta_S15903501	0.00512	-1.94049	atp-dependent zinc metalloprotease ftsh chloroplastic-like	GO:0031977	thylakoid lumen
Ta_S18006139	0.0424	-1.92325	pheophorbide a chloroplastic	GO:0009507	chloroplast
Ta_S16204595	0.00389	-1.90532	abc transporter d family member chloroplastic-like	GO:0009507	chloroplast
Ta_S13151312	0.053	-1.72027	atp synthase subunit mitochondrial-like	GO:0009941	chloroplast envelope
Ta_S22378216	0.00535	-1.63697	vacuolar h+-pyrophosphatase	GO:0009941	chloroplast envelope
Ta_S13189949	0.0435	-1.61172	ribulose- -bisphosphate carboxylase oxygenase large subunit	GO:0009507	chloroplast
Ta_S17984774	0.0248	-1.45716	citrate glyoxysomal-like	GO:0009514	glyoxysome
Ta_S13145597	0.0151	1.45907	40s ribosomal protein s26	GO:0009507	chloroplast
Ta_S22380781	0.052	1.49748	uncharacterized cog1678 family expressed	GO:0009543	chloroplast thylakoid lumen
Ta_S13257297	0.0408	1.50283	9-cis-epoxycarotenoid dioxygenase chloroplastic-like	GO:0009570	chloroplast stroma
Ta_S22384836	0.0353	1.55878	thioredoxin-like chloroplastic-like	GO:0009570	chloroplast stroma
Ta_S24623097	0.0163	1.56015	pentatricopeptide repeat-containing protein chloroplastic-like	GO:0009507	chloroplast
Ta_S16221692	0.0152	1.57624	40s ribosomal protein s13	GO:0009507	chloroplast
Ta_S32738641	0.00639	1.61839	gtp-binding protein sar1a-like	GO:0009507	chloroplast
Ta_S16263750	0.0123	1.66137	ornithine cyclodeaminase mu-crystallin family expressed	GO:0009507	chloroplast
Ta_S22389339	0.0118	1.67087	molybdopterin biosynthesis protein cnx2	GO:0009507	chloroplast
Ta_S18009609	0.0457	1.71096	glutathione s-transferase u17-like	GO:0009507	chloroplast
Ta_S17888007	0.0489	1.75681	60s ribosomal protein l7a	GO:0009507	chloroplast
Ta_S12906635	0.0397	1.80276	glutamyl-trna reductase	GO:0009507	chloroplast
Ta_S14833220	0.0412	1.85531	atp synthase subunit alpha	GO:0009507	chloroplast
Ta_S18005890	0.00548	1.8807	thioredoxin h-type	GO:0009570	chloroplast stroma
Ta_S24623090	0.032	1.88778	allene oxide cyclase chloroplastic	GO:0009507	chloroplast
Ta_S12923155	0.00104	1.90967	lipoxygenase 3	GO:0009507	chloroplast
Ta_S26027424	0.0369	1.91276	60s ribosomal protein l7-1	GO:0009507	chloroplast
Ta_S13112186	0.019	1.95305	fruit protein pkıwı502-like	GO:0009570	chloroplast stroma
Ta_S13112186	0.019	1.95305	fruit protein pkıwı502-like	GO:0009579	thylakoid
Ta_S13112186	0.019	1.95305	fruit protein pkıwı502-like	GO:0009941	chloroplast envelope
Ta_S18012153	0.0393	2.07722	unknown	GO:0009535	chloroplast thylakoid membrane
Ta_S21612652	0.043	2.126	mpv17 pmp22 family expressed	GO:0009941	chloroplast envelope
Ta_S32546547	0.000932	2.18715	mitochondrial-processing peptidase subunit	GO:0009507	chloroplast
Ta_S22389383	0.0126	2.2112	thylakoid lumenal protein chloroplastic-like	GO:0009543	chloroplast thylakoid lumen
Ta_S13210557	0.0145	2.30757	rab5-interacting protein isoform a	GO:0009507	chloroplast
Ta_S12964737	0.0351	2.32312	thylakoid carrier chloroplastic-like	GO:0009941	chloroplast envelope
Ta_S12964737	0.0351	2.32312	thylakoid carrier chloroplastic-like	GO:0042651	thylakoid membrane
Ta_S17898457	0.0153	2.33384	isoleucine--trna mitochondrial-like	GO:0009570	chloroplast stroma
Ta_S18006155	0.0198	2.38047	chlorophyll a-b binding protein	GO:0009522	photosystem I
Ta_S18006155	0.0198	2.38047	chlorophyll a-b binding protein	GO:0009523	photosystem II
Ta_S18006155	0.0198	2.38047	chlorophyll a-b binding protein	GO:0009535	chloroplast thylakoid membrane
Ta_S22366500	0.0398	2.45189	alpha amylase family protein isoform 1	GO:0009507	chloroplast
Ta_S12963706	0.0277	2.54726	maltose excess protein 1- chloroplastic-like	GO:0009706	chloroplast inner membrane
Ta_S17881793	0.0318	2.6214	metacaspase 1	GO:0009507	chloroplast
Ta_S32697004	0.0361	2.67825	probable glutathione s-transferase gstu6-like	GO:0009507	chloroplast
Ta_S13146332	0.0103	2.69834	cytosolic malate dehydrogenase	GO:0009570	chloroplast stroma
Ta_S12933474	0.0304	2.72629	plasma membrane intrinsic protein	GO:0009507	chloroplast
Ta_S22378677	0.019	2.73103	protein tıc chloroplastic-like	GO:0009941	chloroplast envelope
Ta_S13142467	0.0297	3.09343	40s ribosomal protein s24	GO:0009507	chloroplast
Ta_S22377895	0.041	3.29697	probable nadph:quinone oxidoreductase 2-like	GO:0009570	chloroplast stroma
TaS12983212	0.016	4.17286	glutathione transferase	GO:0009570	chloroplast stroma
membrane
Ta_S17889538	0.00127	-3.76821	d-3-phosphoglycerate chloroplastic-like	GO:0016020	membrane
Ta_S17899190	0.0266	-3.41342	nadp-dependent malic enzyme	GO:0005886	plasma membrane
Ta_S16058147	0.0312	-3.12195	squalene monooxygenase	GO:0016021	integral to membrane
Ta_S24512706	0.0257	-3.1004	monosaccharide-sensing protein 2-like	GO:0016020	membrane
Ta_S13151141	0.0369	-3.03376	calmodulin	GO:0005886	plasma membrane
Ta_S15903116	0.00497	-2.78215	40s ribosomal protein s9	GO:0005886	plasma membrane
Ta_S26019032	0.0206	-2.75351	eukaryotic translation initiation factor 3 subunit g	GO:0005886	plasma membrane
Ta_S22373364	0.0224	-2.60636	probable signal peptidase complex subunit 1	GO:0016021	integral to membrane
Ta_S15902993	0.017	-2.56969	60s ribosomal protein l10-3	GO:0005886	plasma membrane
Ta_S37767804	0.0389	-2.5646	cell number regulator 1-like	GO:0016021	integral to membrane
Ta_S22390115	0.0451	-2.55427	mitochondrial phosphate transporter	GO:0016021	integral to membrane
Ta_S24513445	0.00499	-2.53562	atp-dependent zinc metalloprotease ftsh mitochondrial-like	GO:0016021	integral to membrane
Ta_S22378820	0.00566	-2.39983	protein wax2	GO:0016020	membrane
Ta_S16238814	0.0183	-2.39747	probably inactive leucine-rich repeat receptor-like protein kinase ımk2-like	GO:0016021	integral to membrane
Ta_S16238814	0.0183	-2.39747	probably inactive leucine-rich repeat receptor-like protein kinase ımk2-like	GO:0005886	plasma membrane
Ta_S22369198	0.0246	-2.3156	PREDICTED: uncharacterized protein LOC100821245	GO:0016020	membrane
Ta_S18012778	0.0423	-2.30821	signal peptidase complex subunit 3	GO:0016021	integral to membrane
Ta_S12923293	0.00565	-2.30606	mlo protein	GO:0016021	integral to membrane
Ta_S32701935	0.0447	-2.3029	abc transporter c family member 8-like	GO:0016021	integral to membrane
Ta_S32701935	0.0447	-2.3029	abc transporter c family member 8-like	GO:0005886	plasma membrane
Ta_S32522984	0.0124	-2.28139	protein ecerıferum 1-like	GO:0016021	integral to membrane
Ta_S13110175	0.0324	-2.28075	thylakoid-bound ascorbate peroxidase	GO:0016021	integral to membrane
Ta_S22384470	0.0275	-2.19109	cytochrome partial	GO:0016020	membrane
Ta_S22384201	0.0289	-2.17964	unnamed protein product	GO:0016021	integral to membrane
Ta_S16058178	0.0461	-2.15935	polyol transporter 5-like	GO:0016021	integral to membrane
Ta_S16058178	0.0461	-2.15935	polyol transporter 5-like	GO:0005886	plasma membrane
Ta_S12923193	0.0493	-2.14982	tubulin beta-5 chain	GO:0005886	plasma membrane
Ta_S22364345	0.00888	-2.13612	glycosyltransferase	GO:0016020	membrane
Ta_S13219810	0.00961	-2.08525	monoglyceride lipase-like isoform x2	GO:0005886	plasma membrane
Ta_S17978782	0.00871	-2.06469	basic 7s globulin-like	GO:0005886	plasma membrane
Ta_S32514522	0.0465	-2.04715	e3 ubiquitin-protein ligase herc1	GO:0005886	plasma membrane
Ta_S17977737	0.0451	-2.00272	seven-transmembrane-domain protein 1	GO:0005887	integral to plasma membrane
Ta_S13271317	0.0286	-2.00228	mlo-like protein 1	GO:0016021	integral to membrane
Ta_S13109982	0.0033	-1.9947	acyl- -binding protein	GO:0005886	plasma membrane
Ta_S32522423	0.0169	-1.98401	abc transporter g family member 11-like	GO:0016020	membrane
Ta_S22379425	0.0532	-1.981	cytochrome partial	GO:0016020	membrane
Ta_S15903501	0.00512	-1.94049	atp-dependent zinc metalloprotease ftsh chloroplastic-like	GO:0016021	integral to membrane
Ta_S17888339	0.0307	-1.91807	beta- -galactosyltransferase 7-like	GO:0016021	integral to membrane
Ta_S16204595	0.00389	-1.90532	abc transporter d family member chloroplastic-like	GO:0016021	integral to membrane
Ta_S16204595	0.00389	-1.90532	abc transporter d family member chloroplastic-like	GO:0005886	plasma membrane
Ta_S17985880	0.0393	-1.85616	peptide transporter ptr2	GO:0016021	integral to membrane
Ta_S13244969	0.0281	-1.80831	40s ribosomal protein s28	GO:0005886	plasma membrane
Ta_S22390716	0.0395	-1.78121	hypothetical protein F775_00044	GO:0016020	membrane
Ta_S17896966	0.021	-1.75503	calmodulin	GO:0005886	plasma membrane
Ta_S13151312	0.053	-1.72027	atp synthase subunit mitochondrial-like	GO:0005886	plasma membrane
Ta_S17979060	0.0475	-1.65599	nramp metal transporter	GO:0016021	integral to membrane
Ta_S17984423	0.00383	-1.64797	casp-like protein 15-like	GO:0016021	integral to membrane
Ta_S17984423	0.00383	-1.64797	casp-like protein 15-like	GO:0005886	plasma membrane
Ta_S22378216	0.00535	-1.63697	vacuolar h+-pyrophosphatase	GO:0005886	plasma membrane
Ta_S37758201	0.0482	-1.61614	cytochrome p450 87a3-like	GO:0016021	integral to membrane
Ta_S26028608	0.0349	-1.61201	leucine-rich repeat receptor-like protein kinase family protein	GO:0016021	integral to membrane
Ta_S26028608	0.0349	-1.61201	leucine-rich repeat receptor-like protein kinase family protein	GO:0005886	plasma membrane
Ta_S16057957	0.0354	-1.60086	glucose-6-phosphate phosphate partial	GO:0016021	integral to membrane
Ta_S16057957	0.0354	-1.60086	glucose-6-phosphate phosphate partial	GO:0005886	plasma membrane
Ta_S18012251	0.0251	-1.52805	er membrane protein complex subunit 3-like	GO:0016020	membrane
Ta_S22379068	0.00336	-1.52709	conserved oligomeric golgi complex subunit 3-like	GO:0016020	membrane
Ta_S24513055	0.0109	-1.49206	PREDICTED: uncharacterized protein LOC100830294	GO:0016020	membrane
Ta_S18006207	0.0414	-1.48464	ubiquitin-conjugating enzyme e2 28-like	GO:0005886	plasma membrane
Ta_S13145597	0.0151	1.45907	40s ribosomal protein s26	GO:0016020	membrane
Ta_S15880354	0.0125	1.47776	protein kinase g11a-like	GO:0005886	plasma membrane
Ta_S32733535	0.0259	1.47995	fatty acid 2-hydroxylase 1-like	GO:0016020	membrane
Ta_S22380781	0.052	1.49748	uncharacterized cog1678 family expressed	GO:0016020	membrane
Ta_S16246030	0.00331	1.51643	adp-ribosylation factor gtpase-activating protein agd3-like	GO:0005886	plasma membrane
Ta_S37789393	0.0229	1.52475	l-gulonolactone oxidase	GO:0016020	membrane
Ta_S16221692	0.0152	1.57624	40s ribosomal protein s13	GO:0016020	membrane
Ta_S32738641	0.00639	1.61839	gtp-binding protein sar1a-like	GO:0005886	plasma membrane
Ta_S13208841	0.0544	1.63375	atp synthase subunit	GO:0016021	integral to membrane
Ta_S32506617	0.0119	1.67547	hypothetical protein F775_12114	GO:0005886	plasma membrane
Ta_S32504113	0.00422	1.68147	phospholipase d alpha 2	GO:0016020	membrane
Ta_S17888007	0.0489	1.75681	60s ribosomal protein l7a	GO:0005886	plasma membrane
Ta_S32527436	0.0218	1.81296	hydroxymuconic semialdehyde hydrolase	GO:0016021	integral to membrane
Ta_S22388844	0.0401	1.83348	filament-like plant protein 4-like	GO:0005886	plasma membrane
Ta_S18005890	0.00548	1.8807	thioredoxin h-type	GO:0005886	plasma membrane
Ta_S17989608	0.05	1.91224	predicted protein	GO:0016020	membrane
Ta_S26027424	0.0369	1.91276	60s ribosomal protein l7-1	GO:0005886	plasma membrane
Ta_S18010289	0.0454	1.96695	signal peptidase complex subunit 1	GO:0016021	integral to membrane
Ta_S12995082	0.00783	1.97384	peroxidase 15-like	GO:0005886	plasma membrane
Ta_S13220092	0.0251	2.06351	protein ruptured pollen graın 1	GO:0016021	integral to membrane
Ta_S13220092	0.0251	2.06351	protein ruptured pollen graın 1	GO:0005886	plasma membrane
Ta_S21612652	0.043	2.126	mpv17 pmp22 family expressed	GO:0016021	integral to membrane
Ta_S17986958	0.0534	2.17286	casein kinase ı isoform delta-like	GO:0005886	plasma membrane
Ta_S17898791	0.0521	2.18422	dmı1 protein	GO:0016021	integral to membrane
Ta_S13032219	0.0459	2.20301	hypothetical protein F775_12307	GO:0016020	membrane
Ta_S16205789	0.0289	2.29571	galactomannan galactosyltransferase 1-like	GO:0016021	integral to membrane
Ta_S17984962	0.023	2.31325	protein kinase g11a-like	GO:0005886	plasma membrane
Ta_S32725196	0.0431	2.31515	btb poz domain-containing protein at1g30440-like	GO:0005886	plasma membrane
Ta_S12964737	0.0351	2.32312	thylakoid carrier chloroplastic-like	GO:0016021	integral to membrane
Ta_S17898067	0.0379	2.34975	very-long-chain fatty acid condensing enzyme cut1	GO:0016020	membrane
Ta_S18006155	0.0198	2.38047	chlorophyll a-b binding protein	GO:0016021	integral to membrane
Ta_S22365740	0.0223	2.40845	mscs family protein	GO:0005886	plasma membrane
Ta_S12866882	0.0161	2.48012	lrr receptor-like serine threonine-protein kinase	GO:0016021	integral to membrane
Ta_S32702590	0.00258	2.52612	amino acid permease 7 isoform 4	GO:0016021	integral to membrane
Ta_S32594940	0.0152	2.52716	heparan-alpha-glucosaminide n-acetyltransferase-like isoform x2	GO:0016020	membrane
Ta_S12963706	0.0277	2.54726	maltose excess protein 1- chloroplastic-like	GO:0016021	integral to membrane
Ta_S17881793	0.0318	2.6214	metacaspase 1	GO:0005886	plasma membrane
Ta_S13146332	0.0103	2.69834	cytosolic malate dehydrogenase	GO:0005886	plasma membrane
Ta_S26026537	0.0226	2.72058	nitrate-induced noı protein	GO:0005886	plasma membrane
Ta_S12933474	0.0304	2.72629	plasma membrane intrinsic protein	GO:0016021	integral to membrane
Ta_S12933474	0.0304	2.72629	plasma membrane intrinsic protein	GO:0005886	plasma membrane
Ta_S26022690	0.000319	2.79609	stem-specific protein tsjt1-like	GO:0005886	plasma membrane
Ta_S22390447	0.00661	2.91937	glycosyltransferase	GO:0016020	membrane
Ta_S13000333	0.0167	3.08732	endo- -beta-glucanase	GO:0005886	plasma membrane
Ta_S13142467	0.0297	3.09343	40s ribosomal protein s24	GO:0005886	plasma membrane
Ta_S22377895	0.041	3.29697	probable nadph:quinone oxidoreductase 2-like	GO:0005886	plasma membrane
Ta_S32496804	0.0532	3.39954	protein yıf1b-b-like	GO:0016020	membrane
Ta_S22370974	0.00365	3.41547	nuclear transport factor 2 family protein	GO:0005886	plasma membrane
Ta_S32643229	0.0109	3.57468	probable transporter mch1-like	GO:0016021	integral to membrane
Ta_S17898250	0.036	3.86051	60s ribosomal protein l23a	GO:0016020	membrane
TaS12983212	0.016	4.17286	glutathione transferase	GO:0005886	plasma membrane
membrane-bounded vesicle
Ta_S16058147	0.0312	-3.12195	squalene monooxygenase	GO:0016023	cytoplasmic membrane-bounded vesicle
Ta_S24512706	0.0257	-3.1004	monosaccharide-sensing protein 2-like	GO:0043231	intracellular membrane-bounded organelle
Ta_S26027320	0.0376	-2.73525	leucine-rich repeat family	GO:0016023	cytoplasmic membrane-bounded vesicle
Ta_S32653993	0.0257	-2.7002	early nodulin-like protein 1	GO:0016023	cytoplasmic membrane-bounded vesicle
Ta_S17975128	0.0313	-2.61633	gda1 cd39 family expressed	GO:0016023	cytoplasmic membrane-bounded vesicle
Ta_S18012778	0.0423	-2.30821	signal peptidase complex subunit 3	GO:0016023	cytoplasmic membrane-bounded vesicle
Ta_S17889874	0.0362	-2.19282	ıaa amidohydrolase	GO:0016023	cytoplasmic membrane-bounded vesicle
Ta_S22384201	0.0289	-2.17964	unnamed protein product	GO:0016023	cytoplasmic membrane-bounded vesicle
Ta_S16058178	0.0461	-2.15935	polyol transporter 5-like	GO:0016023	cytoplasmic membrane-bounded vesicle
Ta_S17978782	0.00871	-2.06469	basic 7s globulin-like	GO:0016023	cytoplasmic membrane-bounded vesicle
Ta_S17977737	0.0451	-2.00272	seven-transmembrane-domain protein 1	GO:0016023	cytoplasmic membrane-bounded vesicle
Ta_S16222619	0.016	-1.85801	dirigent protein 4-like	GO:0016023	cytoplasmic membrane-bounded vesicle
Ta_S18011877	0.0239	-1.83713	peroxidase 2	GO:0016023	cytoplasmic membrane-bounded vesicle
Ta_S26026228	0.0181	-1.75168	rapid alkalinization factor-like	GO:0016023	cytoplasmic membrane-bounded vesicle
Ta_S22378216	0.00535	-1.63697	vacuolar h+-pyrophosphatase	GO:0016023	cytoplasmic membrane-bounded vesicle
Ta_S12949626	0.0382	-1.52538	chaperonin 60 subunit beta 4	GO:0016023	cytoplasmic membrane-bounded vesicle
Ta_S12961084	0.0167	-1.49038	tpa: proteinase inhibitor family protein	GO:0016023	cytoplasmic membrane-bounded vesicle
Ta_S26027709	0.0393	-1.46052	chitinase-like protein 1-like	GO:0016023	cytoplasmic membrane-bounded vesicle
Ta_S13170609	0.0229	1.45589	b12d protein	GO:0016023	cytoplasmic membrane-bounded vesicle
Ta_S32738641	0.00639	1.61839	gtp-binding protein sar1a-like	GO:0016023	cytoplasmic membrane-bounded vesicle
Ta_S15881540	0.0166	1.62127	glutathione s-transferase 4-like	GO:0016023	cytoplasmic membrane-bounded vesicle
Ta_S13144709	0.0279	1.74799	translationally-controlled tumor protein	GO:0043231	intracellular membrane-bounded organelle
Ta_S12994110	0.00427	1.77192	cytochrome p450 89a2	GO:0016023	cytoplasmic membrane-bounded vesicle
Ta_S26021451	0.0281	1.79769	e3 ubiquitin-protein ligase herc1	GO:0016023	cytoplasmic membrane-bounded vesicle
Ta_S15902734	0.038	1.79827	s-formylglutathione hydrolase-like	GO:0016023	cytoplasmic membrane-bounded vesicle
Ta_S13258114	0.0422	1.81293	gdsl esterase lipase apg	GO:0016023	cytoplasmic membrane-bounded vesicle
Ta_S32527436	0.0218	1.81296	hydroxymuconic semialdehyde hydrolase	GO:0016023	cytoplasmic membrane-bounded vesicle
Ta_S13145616	0.0289	1.88232	pdı-like protein	GO:0016023	cytoplasmic membrane-bounded vesicle
Ta_S32631630	0.0108	1.88509	aaa atpase containing von willebrand factor type a precursor	GO:0016023	cytoplasmic membrane-bounded vesicle
Ta_S18010289	0.0454	1.96695	signal peptidase complex subunit 1	GO:0016023	cytoplasmic membrane-bounded vesicle
Ta_S12995082	0.00783	1.97384	peroxidase 15-like	GO:0016023	cytoplasmic membrane-bounded vesicle
Ta_S19222868	0.0535	2.0272	protein far1-related sequence 5-like	GO:0016023	cytoplasmic membrane-bounded vesicle
Ta_S24513513	0.0349	2.04448	thaumatin-like protein precursor	GO:0016023	cytoplasmic membrane-bounded vesicle
Ta_S22371036	0.0261	2.0913	aspartic proteinase nepenthesin-1	GO:0016023	cytoplasmic membrane-bounded vesicle
Ta_S18006216	0.0461	2.16015	disease resistance response protein 206-like	GO:0016023	cytoplasmic membrane-bounded vesicle
Ta_S32717393	0.00245	2.33466	predicted protein	GO:0016023	cytoplasmic membrane-bounded vesicle
Ta_S32664188	0.0356	2.3888	gdsl esterase lipase at1g28580-like	GO:0016023	cytoplasmic membrane-bounded vesicle
Ta_S12866882	0.0161	2.48012	lrr receptor-like serine threonine-protein kinase	GO:0016023	cytoplasmic membrane-bounded vesicle
Ta_S17897412	0.0257	2.58412	pollen-specific protein like	GO:0016023	cytoplasmic membrane-bounded vesicle
Ta_S26025707	0.0482	2.62352	qltg3-1	GO:0016023	cytoplasmic membrane-bounded vesicle
Ta_S13112733	0.00231	2.63902	bowman-birk type trypsin inhibitor	GO:0016023	cytoplasmic membrane-bounded vesicle
Ta_S15902997	0.0188	2.71031	vacuolar-processing enzyme-like	GO:0016023	cytoplasmic membrane-bounded vesicle
Ta_S26022690	0.000319	2.79609	stem-specific protein tsjt1-like	GO:0016023	cytoplasmic membrane-bounded vesicle
Ta_S13000333	0.0167	3.08732	endo- -beta-glucanase	GO:0016023	cytoplasmic membrane-bounded vesicle
Ta_S13144166	0.0367	3.65367	chalcone isomerase	GO:0043231	intracellular membrane-bounded organelle
Ta_S12902982	0.00633	3.68602	endosperm transfer cell specific pr60 precursor	GO:0016023	cytoplasmic membrane-bounded vesicle
mitochondrion
Ta_S32694279	0.0306	-4.06317	methionyl-trna formyltransferase-like	GO:0005739	mitochondrion
Ta_S17889538	0.00127	-3.76821	d-3-phosphoglycerate chloroplastic-like	GO:0005739	mitochondrion
Ta_S32539840	0.0357	-2.87989	multiple rna-binding domain-containing protein 1	GO:0005739	mitochondrion
Ta_S32653993	0.0257	-2.7002	early nodulin-like protein 1	GO:0005739	mitochondrion
Ta_S32658563	0.0417	-2.63903	rna pseudourine synthase 7-like	GO:0005739	mitochondrion
Ta_S13176802	0.00952	-2.63223	cytochrome p450 89a2	GO:0005739	mitochondrion
Ta_S22390115	0.0451	-2.55427	mitochondrial phosphate transporter	GO:0005743	mitochondrial inner membrane
Ta_S24513445	0.00499	-2.53562	atp-dependent zinc metalloprotease ftsh mitochondrial-like	GO:0005743	mitochondrial inner membrane
Ta_S13020699	0.0307	-2.46877	transcription initiation factor tfııd subunit isoform 3	GO:0005739	mitochondrion
Ta_S13110175	0.0324	-2.28075	thylakoid-bound ascorbate peroxidase	GO:0005739	mitochondrion
Ta_S17888063	0.0409	-2.25829	gtp-binding protein chloroplastic-like	GO:0005739	mitochondrion
Ta_S37768296	0.0541	-2.16894	protein sgt1 homolog at5g65490-like	GO:0005739	mitochondrion
Ta_S32508140	0.0346	-2.13764	f-box protein fbx14-like	GO:0005739	mitochondrion
Ta_S18007630	0.00468	-2.10685	probable nadh dehydrogenase	GO:0005743	mitochondrial inner membrane
Ta_S17978782	0.00871	-2.06469	basic 7s globulin-like	GO:0005739	mitochondrion
Ta_S32525802	0.00731	-1.98191	calcium uptake protein mitochondrial	GO:0005739	mitochondrion
Ta_S13151312	0.053	-1.72027	atp synthase subunit mitochondrial-like	GO:0005747	mitochondrial respiratory chain complex I
Ta_S13151312	0.053	-1.72027	atp synthase subunit mitochondrial-like	GO:0005754	mitochondrial proton-transporting ATP synthase, catalytic core
Ta_S26028321	0.0453	-1.63875	exocyst complex component 7-like	GO:0005739	mitochondrion
Ta_S22378216	0.00535	-1.63697	vacuolar h+-pyrophosphatase	GO:0005739	mitochondrion
Ta_S18012251	0.0251	-1.52805	er membrane protein complex subunit 3-like	GO:0005739	mitochondrion
Ta_S15902573	0.022	1.53564	probable serine threonine-protein kinase abkc-like	GO:0005739	mitochondrion
Ta_S16221692	0.0152	1.57624	40s ribosomal protein s13	GO:0005739	mitochondrion
Ta_S13217854	0.0137	1.58817	serine threonine-specific protein kinase	GO:0005739	mitochondrion
Ta_S17981198	0.0177	1.62135	ribosomal l18p l5e family protein	GO:0005739	mitochondrion
Ta_S13208841	0.0544	1.63375	atp synthase subunit	GO:0031966	mitochondrial membrane
Ta_S17985266	0.0505	1.64556	probable carboxylesterase 18-like	GO:0005739	mitochondrion
Ta_S37825175	0.0504	1.64799	protease 2	GO:0005739	mitochondrion
Ta_S22389339	0.0118	1.67087	molybdopterin biosynthesis protein cnx2	GO:0005739	mitochondrion
Ta_S19225546	0.0291	1.71009	hypothetical protein F775_14396	GO:0005739	mitochondrion
Ta_S18005890	0.00548	1.8807	thioredoxin h-type	GO:0005739	mitochondrion
Ta_S13147637	0.0473	1.93191	retrotransposon ty1-copia subclass	GO:0005739	mitochondrion
Ta_S13112186	0.019	1.95305	fruit protein pkıwı502-like	GO:0005739	mitochondrion
Ta_S18010289	0.0454	1.96695	signal peptidase complex subunit 1	GO:0005739	mitochondrion
Ta_S18006573	0.0107	2.00991	peroxidase 5-like	GO:0005739	mitochondrion
Ta_S26028815	0.0328	2.01985	e3 ubiquitin-protein ligase rıng1-like	GO:0005739	mitochondrion
Ta_S26027145	0.0389	2.03853	50s ribosomal protein l4	GO:0005739	mitochondrion
Ta_S13179038	0.0198	2.06912	inactive tetrahydrocannabinolic acid synthase-like	GO:0005739	mitochondrion
Ta_S17896716	0.0507	2.09247	peroxiredoxin- mitochondrial-like	GO:0005759	mitochondrial matrix
Ta_S17986958	0.0534	2.17286	casein kinase ı isoform delta-like	GO:0005739	mitochondrion
Ta_S32546547	0.000932	2.18715	mitochondrial-processing peptidase subunit	GO:0005739	mitochondrion
Ta_S13223724	0.0276	2.24786	chaperone protein dnaj 11	GO:0005739	mitochondrion
Ta_S13210557	0.0145	2.30757	rab5-interacting protein isoform a	GO:0005739	mitochondrion
Ta_S12964737	0.0351	2.32312	thylakoid carrier chloroplastic-like	GO:0005743	mitochondrial inner membrane
Ta_S37822252	0.0196	2.52626	pentatricopeptide repeat-containing protein mitochondrial-like	GO:0005739	mitochondrion
Ta_S13271817	0.0244	2.6351	atp synthase subunit gamma	GO:0005756	mitochondrial proton-transporting ATP synthase, central stalk
Ta_S17987859	0.0102	2.6519	protein	GO:0005739	mitochondrion
Ta_S15902997	0.0188	2.71031	vacuolar-processing enzyme-like	GO:0005739	mitochondrion
Ta_S32509641	0.00115	2.84109	antiporter drug transporter transporter	GO:0005739	mitochondrion
Ta_S32537150	0.0492	3.55128	ribosomal protein l34e superfamily protein	GO:0005739	mitochondrion
nucleus
Ta_S12922940	0.0273	-2.74278	transcription factor hbp-1a-like isoform x1	GO:0005634	nucleus
Ta_S12980267	0.037	2.3131	neurofilament heavy polypeptide-like isoform x1	GO:0005634	nucleus
Ta_S13142467	0.0297	3.09343	40s ribosomal protein s24	GO:0005730	nucleolus
Ta_S13146332	0.0103	2.69834	cytosolic malate dehydrogenase	GO:0005634	nucleus
Ta_S13151312	0.053	-1.72027	atp synthase subunit mitochondrial-like	GO:0005730	nucleolus
Ta_S15902993	0.017	-2.56969	60s ribosomal protein l10-3	GO:0005730	nucleolus
Ta_S15903116	0.00497	-2.78215	40s ribosomal protein s9	GO:0005730	nucleolus
Ta_S16057856	0.0238	1.5602	exportin-1-like	GO:0005634	nucleus
Ta_S16201360	0.00357	1.89619	lob domain-containing protein 37-like	GO:0005634	nucleus
Ta_S16205834	0.0535	-1.65426	homeodomain-like transcription factor superfamily protein	GO:0005634	nucleus
Ta_S16221692	0.0152	1.57624	40s ribosomal protein s13	GO:0005730	nucleolus
Ta_S17888007	0.0489	1.75681	60s ribosomal protein l7a	GO:0005730	nucleolus
Ta_S17888883	0.0475	-2.03081	speckle-type poz protein	GO:0005634	nucleus
Ta_S17892740	0.0449	-2.4988	histone	GO:0005634	nucleus
Ta_S17893772	0.0246	4.43784	cyclin-dependent kinase c-2-like	GO:0016604	nuclear body
Ta_S17893864	0.00612	-3.78894	e3 ubiquitin-protein ligase orthrus 2-like	GO:0005634	nucleus
Ta_S17896608	0.0141	-2.10823	5 -3 exoribonuclease 4	GO:0005634	nucleus
Ta_S17897408	0.049	2.04635	proteasome subunit beta type-4	GO:0005634	nucleus
Ta_S17898250	0.036	3.86051	60s ribosomal protein l23a	GO:0005730	nucleolus
Ta_S17898791	0.0521	2.18422	dmı1 protein	GO:0031965	nuclear membrane
Ta_S17984954	0.0196	-1.83917	bzıp transcription factor	GO:0005634	nucleus
Ta_S17984962	0.023	2.31325	protein kinase g11a-like	GO:0005634	nucleus
Ta_S17985606	0.0216	-2.32938	actin-related protein 7	GO:0005634	nucleus
Ta_S17986958	0.0534	2.17286	casein kinase ı isoform delta-like	GO:0005634	nucleus
Ta_S17987299	0.0186	1.81021	ıaa1 protein	GO:0005634	nucleus
Ta_S17987378	0.000792	-2.38999	auxin-responsive protein ıaa31-like	GO:0005634	nucleus
Ta_S17989282	0.0543	-2.71279	wd repeat-containing protein 3-like	GO:0005730	nucleolus
Ta_S18012835	0.0162	2.09816	histone h3	GO:0005634	nucleus
Ta_S22368104	0.0434	-2.02268	armadillo repeat-containing protein 7-like	GO:0005634	nucleus
Ta_S22370974	0.00365	3.41547	nuclear transport factor 2 family protein	GO:0005634	nucleus
Ta_S22383206	0.0323	-2.77677	myb-related protein	GO:0005634	nucleus
Ta_S26018858	0.00416	2.30566	g-box-binding factor 4-like	GO:0005634	nucleus
Ta_S26022690	0.000319	2.79609	stem-specific protein tsjt1-like	GO:0005634	nucleus
Ta_S26026423	0.0385	2.94168	ap2 domain cbf protein	GO:0005634	nucleus
Ta_S26027424	0.0369	1.91276	60s ribosomal protein l7-1	GO:0005730	nucleolus
Ta_S26028462	0.0123	1.57732	dna-binding protein	GO:0005634	nucleus
Ta_S32538138	0.0457	2.36758	trihelix transcription factor gt-1-like	GO:0005634	nucleus
Ta_S32539840	0.0357	-2.87989	multiple rna-binding domain-containing protein 1	GO:0005730	nucleolus
Ta_S32585987	0.0249	-1.81993	zinc finger protein 511	GO:0005634	nucleus
Ta_S32675901	0.0192	2.07706	bhlh transcription factor	GO:0005634	nucleus
[truncated: 1,615 more rows]

## Sheet: Mizrak 12 hai- 0 hai
SEQ ID	p value	Fold change	Description	GO ID	Annotation
[truncated: 1,980 more rows]

[truncated: 1 more sheets: Mizrak 12 hai-Gun 12 hai]
