# Supplementary material for: Transcriptome analysis of wheat inoculated with Fusarium graminearum
Source: Front Plant Sci. 2015 Oct 20;6:867. doi: 10.3389/fpls.2015.00867 (PMC4611148; doi:10.3389/fpls.2015.00867)
Supplement: Supplementary file 4 [file Table4.XLSX]

## Sheet: Sayfa1
Pathway	Seqs in Pathway	Enzyme	Ezyme ID	Seqs of Enzyme	Seqs	Pathway ID	Pathway Image
Retinol metabolism	3	1-naphthol glucuronyltransferase	ec:2.4.1.17	1	TaS16058070	map00830	map00830_20140901072601.png
Retinol metabolism	3	dehydrogenase	ec:1.1.1.1	1	TaS32643099	map00830	map00830_20140901072601.png
Retinol metabolism	3	monooxygenase	ec:1.14.14.1	1	TaS19222347	map00830	map00830_20140901072601.png
Flavone and flavonol biosynthesis	2	beta-glucuronide glucuronohydrolase glucuronidase	ec:3.2.1.31	1	TaS26023651	map00944	map00944_20140901072358.png
Flavone and flavonol biosynthesis	2	3-O-methyltransferase	ec:2.1.1.76	1	TaS37815739	map00944	map00944_20140901072358.png
Citrate cycle (TCA cycle)	8	citrate synthase	ec:2.3.3.8	1	TaS32524198	map00020	map00020_20140901071859.png
Citrate cycle (TCA cycle)	8	(Si)-synthase	ec:2.3.3.1	1	TaS17984774	map00020	map00020_20140901071859.png
Citrate cycle (TCA cycle)	8	ligase (ADP-forming)	ec:6.2.1.5	1	TaS32524198	map00020	map00020_20140901071859.png
Citrate cycle (TCA cycle)	8	ligase (GDP-forming)	ec:6.2.1.4	1	TaS32524198	map00020	map00020_20140901071859.png
Citrate cycle (TCA cycle)	8	hydratase	ec:4.2.1.3	1	TaS26026954	map00020	map00020_20140901071859.png
Citrate cycle (TCA cycle)	8	dehydrogenase (NADP+)	ec:1.1.1.42	1	TaS17977759	map00020	map00020_20140901071859.png
Citrate cycle (TCA cycle)	8	dehydrogenase (NAD+)	ec:1.1.1.41	3	TaS15881623, TaS16058227, TaS37925104	map00020	map00020_20140901071859.png
Citrate cycle (TCA cycle)	8	dehydrogenase	ec:1.1.1.37	1	TaS13146332	map00020	map00020_20140901071859.png
Tryptophan metabolism	4	hydratase	ec:4.2.1.17	1	TaS13144954	map00380	map00380_20140901071756.png
Tryptophan metabolism	4	oxidase	ec:1.2.3.7	1	TaS17986720	map00380	map00380_20140901071756.png
Tryptophan metabolism	4	dehydrogenase (NAD+)	ec:1.2.1.3	1	TaS13270649	map00380	map00380_20140901071756.png
Tryptophan metabolism	4	monooxygenase	ec:1.14.14.1	1	TaS19222347	map00380	map00380_20140901071756.png
Flavonoid biosynthesis	1	isomerase	ec:5.5.1.6	1	TaS13144166	map00941	map00941_20140901072404.png
C5-Branched dibasic acid metabolism	1	ligase (ADP-forming)	ec:6.2.1.5	1	TaS32524198	map00660	map00660_20140901072055.png
Phenylpropanoid biosynthesis	15	lactoperoxidase	ec:1.11.1.7	13	TaS12936160, TaS12967102, TaS12995082, TaS13148606, TaS13225225, TaS15824046, TaS17896716, TaS17987935, TaS18006573, TaS18011877, TaS22366503, TaS32606824, TaS37910017	map00940	map00940_20140901072412.png
Phenylpropanoid biosynthesis	15	ammonia-lyase	ec:4.3.1.25	1	TaS26022303	map00940	map00940_20140901072412.png
Phenylpropanoid biosynthesis	15	ammonia-lyase	ec:4.3.1.24	1	TaS26022303	map00940	map00940_20140901072412.png
Phenylpropanoid biosynthesis	15	dehydrogenase	ec:1.1.1.195	1	TaS32605597	map00940	map00940_20140901072412.png
Ubiquinone and other terpenoid-quinone biosynthesis	2	dehydrogenase (quinone)	ec:1.6.5.2	2	TaS18007098, TaS22377895	map00130	map00130_20140901071620.png
beta-Alanine metabolism	3	hydratase	ec:4.2.1.17	1	TaS13144954	map00410	map00410_20140901071940.png
beta-Alanine metabolism	3	hydrolase	ec:3.1.2.4	1	TaS13144954	map00410	map00410_20140901071940.png
beta-Alanine metabolism	3	dehydrogenase [NAD(P)+]	ec:1.2.1.5	1	TaS12947041	map00410	map00410_20140901071940.png
beta-Alanine metabolism	3	dehydrogenase (NAD+)	ec:1.2.1.3	1	TaS13270649	map00410	map00410_20140901071940.png
Polyketide sugar unit biosynthesis	1	reductase	ec:1.1.1.133	1	TaS15879685	map00523	map00523_20140901071642.png
Pantothenate and CoA biosynthesis	2	adenylyltransferase	ec:2.7.7.3	1	TaS22386276	map00770	map00770_20140901071823.png
Pantothenate and CoA biosynthesis	2	kinase	ec:2.7.1.24	2	TaS17988649, TaS22386276	map00770	map00770_20140901071823.png
Pyrimidine metabolism	5	DNA polymerase	ec:2.7.7.7	2	TaS16057965, TaS26026493	map00240	map00240_20140901072612.png
Pyrimidine metabolism	5	RNA polymerase	ec:2.7.7.6	2	TaS13144951, TaS17987581	map00240	map00240_20140901072612.png
Pyrimidine metabolism	5	kinase	ec:2.7.4.14	1	TaS26022753	map00240	map00240_20140901072612.png
Pyrimidine metabolism	5	kinase	ec:2.7.1.48	1	TaS26022753	map00240	map00240_20140901072612.png
Cutin, suberine and wax biosynthesis	1	seed peroxygenase	ec:1.11.2.3	1	TaS32560649	map00073	map00073_20140901072123.png
Streptomycin biosynthesis	1	reductase	ec:1.1.1.133	1	TaS15879685	map00521	map00521_20140901071705.png
Amino sugar and nucleotide sugar metabolism	7	adenylyltransferase	ec:2.7.7.27	1	TaS16058481	map00520	map00520_20140901071724.png
Amino sugar and nucleotide sugar metabolism	7	isomerase	ec:5.3.1.9	1	TaS32418945	map00520	map00520_20140901071724.png
Amino sugar and nucleotide sugar metabolism	7	chitodextrinase	ec:3.2.1.14	5	TaS13112328, TaS15880319, TaS26026095, TaS26027709, TaS37886578	map00520	map00520_20140901071724.png
Fatty acid degradation	5	isomerase	ec:5.3.3.8	1	TaS18006527	map00071	map00071_20140901072147.png
Fatty acid degradation	5	hydratase	ec:4.2.1.17	1	TaS13144954	map00071	map00071_20140901072147.png
Fatty acid degradation	5	dehydrogenase (NAD+)	ec:1.2.1.3	1	TaS13270649	map00071	map00071_20140901072147.png
Fatty acid degradation	5	dehydrogenase	ec:1.1.1.1	1	TaS32643099	map00071	map00071_20140901072147.png
Fatty acid degradation	5	monooxygenase	ec:1.14.14.1	1	TaS19222347	map00071	map00071_20140901072147.png
Tyrosine metabolism	3	dehydrogenase	ec:1.1.1.90	1	TaS32605597	map00350	map00350_20140901072424.png
Tyrosine metabolism	3	dehydrogenase [NAD(P)+]	ec:1.2.1.5	1	TaS12947041	map00350	map00350_20140901072424.png
Tyrosine metabolism	3	dehydrogenase	ec:1.1.1.1	1	TaS32643099	map00350	map00350_20140901072424.png
Glyoxylate and dicarboxylate metabolism	6	ligase	ec:6.3.1.2	1	TaS15903365	map00630	map00630_20140901072643.png
Glyoxylate and dicarboxylate metabolism	6	(Si)-synthase	ec:2.3.3.1	1	TaS17984774	map00630	map00630_20140901072643.png
Glyoxylate and dicarboxylate metabolism	6	hydratase	ec:4.2.1.3	1	TaS26026954	map00630	map00630_20140901072643.png
Glyoxylate and dicarboxylate metabolism	6	deformylase	ec:3.5.1.10	1	TaS32694279	map00630	map00630_20140901072643.png
Glyoxylate and dicarboxylate metabolism	6	carboxylase	ec:4.1.1.39	1	TaS13189949	map00630	map00630_20140901072643.png
Glyoxylate and dicarboxylate metabolism	6	dehydrogenase	ec:1.1.1.37	1	TaS13146332	map00630	map00630_20140901072643.png
Steroid biosynthesis	4	monooxygenase	ec:1.14.13.72	1	TaS26028090	map00100	map00100_20140901072335.png
Steroid biosynthesis	4	synthase	ec:5.4.99.8	1	TaS16057892	map00100	map00100_20140901072335.png
Steroid biosynthesis	4	monooxygenase	ec:1.14.13.132	2	TaS16058147, TaS37854649	map00100	map00100_20140901072335.png
Nitrogen metabolism	5	reductase	ec:1.7.7.2	1	TaS50138507	map00910	map00910_20140901071732.png
Nitrogen metabolism	5	reductase	ec:1.7.7.1	1	TaS50138507	map00910	map00910_20140901071732.png
Nitrogen metabolism	5	ligase	ec:6.3.1.2	1	TaS15903365	map00910	map00910_20140901071732.png
Nitrogen metabolism	5	dehydratase	ec:4.2.1.1	2	TaS15824050, TaS19223751	map00910	map00910_20140901071732.png
Nitrogen metabolism	5	reductase (NO-forming)	ec:1.7.2.1	1	TaS50138507	map00910	map00910_20140901071732.png
Nitrogen metabolism	5	dehydrogenase (NADP+)	ec:1.4.1.4	1	TaS16058355	map00910	map00910_20140901071732.png
Cyanoamino acid metabolism	4	lyase	ec:4.1.2.11	1	TaS13112726	map00460	map00460_20140901072239.png
Cyanoamino acid metabolism	4	beta-glucosidase	ec:3.2.1.118	1	TaS17980861	map00460	map00460_20140901072239.png
Cyanoamino acid metabolism	4	beta-glucosidase	ec:3.2.1.117	2	TaS17980861, TaS32529534	map00460	map00460_20140901072239.png
Cyanoamino acid metabolism	4	synthase	ec:4.4.1.9	1	TaS13112176	map00460	map00460_20140901072239.png
Riboflavin metabolism	2	deaminase	ec:3.5.4.26	1	TaS16058494	map00740	map00740_20140901072446.png
Riboflavin metabolism	2	reductase	ec:1.1.1.193	1	TaS16058494	map00740	map00740_20140901072446.png
Riboflavin metabolism	2	phosphatase	ec:3.1.3.2	1	TaS24513637	map00740	map00740_20140901072446.png
Glycosphingolipid biosynthesis - ganglio series	2	lactase (ambiguous)	ec:3.2.1.23	2	TaS17980861, TaS32529534	map00604	map00604_20140901072033.png
Valine, leucine and isoleucine biosynthesis	1	synthase	ec:2.3.3.13	1	TaS16264108	map00290	map00290_20140901071606.png
Pentose and glucuronate interconversions	12	1-naphthol glucuronyltransferase	ec:2.4.1.17	1	TaS16058070	map00040	map00040_20140901072707.png
Pentose and glucuronate interconversions	12	isomerase	ec:5.3.1.5	1	TaS26023218	map00040	map00040_20140901072707.png
Pentose and glucuronate interconversions	12	dehydrogenase (NAD+)	ec:1.2.1.3	1	TaS13270649	map00040	map00040_20140901072707.png
Pentose and glucuronate interconversions	12	pectin demethoxylase	ec:3.1.1.11	7	TaS12921037, TaS12946857, TaS13109209, TaS13122471, TaS16219153, TaS16266634, TaS32589564	map00040	map00040_20140901072707.png
Pentose and glucuronate interconversions	12	beta-glucuronide glucuronohydrolase glucuronidase	ec:3.2.1.31	1	TaS26023651	map00040	map00040_20140901072707.png
Pentose and glucuronate interconversions	12	xylulokinase (phosphorylating)	ec:2.7.1.17	1	TaS17989374	map00040	map00040_20140901072707.png
Sphingolipid metabolism	2	lactase (ambiguous)	ec:3.2.1.23	2	TaS17980861, TaS32529534	map00600	map00600_20140901072048.png
Methane metabolism	8	hexose diphosphatase	ec:3.1.3.11	2	TaS12922973, TaS26025373	map00680	map00680_20140901071716.png
Methane metabolism	8	aldolase	ec:4.1.2.13	1	TaS17888674	map00680	map00680_20140901071716.png
Methane metabolism	8	hydratase	ec:4.2.1.11	1	TaS17986798	map00680	map00680_20140901071716.png
Methane metabolism	8	dehydrogenase	ec:1.1.1.95	1	TaS17889538	map00680	map00680_20140901071716.png
Methane metabolism	8	dehydrogenase	ec:1.1.1.37	1	TaS13146332	map00680	map00680_20140901071716.png
Methane metabolism	8	hydrolase	ec:3.1.2.12	1	TaS15902734	map00680	map00680_20140901071716.png
Methane metabolism	8	phosphohexokinase	ec:2.7.1.11	1	TaS13144045	map00680	map00680_20140901071716.png
T cell receptor signaling pathway	8	phosphatase	ec:3.1.3.16	4	TaS18006254, TaS26029046, TaS32684725, TaS37925399	map04660	map04660_20140901072308.png
T cell receptor signaling pathway	8	protein-tyrosine kinase	ec:2.7.10.2	4	TaS13147836, TaS26028872, TaS26029045, TaS32611184	map04660	map04660_20140901072308.png
Carbon fixation in photosynthetic organisms	9	hexose diphosphatase	ec:3.1.3.11	2	TaS12922973, TaS26025373	map00710	map00710_20140901071802.png
Carbon fixation in photosynthetic organisms	9	aldolase	ec:4.1.2.13	1	TaS17888674	map00710	map00710_20140901071802.png
Carbon fixation in photosynthetic organisms	9	glycolaldehydetransferase	ec:2.2.1.1	1	TaS17888448	map00710	map00710_20140901071802.png
Carbon fixation in photosynthetic organisms	9	kinase	ec:2.7.2.3	1	TaS32518390	map00710	map00710_20140901071802.png
Carbon fixation in photosynthetic organisms	9	carboxylase	ec:4.1.1.39	1	TaS13189949	map00710	map00710_20140901071802.png
Carbon fixation in photosynthetic organisms	9	dehydrogenase (oxaloacetate-decarboxylating) (NADP+)	ec:1.1.1.40	2	TaS13153361, TaS17899190	map00710	map00710_20140901071802.png
Carbon fixation in photosynthetic organisms	9	dehydrogenase	ec:1.1.1.37	1	TaS13146332	map00710	map00710_20140901071802.png
Carbon fixation in photosynthetic organisms	9	SBPase	ec:3.1.3.37	1	TaS26025373	map00710	map00710_20140901071802.png
Biosynthesis of unsaturated fatty acids	2	hydratase	ec:4.2.1.17	1	TaS13144954	map01040	map01040_20140901071427.png
Biosynthesis of unsaturated fatty acids	2	reductase (NADPH)	ec:1.3.1.38	1	TaS32700693	map01040	map01040_20140901071427.png
Folate biosynthesis	3	aldolase	ec:4.1.2.25	1	TaS32545418	map00790	map00790_20140901072628.png
Folate biosynthesis	3	lyase	ec:4.1.3.38	1	TaS16058261	map00790	map00790_20140901072628.png
Folate biosynthesis	3	cyclohydrolase I	ec:3.5.4.16	1	TaS15903488	map00790	map00790_20140901072628.png
Glycine, serine and threonine metabolism	3	dehydrogenase	ec:1.1.1.95	1	TaS17889538	map00260	map00260_20140901072321.png
Glycine, serine and threonine metabolism	3	S-aminomethyldihydrolipoylprotein:(6S)-tetrahydrofolate aminomethyltransferase (ammonia-forming)	ec:2.1.2.10	1	TaS16058271	map00260	map00260_20140901072321.png
Glycine, serine and threonine metabolism	3	dehydrogenase	ec:1.1.1.1	1	TaS32643099	map00260	map00260_20140901072321.png
Glycolysis / Gluconeogenesis	14	hexose diphosphatase	ec:3.1.3.11	2	TaS12922973, TaS26025373	map00010	map00010_20140901072103.png
Glycolysis / Gluconeogenesis	14	aldolase	ec:4.1.2.13	1	TaS17888674	map00010	map00010_20140901072103.png
Glycolysis / Gluconeogenesis	14	isomerase	ec:5.3.1.9	1	TaS32418945	map00010	map00010_20140901072103.png
Glycolysis / Gluconeogenesis	14	hydratase	ec:4.2.1.11	1	TaS17986798	map00010	map00010_20140901072103.png
Glycolysis / Gluconeogenesis	14	dehydrogenase (NADP+)	ec:1.2.1.9	1	TaS13048872	map00010	map00010_20140901072103.png
Glycolysis / Gluconeogenesis	14	dehydrogenase [NAD(P)+]	ec:1.2.1.5	1	TaS12947041	map00010	map00010_20140901072103.png
Glycolysis / Gluconeogenesis	14	dehydrogenase (NAD+)	ec:1.2.1.3	1	TaS13270649	map00010	map00010_20140901072103.png
Glycolysis / Gluconeogenesis	14	kinase	ec:2.7.2.3	1	TaS32518390	map00010	map00010_20140901072103.png
Glycolysis / Gluconeogenesis	14	kinase	ec:2.7.1.40	1	TaS24623093	map00010	map00010_20140901072103.png
Glycolysis / Gluconeogenesis	14	1-epimerase	ec:5.1.3.3	2	TaS26026888, TaS32702324	map00010	map00010_20140901072103.png
Glycolysis / Gluconeogenesis	14	dehydrogenase	ec:1.1.1.1	1	TaS32643099	map00010	map00010_20140901072103.png
Glycolysis / Gluconeogenesis	14	phosphohexokinase	ec:2.7.1.11	1	TaS13144045	map00010	map00010_20140901072103.png
Butanoate metabolism	1	hydratase	ec:4.2.1.17	1	TaS13144954	map00650	map00650_20140901072346.png
Benzoxazinoid biosynthesis	1	monooxygenase	ec:1.14.13.138	1	TaS12933472	map00402	map00402_20140901072151.png
Caprolactam degradation	2	hydratase	ec:4.2.1.17	1	TaS13144954	map00930	map00930_20140901072541.png
Caprolactam degradation	2	dehydrogenase	ec:1.1.1.90	1	TaS32605597	map00930	map00930_20140901072541.png
Phosphatidylinositol signaling system	4	5/6-kinase	ec:2.7.1.159	1	TaS37895064	map04070	map04070_20140901072328.png
Phosphatidylinositol signaling system	4	kinase (ATP)	ec:2.7.1.107	1	TaS13152507	map04070	map04070_20140901072328.png
Phosphatidylinositol signaling system	4	5-kinase	ec:2.7.1.68	1	TaS26027762	map04070	map04070_20140901072328.png
Phosphatidylinositol signaling system	4	5-phosphatase	ec:3.1.3.56	1	TaS32726670	map04070	map04070_20140901072328.png
Phenylalanine, tyrosine and tryptophan biosynthesis	6	mutase	ec:5.4.99.5	1	TaS22378517	map00400	map00400_20140901072227.png
Phenylalanine, tyrosine and tryptophan biosynthesis	6	synthase	ec:4.2.3.5	1	TaS17987442	map00400	map00400_20140901072227.png
Phenylalanine, tyrosine and tryptophan biosynthesis	6	synthase	ec:4.1.1.48	2	TaS16058265, TaS22367780	map00400	map00400_20140901072227.png
Phenylalanine, tyrosine and tryptophan biosynthesis	6	dehydratase	ec:4.2.1.51	2	TaS17986555, TaS17987859	map00400	map00400_20140901072227.png
Sesquiterpenoid and triterpenoid biosynthesis	2	monooxygenase	ec:1.14.13.132	2	TaS16058147, TaS37854649	map00909	map00909_20140901071839.png
Other types of O-glycan biosynthesis	18	3-beta-glucuronosyltransferase	ec:2.4.1.135	18	TaS17982192, TaS17982324, TaS17982970, TaS22364345, TaS22366853, TaS22373179, TaS22373543, TaS22378132, TaS22379260, TaS22379425, TaS22380567, TaS22380781, TaS22384470, TaS22385636, TaS22390447, TaS22390716, TaS26021374, TaS26023716	map00514	map00514_20140901071828.png
Zeatin biosynthesis	4	O-beta-D-glucosyltransferase	ec:2.4.1.215	4	TaS13048892, TaS16058070, TaS17976098, TaS37808226	map00908	map00908_20140901071844.png
Zeatin biosynthesis	4	O-beta-D-glucosyltransferase	ec:2.4.1.203	4	TaS13048892, TaS16058070, TaS17976098, TaS37808226	map00908	map00908_20140901071844.png
Various types of N-glycan biosynthesis	2	alpha-1,3-mannosyltransferase	ec:2.4.1.132	1	TaS12954612	map00513	map00513_20140901071833.png
Various types of N-glycan biosynthesis	2	alpha-1,2-mannosyltransferase	ec:2.4.1.131	1	TaS37922987	map00513	map00513_20140901071833.png
Various types of N-glycan biosynthesis	2	alpha-1,6-mannosyltransferase	ec:2.4.1.232	1	TaS12954612	map00513	map00513_20140901071833.png
Glutathione metabolism	16	thioredoxin peroxidase	ec:1.11.1.15	2	TaS13225225, TaS17896716	map00480	map00480_20140901071740.png
Glutathione metabolism	16	peroxidase	ec:1.11.1.11	1	TaS13110175	map00480	map00480_20140901071740.png
Glutathione metabolism	16	transferase	ec:2.5.1.18	11	TaS13048864, TaS13109610, TaS13174453, TaS15881540, TaS16058005, TaS17986759, TaS18009609, TaS26022592, TaS32697004, TaS37823230, TaS37875911	map00480	map00480_20140901071740.png
Glutathione metabolism	16	dehydrogenase (NADP+)	ec:1.1.1.49	1	TaS26027306	map00480	map00480_20140901071740.png
Glutathione metabolism	16	dehydrogenase (NADP+)	ec:1.1.1.42	1	TaS17977759	map00480	map00480_20140901071740.png
Aminobenzoate degradation	5	dehydrogenase (NAD+)	ec:1.2.1.28	1	TaS17986720	map00627	map00627_20140901071533.png
Aminobenzoate degradation	5	hydratase	ec:4.2.1.17	1	TaS13144954	map00627	map00627_20140901071533.png
Aminobenzoate degradation	5	ligase	ec:6.2.1.25	1	TaS12964924	map00627	map00627_20140901071533.png
Aminobenzoate degradation	5	phosphatase	ec:3.1.3.2	1	TaS24513637	map00627	map00627_20140901071533.png
Aminobenzoate degradation	5	monooxygenase	ec:1.14.14.1	1	TaS19222347	map00627	map00627_20140901071533.png
Caffeine metabolism	1	monooxygenase	ec:1.14.14.1	1	TaS19222347	map00232	map00232_20140901071516.png
Naphthalene degradation	1	dehydrogenase	ec:1.1.1.1	1	TaS32643099	map00626	map00626_20140901071541.png
Carotenoid biosynthesis	3	oxidase	ec:1.2.3.14	1	TaS17986720	map00906	map00906_20140901071919.png
Carotenoid biosynthesis	3	dioxygenase	ec:1.13.11.51	1	TaS13257297	map00906	map00906_20140901071919.png
Carotenoid biosynthesis	3	epoxidase	ec:1.14.13.90	1	TaS15903641	map00906	map00906_20140901071919.png
Other glycan degradation	3	alpha-fucosidase	ec:3.2.1.51	1	TaS17980332	map00511	map00511_20140901071851.png
Other glycan degradation	3	mannanase	ec:3.2.1.25	2	TaS17980861, TaS32529534	map00511	map00511_20140901071851.png
Other glycan degradation	3	lactase (ambiguous)	ec:3.2.1.23	2	TaS17980861, TaS32529534	map00511	map00511_20140901071851.png
Chloroalkane and chloroalkene degradation	2	dehydrogenase (NAD+)	ec:1.2.1.3	1	TaS13270649	map00625	map00625_20140901071554.png
Chloroalkane and chloroalkene degradation	2	dehydrogenase	ec:1.1.1.1	1	TaS32643099	map00625	map00625_20140901071554.png
Purine metabolism	21	DNA polymerase	ec:2.7.7.7	2	TaS16057965, TaS26026493	map00230	map00230_20140901071525.png
Purine metabolism	21	RNA polymerase	ec:2.7.7.6	2	TaS13144951, TaS17987581	map00230	map00230_20140901071525.png
Purine metabolism	21	cyclohydrolase	ec:3.5.4.10	1	TaS12934787	map00230	map00230_20140901071525.png
Purine metabolism	21	phosphoribosyldiphosphate 5-amidotransferase	ec:2.4.2.14	2	TaS12882511, TaS26026833	map00230	map00230_20140901071525.png
Purine metabolism	21	formyltransferase	ec:2.1.2.3	1	TaS12934787	map00230	map00230_20140901071525.png
Purine metabolism	21	adenylpyrophosphatase	ec:3.6.1.3	6	TaS12907043, TaS16209202, TaS17897963, TaS22381984, TaS22391437, TaS32522423	map00230	map00230_20140901071525.png
Purine metabolism	21	kinase	ec:2.7.1.40	1	TaS24623093	map00230	map00230_20140901071525.png
Purine metabolism	21	phosphatase	ec:3.6.1.15	7	TaS12936160, TaS12946079, TaS13111806, TaS15903295, TaS16058299, TaS16245547, TaS24513445	map00230	map00230_20140901071525.png
alpha-Linolenic acid metabolism	8	cyclase	ec:5.3.99.6	1	TaS24623090	map00592	map00592_20140901071413.png
alpha-Linolenic acid metabolism	8	13S-lipoxygenase	ec:1.13.11.12	2	TaS12923155, TaS13143909	map00592	map00592_20140901071413.png
alpha-Linolenic acid metabolism	8	hydratase	ec:4.2.1.17	1	TaS13144954	map00592	map00592_20140901071413.png
alpha-Linolenic acid metabolism	8	reductase	ec:1.3.1.42	1	TaS26025138	map00592	map00592_20140901071413.png
alpha-Linolenic acid metabolism	8	A1	ec:3.1.1.32	2	TaS13021858, TaS17984432	map00592	map00592_20140901071413.png
alpha-Linolenic acid metabolism	8	A2	ec:3.1.1.4	1	TaS17978247	map00592	map00592_20140901071413.png
Fatty acid elongation	2	hydratase	ec:4.2.1.17	1	TaS13144954	map00062	map00062_20140901072352.png
Fatty acid elongation	2	reductase (NADPH)	ec:1.3.1.38	1	TaS32700693	map00062	map00062_20140901072352.png
N-Glycan biosynthesis	2	alpha-1,3-mannosyltransferase	ec:2.4.1.132	1	TaS12954612	map00510	map00510_20140901071911.png
N-Glycan biosynthesis	2	alpha-1,2-mannosyltransferase	ec:2.4.1.131	1	TaS37922987	map00510	map00510_20140901071911.png
Linoleic acid metabolism	4	13S-lipoxygenase	ec:1.13.11.12	2	TaS12923155, TaS13143909	map00591	map00591_20140901071418.png
Linoleic acid metabolism	4	A2	ec:3.1.1.4	1	TaS17978247	map00591	map00591_20140901071418.png
Linoleic acid metabolism	4	monooxygenase	ec:1.14.14.1	1	TaS19222347	map00591	map00591_20140901071418.png
Diterpenoid biosynthesis	1	synthase	ec:5.5.1.14	1	TaS32420425	map00904	map00904_20140901071925.png
Diterpenoid biosynthesis	1	diphosphate synthase	ec:5.5.1.13	1	TaS32420425	map00904	map00904_20140901071925.png
Toluene degradation	2	dehydrogenase (NAD+)	ec:1.2.1.28	1	TaS17986720	map00623	map00623_20140901071600.png
Toluene degradation	2	dehydrogenase	ec:1.1.1.90	1	TaS32605597	map00623	map00623_20140901071600.png
Arachidonic acid metabolism	3	reductase (NADPH)	ec:1.1.1.184	1	TaS15880106	map00590	map00590_20140901071434.png
Arachidonic acid metabolism	3	A2	ec:3.1.1.4	1	TaS17978247	map00590	map00590_20140901071434.png
Arachidonic acid metabolism	3	monooxygenase	ec:1.14.14.1	1	TaS19222347	map00590	map00590_20140901071434.png
Limonene and pinene degradation	2	hydratase	ec:4.2.1.17	1	TaS13144954	map00903	map00903_20140901071933.png
Limonene and pinene degradation	2	dehydrogenase (NAD+)	ec:1.2.1.3	1	TaS13270649	map00903	map00903_20140901071933.png
Xylene degradation	2	dehydrogenase (NAD+)	ec:1.2.1.28	1	TaS17986720	map00622	map00622_20140901071612.png
Xylene degradation	2	dehydrogenase	ec:1.1.1.90	1	TaS32605597	map00622	map00622_20140901071612.png
Histidine metabolism	2	dehydrogenase [NAD(P)+]	ec:1.2.1.5	1	TaS12947041	map00340	map00340_20140901072551.png
Histidine metabolism	2	dehydrogenase (NAD+)	ec:1.2.1.3	1	TaS13270649	map00340	map00340_20140901072551.png
Drug metabolism - other enzymes	7	1-naphthol glucuronyltransferase	ec:2.4.1.17	1	TaS16058070	map00983	map00983_20140901071446.png
Drug metabolism - other enzymes	7	kinase	ec:2.7.1.48	1	TaS26022753	map00983	map00983_20140901071446.png
Drug metabolism - other enzymes	7	beta-glucuronide glucuronohydrolase glucuronidase	ec:3.2.1.31	1	TaS26023651	map00983	map00983_20140901071446.png
Drug metabolism - other enzymes	7	ali-esterase	ec:3.1.1.1	4	TaS15902734, TaS17985266, TaS26027353, TaS32589564	map00983	map00983_20140901071446.png
Indole alkaloid biosynthesis	1	synthase	ec:4.3.3.2	1	TaS25791174	map00901	map00901_20140901071945.png
Pyruvate metabolism	7	synthase	ec:2.3.3.13	1	TaS16264108	map00620	map00620_20140901071635.png
Pyruvate metabolism	7	reductase (NADH)	ec:1.1.1.78	1	TaS32643099	map00620	map00620_20140901071635.png
Pyruvate metabolism	7	dehydrogenase (NAD+)	ec:1.2.1.3	1	TaS13270649	map00620	map00620_20140901071635.png
Pyruvate metabolism	7	kinase	ec:2.7.1.40	1	TaS24623093	map00620	map00620_20140901071635.png
Pyruvate metabolism	7	dehydrogenase (oxaloacetate-decarboxylating) (NADP+)	ec:1.1.1.40	2	TaS13153361, TaS17899190	map00620	map00620_20140901071635.png
Pyruvate metabolism	7	dehydrogenase (oxaloacetate-decarboxylating)	ec:1.1.1.38	2	TaS13153361, TaS17899190	map00620	map00620_20140901071635.png
Pyruvate metabolism	7	dehydrogenase	ec:1.1.1.37	1	TaS13146332	map00620	map00620_20140901071635.png
Drug metabolism - cytochrome P450	18	1-naphthol glucuronyltransferase	ec:2.4.1.17	1	TaS16058070	map00982	map00982_20140901071454.png
Drug metabolism - cytochrome P450	18	transferase	ec:2.5.1.18	11	TaS13048864, TaS13109610, TaS13174453, TaS15881540, TaS16058005, TaS17986759, TaS18009609, TaS26022592, TaS32697004, TaS37823230, TaS37875911	map00982	map00982_20140901071454.png
Drug metabolism - cytochrome P450	18	monooxygenase	ec:1.14.13.8	3	TaS15880497, TaS22371799, TaS24513530	map00982	map00982_20140901071454.png
Drug metabolism - cytochrome P450	18	dehydrogenase [NAD(P)+]	ec:1.2.1.5	1	TaS12947041	map00982	map00982_20140901071454.png
Drug metabolism - cytochrome P450	18	dehydrogenase	ec:1.1.1.1	1	TaS32643099	map00982	map00982_20140901071454.png
Drug metabolism - cytochrome P450	18	monooxygenase	ec:1.14.14.1	1	TaS19222347	map00982	map00982_20140901071454.png
Terpenoid backbone biosynthesis	2	farnesyltransferase	ec:2.5.1.58	1	TaS39723862	map00900	map00900_20140901071953.png
Terpenoid backbone biosynthesis	2	diphosphate synthase	ec:2.5.1.29	1	TaS39723862	map00900	map00900_20140901071953.png
Terpenoid backbone biosynthesis	2	reductoisomerase	ec:1.1.1.267	1	TaS26022859	map00900	map00900_20140901071953.png
Ether lipid metabolism	2	D	ec:3.1.4.4	1	TaS32504113	map00565	map00565_20140901072118.png
Ether lipid metabolism	2	A2	ec:3.1.1.4	1	TaS17978247	map00565	map00565_20140901072118.png
Metabolism of xenobiotics by cytochrome P450	16	1-naphthol glucuronyltransferase	ec:2.4.1.17	1	TaS16058070	map00980	map00980_20140901071502.png
Metabolism of xenobiotics by cytochrome P450	16	transferase	ec:2.5.1.18	11	TaS13048864, TaS13109610, TaS13174453, TaS15881540, TaS16058005, TaS17986759, TaS18009609, TaS26022592, TaS32697004, TaS37823230, TaS37875911	map00980	map00980_20140901071502.png
Metabolism of xenobiotics by cytochrome P450	16	dehydrogenase [NAD(P)+]	ec:1.2.1.5	1	TaS12947041	map00980	map00980_20140901071502.png
Metabolism of xenobiotics by cytochrome P450	16	reductase (NADPH)	ec:1.1.1.184	1	TaS15880106	map00980	map00980_20140901071502.png
Metabolism of xenobiotics by cytochrome P450	16	dehydrogenase	ec:1.1.1.1	1	TaS32643099	map00980	map00980_20140901071502.png
Metabolism of xenobiotics by cytochrome P450	16	monooxygenase	ec:1.14.14.1	1	TaS19222347	map00980	map00980_20140901071502.png
Glycerophospholipid metabolism	7	D	ec:3.1.4.4	1	TaS32504113	map00564	map00564_20140901072132.png
Glycerophospholipid metabolism	7	kinase (ATP)	ec:2.7.1.107	1	TaS13152507	map00564	map00564_20140901072132.png
Glycerophospholipid metabolism	7	A1	ec:3.1.1.32	2	TaS13021858, TaS17984432	map00564	map00564_20140901072132.png
Glycerophospholipid metabolism	7	O-acyltransferase	ec:2.3.1.51	1	TaS16058034	map00564	map00564_20140901072132.png
Glycerophospholipid metabolism	7	A2	ec:3.1.1.4	1	TaS17978247	map00564	map00564_20140901072132.png
Glycerophospholipid metabolism	7	dehydrogenase (NAD+)	ec:1.1.1.8	1	TaS13259468	map00564	map00564_20140901072132.png
Thiamine metabolism	7	phosphatase	ec:3.6.1.15	7	TaS12936160, TaS12946079, TaS13111806, TaS15903295, TaS16058299, TaS16245547, TaS24513445	map00730	map00730_20140901072621.png
mTOR signaling pathway	3	protein kinase	ec:2.7.11.24	3	TaS12917674, TaS12923226, TaS15824175	map04150	map04150_20140901072556.png
Inositol phosphate metabolism	3	5/6-kinase	ec:2.7.1.159	1	TaS37895064	map00562	map00562_20140901072140.png
Inositol phosphate metabolism	3	1-kinase	ec:2.7.1.134	1	TaS37895064	map00562	map00562_20140901072140.png
Inositol phosphate metabolism	3	5-kinase	ec:2.7.1.68	1	TaS26027762	map00562	map00562_20140901072140.png
Inositol phosphate metabolism	3	5-phosphatase	ec:3.1.3.56	1	TaS32726670	map00562	map00562_20140901072140.png
Geraniol degradation	1	hydratase	ec:4.2.1.17	1	TaS13144954	map00281	map00281_20140901071809.png
Glycerolipid metabolism	8	kinase (ATP)	ec:2.7.1.107	1	TaS13152507	map00561	map00561_20140901072214.png
Glycerolipid metabolism	8	galactolipid lipase	ec:3.1.1.26	1	TaS13021858	map00561	map00561_20140901072214.png
Glycerolipid metabolism	8	O-acyltransferase	ec:2.3.1.51	1	TaS16058034	map00561	map00561_20140901072214.png
Glycerolipid metabolism	8	lipase	ec:3.1.1.23	1	TaS37862669	map00561	map00561_20140901072214.png
Glycerolipid metabolism	8	dehydrogenase (NAD+)	ec:1.2.1.3	1	TaS13270649	map00561	map00561_20140901072214.png
Glycerolipid metabolism	8	lipase	ec:3.1.1.3	4	TaS13021858, TaS17984432, TaS22365125, TaS32574498	map00561	map00561_20140901072214.png
Valine, leucine and isoleucine degradation	2	hydratase	ec:4.2.1.17	1	TaS13144954	map00280	map00280_20140901071816.png
Valine, leucine and isoleucine degradation	2	hydrolase	ec:3.1.2.4	1	TaS13144954	map00280	map00280_20140901071816.png
Valine, leucine and isoleucine degradation	2	dehydrogenase (NAD+)	ec:1.2.1.3	1	TaS13270649	map00280	map00280_20140901071816.png
Pentose phosphate pathway	9	hexose diphosphatase	ec:3.1.3.11	2	TaS12922973, TaS26025373	map00030	map00030_20140901071658.png
Pentose phosphate pathway	9	aldolase	ec:4.1.2.13	1	TaS17888674	map00030	map00030_20140901071658.png
Pentose phosphate pathway	9	isomerase	ec:5.3.1.9	1	TaS32418945	map00030	map00030_20140901071658.png
Pentose phosphate pathway	9	phosphogluconolactonase	ec:3.1.1.31	1	TaS32572385	map00030	map00030_20140901071658.png
Pentose phosphate pathway	9	dehydrogenase (NADP+)	ec:1.2.1.9	1	TaS13048872	map00030	map00030_20140901071658.png
Pentose phosphate pathway	9	glycolaldehydetransferase	ec:2.2.1.1	1	TaS17888448	map00030	map00030_20140901071658.png
Pentose phosphate pathway	9	dehydrogenase (NADP+)	ec:1.1.1.49	1	TaS26027306	map00030	map00030_20140901071658.png
Pentose phosphate pathway	9	phosphohexokinase	ec:2.7.1.11	1	TaS13144045	map00030	map00030_20140901071658.png
Lysine degradation	4	N-methyltransferase	ec:2.1.1.43	1	TaS32739689	map00310	map00310_20140901072020.png
Lysine degradation	4	hydratase	ec:4.2.1.17	1	TaS13144954	map00310	map00310_20140901072020.png
Lysine degradation	4	dehydrogenase (NAD+)	ec:1.2.1.3	1	TaS13270649	map00310	map00310_20140901072020.png
Lysine degradation	4	transaminase	ec:2.6.1.21	1	TaS16058261	map00310	map00310_20140901072020.png
One carbon pool by folate	5	cyclo-ligase	ec:6.3.3.2	1	TaS22366047	map00670	map00670_20140901071906.png
One carbon pool by folate	5	formyltransferase	ec:2.1.2.9	1	TaS32694279	map00670	map00670_20140901071906.png
One carbon pool by folate	5	formyltransferase	ec:2.1.2.3	1	TaS12934787	map00670	map00670_20140901071906.png
One carbon pool by folate	5	S-aminomethyldihydrolipoylprotein:(6S)-tetrahydrofolate aminomethyltransferase (ammonia-forming)	ec:2.1.2.10	1	TaS16058271	map00670	map00670_20140901071906.png
One carbon pool by folate	5	deformylase	ec:3.5.1.10	1	TaS32694279	map00670	map00670_20140901071906.png
One carbon pool by folate	5	reductase [NAD(P)H]	ec:1.5.1.20	1	TaS13185603	map00670	map00670_20140901071906.png
Steroid hormone biosynthesis	2	1-naphthol glucuronyltransferase	ec:2.4.1.17	1	TaS16058070	map00140	map00140_20140901072634.png
Steroid hormone biosynthesis	2	monooxygenase	ec:1.14.14.1	1	TaS19222347	map00140	map00140_20140901072634.png
Glycosaminoglycan biosynthesis - heparan sulfate / heparin	18	3-beta-glucuronosyltransferase	ec:2.4.1.135	18	TaS17982192, TaS17982324, TaS17982970, TaS22364345, TaS22366853, TaS22373179, TaS22373543, TaS22378132, TaS22379260, TaS22379425, TaS22380567, TaS22380781, TaS22384470, TaS22385636, TaS22390447, TaS22390716, TaS26021374, TaS26023716	map00534	map00534_20140901072648.png
Glycosaminoglycan biosynthesis - chondroitin sulfate / dermatan sulfate	18	3-beta-glucuronosyltransferase	ec:2.4.1.135	18	TaS17982192, TaS17982324, TaS17982970, TaS22364345, TaS22366853, TaS22373179, TaS22373543, TaS22378132, TaS22379260, TaS22379425, TaS22380567, TaS22380781, TaS22384470, TaS22385636, TaS22390447, TaS22390716, TaS26021374, TaS26023716	map00532	map00532_20140901072653.png
Glycosaminoglycan degradation	3	beta-glucuronide glucuronohydrolase glucuronidase	ec:3.2.1.31	1	TaS26023651	map00531	map00531_20140901072658.png
Glycosaminoglycan degradation	3	lactase (ambiguous)	ec:3.2.1.23	2	TaS17980861, TaS32529534	map00531	map00531_20140901072658.png
Alanine, aspartate and glutamate metabolism	5	ligase	ec:6.3.1.2	1	TaS15903365	map00250	map00250_20140901072436.png
Alanine, aspartate and glutamate metabolism	5	phosphoribosyldiphosphate 5-amidotransferase	ec:2.4.2.14	2	TaS12882511, TaS26026833	map00250	map00250_20140901072436.png
Alanine, aspartate and glutamate metabolism	5	glutaminase I	ec:3.5.1.2	1	TaS12921329	map00250	map00250_20140901072436.png
Alanine, aspartate and glutamate metabolism	5	dehydrogenase (NADP+)	ec:1.4.1.4	1	TaS16058355	map00250	map00250_20140901072436.png
Benzoate degradation	2	hydratase	ec:4.2.1.17	1	TaS13144954	map00362	map00362_20140901072249.png
Benzoate degradation	2	ligase	ec:6.2.1.25	1	TaS12964924	map00362	map00362_20140901072249.png
Photosynthesis	2	reductase	ec:1.18.1.2	2	TaS12921596, TaS13207888	map00195	map00195_20140901071625.png
Phenylalanine metabolism	18	hydratase	ec:4.2.1.17	1	TaS13144954	map00360	map00360_20140901072302.png
Phenylalanine metabolism	18	lactoperoxidase	ec:1.11.1.7	13	TaS12936160, TaS12967102, TaS12995082, TaS13148606, TaS13225225, TaS15824046, TaS17896716, TaS17987935, TaS18006573, TaS18011877, TaS22366503, TaS32606824, TaS37910017	map00360	map00360_20140901072302.png
Phenylalanine metabolism	18	dehydrogenase	ec:1.1.1.90	1	TaS32605597	map00360	map00360_20140901072302.png
Phenylalanine metabolism	18	ammonia-lyase	ec:4.3.1.25	1	TaS26022303	map00360	map00360_20140901072302.png
Phenylalanine metabolism	18	ammonia-lyase	ec:4.3.1.24	1	TaS26022303	map00360	map00360_20140901072302.png
Phenylalanine metabolism	18	dehydrogenase [NAD(P)+]	ec:1.2.1.5	1	TaS12947041	map00360	map00360_20140901072302.png
Phenylalanine metabolism	18	transaminase	ec:2.6.1.21	1	TaS16058261	map00360	map00360_20140901072302.png
Propanoate metabolism	2	hydratase	ec:4.2.1.17	1	TaS13144954	map00640	map00640_20140901072458.png
Propanoate metabolism	2	hydrolase	ec:3.1.2.4	1	TaS13144954	map00640	map00640_20140901072458.png
Propanoate metabolism	2	ligase (ADP-forming)	ec:6.2.1.5	1	TaS32524198	map00640	map00640_20140901072458.png
Propanoate metabolism	2	ligase (GDP-forming)	ec:6.2.1.4	1	TaS32524198	map00640	map00640_20140901072458.png
D-Alanine metabolism	1	transaminase	ec:2.6.1.21	1	TaS16058261	map00473	map00473_20140901072000.png
D-Arginine and D-ornithine metabolism	1	transaminase	ec:2.6.1.21	1	TaS16058261	map00472	map00472_20140901072005.png
Sulfur metabolism	3	synthase	ec:2.5.1.47	3	TaS13112176, TaS26022120, TaS32552689	map00920	map00920_20140901071441.png
D-Glutamine and D-glutamate metabolism	1	glutaminase I	ec:3.5.1.2	1	TaS12921329	map00471	map00471_20140901072012.png
Oxidative phosphorylation	11	ATPase	ec:3.6.3.6	1	TaS12864316	map00190	map00190_20140901071650.png
Oxidative phosphorylation	11	diphosphatase	ec:3.6.1.1	1	TaS22378216	map00190	map00190_20140901071650.png
Oxidative phosphorylation	11	reductase (H+-translocating)	ec:1.6.5.3	4	TaS12998046, TaS13268403, TaS37803448, TaS37823527	map00190	map00190_20140901071650.png
Oxidative phosphorylation	11	oxidase	ec:1.9.3.1	2	TaS13147424, TaS32431936	map00190	map00190_20140901071650.png
Oxidative phosphorylation	11	reductase	ec:1.10.2.2	3	TaS13147310, TaS15903415, TaS26024704	map00190	map00190_20140901071650.png
Ascorbate and aldarate metabolism	4	peroxidase	ec:1.11.1.11	1	TaS13110175	map00053	map00053_20140901072507.png
Ascorbate and aldarate metabolism	4	1-naphthol glucuronyltransferase	ec:2.4.1.17	1	TaS16058070	map00053	map00053_20140901072507.png
Ascorbate and aldarate metabolism	4	dehydrogenase (NAD+)	ec:1.2.1.3	1	TaS13270649	map00053	map00053_20140901072507.png
Ascorbate and aldarate metabolism	4	dehydrogenase	ec:1.3.2.3	1	TaS32625305	map00053	map00053_20140901072507.png
Galactose metabolism	12	3-alpha-galactosyltransferase	ec:2.4.1.123	1	TaS17985095	map00052	map00052_20140901072518.png
Galactose metabolism	12	1-epimerase	ec:5.1.3.3	2	TaS26026888, TaS32702324	map00052	map00052_20140901072518.png
Galactose metabolism	12	galactosyltransferase	ec:2.4.1.67	1	TaS32675820	map00052	map00052_20140901072518.png
Galactose metabolism	12	invertase	ec:3.2.1.26	4	TaS12923172, TaS13163252, TaS24430004, TaS37811725	map00052	map00052_20140901072518.png
Galactose metabolism	12	lactase (ambiguous)	ec:3.2.1.23	2	TaS17980861, TaS32529534	map00052	map00052_20140901072518.png
Galactose metabolism	12	maltase	ec:3.2.1.20	1	TaS12915635	map00052	map00052_20140901072518.png
Galactose metabolism	12	phosphohexokinase	ec:2.7.1.11	1	TaS13144045	map00052	map00052_20140901072518.png
Starch and sucrose metabolism	27	adenylyltransferase	ec:2.7.7.27	1	TaS16058481	map00500	map00500_20140901072112.png
Starch and sucrose metabolism	27	branching enzyme	ec:2.4.1.18	1	TaS12923129	map00500	map00500_20140901072112.png
Starch and sucrose metabolism	27	1-naphthol glucuronyltransferase	ec:2.4.1.17	1	TaS16058070	map00500	map00500_20140901072112.png
Starch and sucrose metabolism	27	isomerase	ec:5.3.1.9	1	TaS32418945	map00500	map00500_20140901072112.png
Starch and sucrose metabolism	27	levan hydrolase	ec:3.2.1.65	1	TaS12923172	map00500	map00500_20140901072112.png
Starch and sucrose metabolism	27	endo-1,4-beta-D-glucanase	ec:3.2.1.4	1	TaS12917271	map00500	map00500_20140901072112.png
Starch and sucrose metabolism	27	glycogenase	ec:3.2.1.1	1	TaS22366500	map00500	map00500_20140901072112.png
Starch and sucrose metabolism	27	1,3-beta-glucosidase	ec:3.2.1.58	3	TaS17980861, TaS17986726, TaS32529534	map00500	map00500_20140901072112.png
Starch and sucrose metabolism	27	alpha-glucosidase	ec:3.2.1.48	4	TaS12923172, TaS13163252, TaS24430004, TaS37811725	map00500	map00500_20140901072112.png
Starch and sucrose metabolism	27	pectin demethoxylase	ec:3.1.1.11	7	TaS12921037, TaS12946857, TaS13109209, TaS13122471, TaS16219153, TaS16266634, TaS32589564	map00500	map00500_20140901072112.png
Starch and sucrose metabolism	27	endo-1,3-beta-D-glucosidase	ec:3.2.1.39	6	TaS13164697, TaS17980861, TaS26022505, TaS26026619, TaS33578941, TaS33578944	map00500	map00500_20140901072112.png
Starch and sucrose metabolism	27	beta-glucuronide glucuronohydrolase glucuronidase	ec:3.2.1.31	1	TaS26023651	map00500	map00500_20140901072112.png
Starch and sucrose metabolism	27	invertase	ec:3.2.1.26	4	TaS12923172, TaS13163252, TaS24430004, TaS37811725	map00500	map00500_20140901072112.png
Starch and sucrose metabolism	27	maltase	ec:3.2.1.20	1	TaS12915635	map00500	map00500_20140901072112.png
Fructose and mannose metabolism	8	hexose diphosphatase	ec:3.1.3.11	2	TaS12922973, TaS26025373	map00051	map00051_20140901072530.png
Fructose and mannose metabolism	8	aldolase	ec:4.1.2.13	1	TaS17888674	map00051	map00051_20140901072530.png
Fructose and mannose metabolism	8	isomerase	ec:5.3.1.5	1	TaS26023218	map00051	map00051_20140901072530.png
Fructose and mannose metabolism	8	1-phosphotransferase	ec:2.7.1.90	1	TaS13144045	map00051	map00051_20140901072530.png
Fructose and mannose metabolism	8	beta-fructosidase	ec:3.2.1.80	1	TaS13163252	map00051	map00051_20140901072530.png
Fructose and mannose metabolism	8	endo-1,4-beta-mannosidase	ec:3.2.1.78	1	TaS32582783	map00051	map00051_20140901072530.png
Fructose and mannose metabolism	8	2-dehydrogenase	ec:1.1.1.67	1	TaS15880106	map00051	map00051_20140901072530.png
Fructose and mannose metabolism	8	2-phosphatase	ec:3.1.3.46	1	TaS12922973	map00051	map00051_20140901072530.png
Fructose and mannose metabolism	8	phosphohexokinase	ec:2.7.1.11	1	TaS13144045	map00051	map00051_20140901072530.png
Porphyrin and chlorophyll metabolism	6	1-naphthol glucuronyltransferase	ec:2.4.1.17	1	TaS16058070	map00860	map00860_20140901072028.png
Porphyrin and chlorophyll metabolism	6	oxygenase	ec:1.14.13.122	3	TaS17986221, TaS18006139, TaS22378677	map00860	map00860_20140901072028.png
Porphyrin and chlorophyll metabolism	6	beta-glucuronide glucuronohydrolase glucuronidase	ec:3.2.1.31	1	TaS26023651	map00860	map00860_20140901072028.png
Porphyrin and chlorophyll metabolism	6	reductase	ec:1.2.1.70	1	TaS12906635	map00860	map00860_20140901072028.png
Arginine and proline metabolism	10	5-kinase	ec:2.7.2.11	3	TaS13112154, TaS17987430, TaS37772534	map00330	map00330_20140901071512.png
Arginine and proline metabolism	10	ligase	ec:6.3.1.2	1	TaS15903365	map00330	map00330_20140901071512.png
Arginine and proline metabolism	10	synthase (NADPH dependent)	ec:1.14.13.39	1	TaS32640721	map00330	map00330_20140901071512.png
Arginine and proline metabolism	10	dehydrogenase (NAD+)	ec:1.2.1.3	1	TaS13270649	map00330	map00330_20140901071512.png
Arginine and proline metabolism	10	transaminase	ec:2.6.1.21	1	TaS16058261	map00330	map00330_20140901071512.png
Arginine and proline metabolism	10	kinase	ec:2.7.2.8	1	TaS37772534	map00330	map00330_20140901071512.png
Arginine and proline metabolism	10	glutaminase I	ec:3.5.1.2	1	TaS12921329	map00330	map00330_20140901071512.png
Arginine and proline metabolism	10	decarboxylase	ec:4.1.1.19	1	TaS32625503	map00330	map00330_20140901071512.png
Arginine and proline metabolism	10	dehydrogenase (NADP+)	ec:1.4.1.4	1	TaS16058355	map00330	map00330_20140901071512.png
Arginine and proline metabolism	10	dehydrogenase	ec:1.2.1.41	2	TaS13112154, TaS17987430	map00330	map00330_20140901071512.png
Aminoacyl-tRNA biosynthesis	7	synthase (glutamine-hydrolysing)	ec:6.3.5.7	1	TaS17890130	map00970	map00970_20140901071748.png
Aminoacyl-tRNA biosynthesis	7	formyltransferase	ec:2.1.2.9	1	TaS32694279	map00970	map00970_20140901071748.png
Aminoacyl-tRNA biosynthesis	7	ligase	ec:6.1.1.20	1	TaS12906382	map00970	map00970_20140901071748.png
Aminoacyl-tRNA biosynthesis	7	ligase	ec:6.1.1.19	1	TaS16057964	map00970	map00970_20140901071748.png
Aminoacyl-tRNA biosynthesis	7	ligase	ec:6.1.1.11	1	TaS32674684	map00970	map00970_20140901071748.png
Aminoacyl-tRNA biosynthesis	7	ligase	ec:6.1.1.6	1	TaS24512936	map00970	map00970_20140901071748.png
Aminoacyl-tRNA biosynthesis	7	ligase	ec:6.1.1.5	1	TaS17898457	map00970	map00970_20140901071748.png
Biosynthesis of ansamycins	1	glycolaldehydetransferase	ec:2.2.1.1	1	TaS17888448	map01051	map01051_20140901072535.png
Carbon fixation pathways in prokaryotes	6	hydratase	ec:4.2.1.17	1	TaS13144954	map00720	map00720_20140901071546.png
Carbon fixation pathways in prokaryotes	6	citrate synthase	ec:2.3.3.8	1	TaS32524198	map00720	map00720_20140901071546.png
Carbon fixation pathways in prokaryotes	6	ligase (ADP-forming)	ec:6.2.1.5	1	TaS32524198	map00720	map00720_20140901071546.png
Carbon fixation pathways in prokaryotes	6	hydratase	ec:4.2.1.3	1	TaS26026954	map00720	map00720_20140901071546.png
Carbon fixation pathways in prokaryotes	6	dehydrogenase (NADP+)	ec:1.1.1.42	1	TaS17977759	map00720	map00720_20140901071546.png
Carbon fixation pathways in prokaryotes	6	dehydrogenase	ec:1.1.1.37	1	TaS13146332	map00720	map00720_20140901071546.png
Carbon fixation pathways in prokaryotes	6	reductase [NAD(P)H]	ec:1.5.1.20	1	TaS13185603	map00720	map00720_20140901071546.png
Cysteine and methionine metabolism	7	nucleosidase	ec:3.2.2.16	1	TaS13190606	map00270	map00270_20140901072042.png
Cysteine and methionine metabolism	7	synthase	ec:2.5.1.47	3	TaS13112176, TaS26022120, TaS32552689	map00270	map00270_20140901072042.png
Cysteine and methionine metabolism	7	oxidase	ec:1.14.17.4	1	TaS24513540	map00270	map00270_20140901072042.png
Cysteine and methionine metabolism	7	adenosyltransferase	ec:2.5.1.6	1	TaS13112493	map00270	map00270_20140901072042.png
Cysteine and methionine metabolism	7	dehydrogenase	ec:1.1.1.37	1	TaS13146332	map00270	map00270_20140901072042.png
